# Supplementary material for: An untargeted metabolomics strategy to measure differences in metabolite uptake and excretion by mammalian cell lines
Source: Metabolomics. 2020 Oct 7;16(10):107. doi: 10.1007/s11306-020-01725-8 (PMC7541387; doi:10.1007/s11306-020-01725-8)
Supplement: Supplementary file 3 — Supplementary file3 (XLSX 118 kb) [file 11306_2020_1725_MOESM3_ESM.xlsx]

## Sheet: Notes
	Sheet 1: All annotated compounds with match to molecular formula and mzcloud spectral match ≥ 70%
	Sheet 2: All annotated compounds with match to molecular formula and mzcloud spectral match ≥ 70%, duplicates removed

## Sheet: Sheet 1
Checked	Name	Formula	Annotation Source: Predicted Compositions	Annotation Source: mzCloud Search	Annotation Source: mzVault Search	Annotation Source: ChemSpider Search	Annotation Source: MassList Search	Molecular Weight	RT [min]	Structure	Name_1	Formula_1	Molecular Weight_1	Best Match	KEGG ID	DeltaMass [Da]	DeltaMass [ppm]	SMILES	InChI
1	(9cis)-Retinal	C20 H28 O	Full match	Full match	No results	Full match	Full match	284.214	11.611	Mass Frontier 8/13/2020 10:54:44 PM 2D 21 21 0 0 0 0 0 0 0 0 1 V2000 5.8621 -4.0345 0.0000 C 0 0 0 0 0 0 0 0 0 0 0 0 6.5172 -4.4138 0.0000 C 0 0 0 0 0 0 0 0 0 0 0 0 6.5172 -5.1724 0.0000 C 0 0 0 0 0 0 0 0 0 0 0 0 5.8621 -5.5517 0.0000 C 0 0 0 0 0 0 0 0 0 0 0 0 5.2069 -5.1724 0.0000 C 0 0 0 0 0 0 0 0 0 0 0 0 5.2069 -4.4138 0.0000 C 0 0 0 0 0 0 0 0 0 0 0 0 5.8621 -3.2759 0.0000 C 0 0 0 0 0 0 0 0 0 …	(9cis)-Retinal	C20 H28 O	284.214	78.5	C16681	-0.000143051	-0.503321	C\C(\C=C\C=C(/C)\C=C\C1=C(C)CCCC1(C)C)=C/C=O	InChI=1S/C20H28O/c1-16(8-6-9-17(2)13-15-21)11-12-19-18(3)10-7-14-20(19,4)5/h6,8-9,11-13,15H,7,10,14H2,1-5H3/b9-6+,12-11+,16-8+,17-13+_x000D_ AuxInfo=1/0/N:20,21,7,8,9,14,5,13,15,6,11,10,17,4,18,12,16,1,2,3,19/E:(4,5)/rA:21CCCCCCCCCCCCCCCCCCOCC/rB:d1;s2;s3;s4;s1s5;s1;s3;s3;s2;d10;s11;d12;s13;d14;s15;d16;s17;d18;s12;s16;/rC:11.9244,-8.2068,0;13.257,-8.9784,0;13.257,-10.5215,0;11.9244,-11.293,0;10.5…
1	(9cis)-Retinal	C20 H28 O	Full match	Full match	No results	Full match	Full match	284.214	10.523	Mass Frontier 8/13/2020 10:54:44 PM 2D 21 21 0 0 0 0 0 0 0 0 1 V2000 5.8621 -4.0345 0.0000 C 0 0 0 0 0 0 0 0 0 0 0 0 6.5172 -4.4138 0.0000 C 0 0 0 0 0 0 0 0 0 0 0 0 6.5172 -5.1724 0.0000 C 0 0 0 0 0 0 0 0 0 0 0 0 5.8621 -5.5517 0.0000 C 0 0 0 0 0 0 0 0 0 0 0 0 5.2069 -5.1724 0.0000 C 0 0 0 0 0 0 0 0 0 0 0 0 5.2069 -4.4138 0.0000 C 0 0 0 0 0 0 0 0 0 0 0 0 5.8621 -3.2759 0.0000 C 0 0 0 0 0 0 0 0 0 …	(9cis)-Retinal	C20 H28 O	284.214	78.5	C16681	-0.000108468	-0.381641	C\C(\C=C\C=C(/C)\C=C\C1=C(C)CCCC1(C)C)=C/C=O	InChI=1S/C20H28O/c1-16(8-6-9-17(2)13-15-21)11-12-19-18(3)10-7-14-20(19,4)5/h6,8-9,11-13,15H,7,10,14H2,1-5H3/b9-6+,12-11+,16-8+,17-13+_x000D_ AuxInfo=1/0/N:20,21,7,8,9,14,5,13,15,6,11,10,17,4,18,12,16,1,2,3,19/E:(4,5)/rA:21CCCCCCCCCCCCCCCCCCOCC/rB:d1;s2;s3;s4;s1s5;s1;s3;s3;s2;d10;s11;d12;s13;d14;s15;d16;s17;d18;s12;s16;/rC:11.9244,-8.2068,0;13.257,-8.9784,0;13.257,-10.5215,0;11.9244,-11.293,0;10.5…
1	(9cis)-Retinal	C20 H28 O	Full match	Full match	No results	Full match	Full match	284.214	10.459	Mass Frontier 8/13/2020 10:54:44 PM 2D 21 21 0 0 0 0 0 0 0 0 1 V2000 5.8621 -4.0345 0.0000 C 0 0 0 0 0 0 0 0 0 0 0 0 6.5172 -4.4138 0.0000 C 0 0 0 0 0 0 0 0 0 0 0 0 6.5172 -5.1724 0.0000 C 0 0 0 0 0 0 0 0 0 0 0 0 5.8621 -5.5517 0.0000 C 0 0 0 0 0 0 0 0 0 0 0 0 5.2069 -5.1724 0.0000 C 0 0 0 0 0 0 0 0 0 0 0 0 5.2069 -4.4138 0.0000 C 0 0 0 0 0 0 0 0 0 0 0 0 5.8621 -3.2759 0.0000 C 0 0 0 0 0 0 0 0 0 …	(9cis)-Retinal	C20 H28 O	284.214	78.5	C16681	-7.98066e-05	-0.280798	C\C(\C=C\C=C(/C)\C=C\C1=C(C)CCCC1(C)C)=C/C=O	InChI=1S/C20H28O/c1-16(8-6-9-17(2)13-15-21)11-12-19-18(3)10-7-14-20(19,4)5/h6,8-9,11-13,15H,7,10,14H2,1-5H3/b9-6+,12-11+,16-8+,17-13+_x000D_ AuxInfo=1/0/N:20,21,7,8,9,14,5,13,15,6,11,10,17,4,18,12,16,1,2,3,19/E:(4,5)/rA:21CCCCCCCCCCCCCCCCCCOCC/rB:d1;s2;s3;s4;s1s5;s1;s3;s3;s2;d10;s11;d12;s13;d14;s15;d16;s17;d18;s12;s16;/rC:11.9244,-8.2068,0;13.257,-8.9784,0;13.257,-10.5215,0;11.9244,-11.293,0;10.5…
1	1,4a-dimethyl-9-oxo-7-(propan-2-yl)-1,2,3,4,4a,9,10,10a-octahydrophenanthrene-1-carboxylic acid	C20 H26 O3	Full match	Full match	Partial match	Partial match	Full match	314.188	10.081	Mass Frontier 8/13/2020 10:54:28 PM 2D 23 25 0 0 0 0 0 0 0 0 1 V2000 6.1379 -3.3448 0.0000 C 0 0 0 0 0 0 0 0 0 0 0 0 5.7586 -2.6897 0.0000 C 0 0 0 0 0 0 0 0 0 0 0 0 5.0000 -2.6897 0.0000 C 0 0 0 0 0 0 0 0 0 0 0 0 4.6207 -3.3448 0.0000 C 0 0 0 0 0 0 0 0 0 0 0 0 3.8966 -3.3448 0.0000 C 0 0 0 0 0 0 0 0 0 0 0 0 3.5172 -2.6897 0.0000 C 0 0 0 0 0 0 0 0 0 0 0 0 3.8966 -2.0345 0.0000 C 0 0 0 0 0 0 0 0 0 …	1,4a-dimethyl-9-oxo-7-(propan-2-yl)-1,2,3,4,4a,9,10,10a-octahydrophenanthrene-1-carboxylic acid	C20 H26 O3	314.188	84.5		-0.000467037	-1.48649	CC(C)C1=CC2=C(C=C1)C1(C)CCCC(C)(C1CC2=O)C(O)=O	InChI=1/C20H26O3/c1-12(2)13-6-7-15-14(10-13)16(21)11-17-19(15,3)8-5-9-20(17,4)18(22)23/h6-7,10,12,17H,5,8-9,11H2,1-4H3,(H,22,23)_x000D_ AuxInfo=1/1/N:1,18,20,21,13,4,5,12,14,19,9,2,3,7,6,8,10,16,11,15,23,17,22/E:(1,2)(22,23)/rA:23CCCCCCCCCCCCCCCCOCCCCOO/rB:s1;s2;s3;d4;s5;d6;s7;s8;s9;s6s10;s11;s12;s13;s10s14;s15;s16;s2;d3s7;s11;s15;d16;d8;/rC:12.4855,-6.8038,0;11.7139,-5.4713,0;10.1708,-5.4713,0;9…
1	1,5-Naphthalenediamine	C10 H10 N2	Full match	Full match	Full match	Partial match	Not the top hit	158.084	4.576	Mass Frontier 8/13/2020 10:54:44 PM 2D 12 13 0 0 0 0 0 0 0 0 1 V2000 2.7931 -0.2069 0.0000 N 0 0 0 0 0 0 0 0 0 0 0 0 2.7931 -0.9655 0.0000 C 0 0 0 0 0 0 0 0 0 0 0 0 3.4483 -1.3448 0.0000 C 0 0 0 0 0 0 0 0 0 0 0 0 3.4483 -2.1034 0.0000 C 0 0 0 0 0 0 0 0 0 0 0 0 2.7931 -2.4828 0.0000 C 0 0 0 0 0 0 0 0 0 0 0 0 2.1379 -2.1034 0.0000 C 0 0 0 0 0 0 0 0 0 0 0 0 2.1379 -1.3448 0.0000 C 0 0 0 0 0 0 0 0 0 …	1,5-Naphthalenediamine	C10 H10 N2	158.084	87.5	C19463	8.00174e-06	0.0506169	NC1=CC=CC2=C(N)C=CC=C12	InChI=1S/C10H10N2/c11-9-5-1-3-7-8(9)4-2-6-10(7)12/h1-6H,11-12H2_x000D_ AuxInfo=1/0/N:4,9,5,8,3,10,6,7,2,11,1,12/E:(1,2)(3,4)(5,6)(7,8)(9,10)(11,12)/rA:12NCCCCCCCCCCN/rB:s1;d2;s3;d4;s5;s2s6;d7;s8;d9;d6s10;s11;/rC:5.6812,-.4208,0;5.6812,-1.9638,0;7.0139,-2.7354,0;7.0139,-4.2784,0;5.6812,-5.0501,0;4.3485,-4.2784,0;4.3485,-2.7354,0;3.016,-1.9638,0;1.6834,-2.7354,0;1.6834,-4.2784,0;3.016,-5.0501,0;3.0…
1	1,7-Dimethyluric acid	C7 H8 N4 O3	Full match	Full match	Full match	Not the top hit	Full match	196.06	4.792	Mass Frontier 8/13/2020 10:55:11 PM 2D 14 15 0 0 0 0 0 0 0 0 1 V2000 4.7586 -5.2414 0.0000 O 0 0 0 0 0 0 0 0 0 0 0 0 4.7586 -6.0000 0.0000 C 0 0 0 0 0 0 0 0 0 0 0 0 5.4138 -6.3793 0.0000 C 0 0 0 0 0 0 0 0 0 0 0 0 6.1379 -6.1379 0.0000 N 0 0 0 0 0 0 0 0 0 0 0 0 6.5862 -6.7586 0.0000 C 0 0 0 0 0 0 0 0 0 0 0 0 6.1379 -7.3793 0.0000 N 0 0 0 0 0 0 0 0 0 0 0 0 5.4138 -7.1379 0.0000 C 0 0 0 0 0 0 0 0 0 …	1,7-Dimethyluric acid	C7 H8 N4 O3	196.06	90.8		0.000110521	0.563709	CN1C(=O)NC2=C1C(=O)N(C)C(=O)N2	InChI=1S/C7H8N4O3/c1-10-3-4(8-6(10)13)9-7(14)11(2)5(3)12/h1-2H3,(H,8,13)(H,9,14)_x000D_ AuxInfo=1/1/N:14,11,3,7,2,5,9,6,8,4,10,1,12,13/rA:14OCCNCNCNCNCOOC/rB:d1;s2;s3;s4;s5;d3s6;s7;s8;s2s9;s10;d5;d9;s4;/rC:9.6602,-10.6403,0;9.6602,-12.1803,0;10.9903,-12.9503,0;12.4603,-12.4603,0;13.3704,-13.7203,0;12.4603,-14.9804,0;10.9903,-14.4903,0;9.6602,-15.2603,0;8.3301,-14.4903,0;8.3301,-12.9503,0;7.0002,-…
1	11(Z),14(Z),17(Z)-Eicosatrienoic acid	C20 H34 O2	Full match	Full match	No results	Partial match	Full match	306.256	10.658	Mass Frontier 8/13/2020 10:54:43 PM 2D 22 21 0 0 0 0 0 0 0 0 1 V2000 8.4828 -0.7241 0.0000 O 0 0 0 0 0 0 0 0 0 0 0 0 8.4828 -1.4828 0.0000 C 0 0 0 0 0 0 0 0 0 0 0 0 7.8276 -1.8621 0.0000 C 0 0 0 0 0 0 0 0 0 0 0 0 7.1724 -1.4828 0.0000 C 0 0 0 0 0 0 0 0 0 0 0 0 6.5172 -1.8621 0.0000 C 0 0 0 0 0 0 0 0 0 0 0 0 5.8621 -1.4828 0.0000 C 0 0 0 0 0 0 0 0 0 0 0 0 5.2069 -1.8621 0.0000 C 0 0 0 0 0 0 0 0 0 …	11(Z),14(Z),17(Z)-Eicosatrienoic acid	C20 H34 O2	306.256	96.6	C16522	-9.07077e-05	-0.296183	CC\C=C/C\C=C/C\C=C/CCCCCCCCCC(O)=O	InChI=1S/C20H34O2/c1-2-3-4-5-6-7-8-9-10-11-12-13-14-15-16-17-18-19-20(21)22/h3-4,6-7,9-10H,2,5,8,11-19H2,1H3,(H,21,22)/b4-3-,7-6-,10-9-_x000D_ AuxInfo=1/1/N:21,20,19,18,17,16,15,14,13,12,11,10,9,8,7,6,5,4,3,2,1,22/E:(21,22)/rA:22OCCCCCCCCCCCCCCCCCCCCO/rB:d1;s2;s3;s4;s5;s6;s7;s8;s9;s10;s11;d12;s-13;s14;d15;s-16;s17;d18;s-19;s20;s2;/rC:17.2553,-1.4729,0;17.2553,-3.0162,0;15.9226,-3.7878,0;14.5898,-…
1	15-Deoxy-?12,14-prostaglandin A1	C20 H30 O3	Full match	Full match	Partial match	Partial match	Full match	318.219	9.55	Mass Frontier 8/13/2020 10:54:41 PM 2D 23 23 0 0 0 0 0 0 0 0 1 V2000 12.9310 -9.3448 0.0000 C 0 0 0 0 0 0 0 0 0 0 0 0 12.2069 -9.5517 0.0000 C 0 0 0 0 0 0 0 0 0 0 0 0 11.6207 -9.0345 0.0000 C 0 0 0 0 0 0 0 0 0 0 0 0 10.9310 -9.2414 0.0000 C 0 0 0 0 0 0 0 0 0 0 0 0 10.3793 -8.7241 0.0000 C 0 0 0 0 0 0 0 0 0 0 0 0 9.6552 -9.0000 0.0000 C 0 0 0 0 0 0 0 0 0 0 0 0 9.1034 -8.4483 0.0000 C 0 0 0 0 0 0 0…	15-Deoxy-?12,14-prostaglandin A1	C20 H30 O3	318.219	85.3		-2.23959e-05	-0.0703786	CCCCC\C=C\C=C1\C=CC(=O)[C@@H]1CCCCCCC(O)=O	InChI=1/C20H30O3/c1-2-3-4-5-6-9-12-17-15-16-19(21)18(17)13-10-7-8-11-14-20(22)23/h6,9,12,15-16,18H,2-5,7-8,10-11,13-14H2,1H3,(H,22,23)/b9-6+,17-12-/t18-/s2_x000D_ AuxInfo=1/1/N:1,2,3,4,5,6,16,17,7,15,18,8,14,19,10,11,9,13,12,20,22,21,23/E:(22,23)/rA:23CCCCCCCCCCCCCCCCCCCCOOO/rB:s1;s2;s3;s4;s5;d+6;s7;d-8;s9;d10;s11;s9s12;N13;s14;s15;s16;s17;s18;s19;s20;d12;d20;/rC:26.3037,-19.0088,0;24.8308,-19.42…
1	15-Deoxy-?12,14-prostaglandin A1	C20 H30 O3	Full match	Full match	Partial match	Partial match	Full match	318.22	9.632	Mass Frontier 8/13/2020 10:54:41 PM 2D 23 23 0 0 0 0 0 0 0 0 1 V2000 12.9310 -9.3448 0.0000 C 0 0 0 0 0 0 0 0 0 0 0 0 12.2069 -9.5517 0.0000 C 0 0 0 0 0 0 0 0 0 0 0 0 11.6207 -9.0345 0.0000 C 0 0 0 0 0 0 0 0 0 0 0 0 10.9310 -9.2414 0.0000 C 0 0 0 0 0 0 0 0 0 0 0 0 10.3793 -8.7241 0.0000 C 0 0 0 0 0 0 0 0 0 0 0 0 9.6552 -9.0000 0.0000 C 0 0 0 0 0 0 0 0 0 0 0 0 9.1034 -8.4483 0.0000 C 0 0 0 0 0 0 0…	15-Deoxy-?12,14-prostaglandin A1	C20 H30 O3	318.219	85.3		6.56977e-05	0.206454	CCCCC\C=C\C=C1\C=CC(=O)[C@@H]1CCCCCCC(O)=O	InChI=1/C20H30O3/c1-2-3-4-5-6-9-12-17-15-16-19(21)18(17)13-10-7-8-11-14-20(22)23/h6,9,12,15-16,18H,2-5,7-8,10-11,13-14H2,1H3,(H,22,23)/b9-6+,17-12-/t18-/s2_x000D_ AuxInfo=1/1/N:1,2,3,4,5,6,16,17,7,15,18,8,14,19,10,11,9,13,12,20,22,21,23/E:(22,23)/rA:23CCCCCCCCCCCCCCCCCCCCOOO/rB:s1;s2;s3;s4;s5;d+6;s7;d-8;s9;d10;s11;s9s12;N13;s14;s15;s16;s17;s18;s19;s20;d12;d20;/rC:26.3037,-19.0088,0;24.8308,-19.42…
1	15-Deoxy-?12,14-prostaglandin A1	C20 H30 O3	Full match	Full match	Partial match	Partial match	Full match	318.219	9.492	Mass Frontier 8/13/2020 10:54:41 PM 2D 23 23 0 0 0 0 0 0 0 0 1 V2000 12.9310 -9.3448 0.0000 C 0 0 0 0 0 0 0 0 0 0 0 0 12.2069 -9.5517 0.0000 C 0 0 0 0 0 0 0 0 0 0 0 0 11.6207 -9.0345 0.0000 C 0 0 0 0 0 0 0 0 0 0 0 0 10.9310 -9.2414 0.0000 C 0 0 0 0 0 0 0 0 0 0 0 0 10.3793 -8.7241 0.0000 C 0 0 0 0 0 0 0 0 0 0 0 0 9.6552 -9.0000 0.0000 C 0 0 0 0 0 0 0 0 0 0 0 0 9.1034 -8.4483 0.0000 C 0 0 0 0 0 0 0…	15-Deoxy-?12,14-prostaglandin A1	C20 H30 O3	318.219	85.3		-4.8915e-05	-0.153715	CCCCC\C=C\C=C1\C=CC(=O)[C@@H]1CCCCCCC(O)=O	InChI=1/C20H30O3/c1-2-3-4-5-6-9-12-17-15-16-19(21)18(17)13-10-7-8-11-14-20(22)23/h6,9,12,15-16,18H,2-5,7-8,10-11,13-14H2,1H3,(H,22,23)/b9-6+,17-12-/t18-/s2_x000D_ AuxInfo=1/1/N:1,2,3,4,5,6,16,17,7,15,18,8,14,19,10,11,9,13,12,20,22,21,23/E:(22,23)/rA:23CCCCCCCCCCCCCCCCCCCCOOO/rB:s1;s2;s3;s4;s5;d+6;s7;d-8;s9;d10;s11;s9s12;N13;s14;s15;s16;s17;s18;s19;s20;d12;d20;/rC:26.3037,-19.0088,0;24.8308,-19.42…
1	15-Deoxy-?12,14-prostaglandin A1	C20 H30 O3	Full match	Full match	Partial match	Partial match	Full match	318.22	9.795	Mass Frontier 8/13/2020 10:54:41 PM 2D 23 23 0 0 0 0 0 0 0 0 1 V2000 12.9310 -9.3448 0.0000 C 0 0 0 0 0 0 0 0 0 0 0 0 12.2069 -9.5517 0.0000 C 0 0 0 0 0 0 0 0 0 0 0 0 11.6207 -9.0345 0.0000 C 0 0 0 0 0 0 0 0 0 0 0 0 10.9310 -9.2414 0.0000 C 0 0 0 0 0 0 0 0 0 0 0 0 10.3793 -8.7241 0.0000 C 0 0 0 0 0 0 0 0 0 0 0 0 9.6552 -9.0000 0.0000 C 0 0 0 0 0 0 0 0 0 0 0 0 9.1034 -8.4483 0.0000 C 0 0 0 0 0 0 0…	15-Deoxy-?12,14-prostaglandin A1	C20 H30 O3	318.219	85.3		3.83553e-05	0.120531	CCCCC\C=C\C=C1\C=CC(=O)[C@@H]1CCCCCCC(O)=O	InChI=1/C20H30O3/c1-2-3-4-5-6-9-12-17-15-16-19(21)18(17)13-10-7-8-11-14-20(22)23/h6,9,12,15-16,18H,2-5,7-8,10-11,13-14H2,1H3,(H,22,23)/b9-6+,17-12-/t18-/s2_x000D_ AuxInfo=1/1/N:1,2,3,4,5,6,16,17,7,15,18,8,14,19,10,11,9,13,12,20,22,21,23/E:(22,23)/rA:23CCCCCCCCCCCCCCCCCCCCOOO/rB:s1;s2;s3;s4;s5;d+6;s7;d-8;s9;d10;s11;s9s12;N13;s14;s15;s16;s17;s18;s19;s20;d12;d20;/rC:26.3037,-19.0088,0;24.8308,-19.42…
1	15-Deoxy-?12,14-prostaglandin A1	C20 H30 O3	Full match	Full match	Partial match	Partial match	Full match	318.219	9.598	Mass Frontier 8/13/2020 10:54:41 PM 2D 23 23 0 0 0 0 0 0 0 0 1 V2000 12.9310 -9.3448 0.0000 C 0 0 0 0 0 0 0 0 0 0 0 0 12.2069 -9.5517 0.0000 C 0 0 0 0 0 0 0 0 0 0 0 0 11.6207 -9.0345 0.0000 C 0 0 0 0 0 0 0 0 0 0 0 0 10.9310 -9.2414 0.0000 C 0 0 0 0 0 0 0 0 0 0 0 0 10.3793 -8.7241 0.0000 C 0 0 0 0 0 0 0 0 0 0 0 0 9.6552 -9.0000 0.0000 C 0 0 0 0 0 0 0 0 0 0 0 0 9.1034 -8.4483 0.0000 C 0 0 0 0 0 0 0…	15-Deoxy-?12,14-prostaglandin A1	C20 H30 O3	318.219	85.3		-2.15212e-05	-0.0676299	CCCCC\C=C\C=C1\C=CC(=O)[C@@H]1CCCCCCC(O)=O	InChI=1/C20H30O3/c1-2-3-4-5-6-9-12-17-15-16-19(21)18(17)13-10-7-8-11-14-20(22)23/h6,9,12,15-16,18H,2-5,7-8,10-11,13-14H2,1H3,(H,22,23)/b9-6+,17-12-/t18-/s2_x000D_ AuxInfo=1/1/N:1,2,3,4,5,6,16,17,7,15,18,8,14,19,10,11,9,13,12,20,22,21,23/E:(22,23)/rA:23CCCCCCCCCCCCCCCCCCCCOOO/rB:s1;s2;s3;s4;s5;d+6;s7;d-8;s9;d10;s11;s9s12;N13;s14;s15;s16;s17;s18;s19;s20;d12;d20;/rC:26.3037,-19.0088,0;24.8308,-19.42…
1	15-Deoxy-?12,14-prostaglandin A1	C20 H30 O3	Full match	Full match	Partial match	Partial match	Full match	318.219	10.569	Mass Frontier 8/13/2020 10:54:41 PM 2D 23 23 0 0 0 0 0 0 0 0 1 V2000 12.9310 -9.3448 0.0000 C 0 0 0 0 0 0 0 0 0 0 0 0 12.2069 -9.5517 0.0000 C 0 0 0 0 0 0 0 0 0 0 0 0 11.6207 -9.0345 0.0000 C 0 0 0 0 0 0 0 0 0 0 0 0 10.9310 -9.2414 0.0000 C 0 0 0 0 0 0 0 0 0 0 0 0 10.3793 -8.7241 0.0000 C 0 0 0 0 0 0 0 0 0 0 0 0 9.6552 -9.0000 0.0000 C 0 0 0 0 0 0 0 0 0 0 0 0 9.1034 -8.4483 0.0000 C 0 0 0 0 0 0 0…	15-Deoxy-?12,14-prostaglandin A1	C20 H30 O3	318.219	85.3		-0.000204871	-0.643804	CCCCC\C=C\C=C1\C=CC(=O)[C@@H]1CCCCCCC(O)=O	InChI=1/C20H30O3/c1-2-3-4-5-6-9-12-17-15-16-19(21)18(17)13-10-7-8-11-14-20(22)23/h6,9,12,15-16,18H,2-5,7-8,10-11,13-14H2,1H3,(H,22,23)/b9-6+,17-12-/t18-/s2_x000D_ AuxInfo=1/1/N:1,2,3,4,5,6,16,17,7,15,18,8,14,19,10,11,9,13,12,20,22,21,23/E:(22,23)/rA:23CCCCCCCCCCCCCCCCCCCCOOO/rB:s1;s2;s3;s4;s5;d+6;s7;d-8;s9;d10;s11;s9s12;N13;s14;s15;s16;s17;s18;s19;s20;d12;d20;/rC:26.3037,-19.0088,0;24.8308,-19.42…
1	15-Deoxy-?12,14-prostaglandin A1	C20 H30 O3	Full match	Full match	Partial match	Partial match	Full match	318.219	9.757	Mass Frontier 8/13/2020 10:54:41 PM 2D 23 23 0 0 0 0 0 0 0 0 1 V2000 12.9310 -9.3448 0.0000 C 0 0 0 0 0 0 0 0 0 0 0 0 12.2069 -9.5517 0.0000 C 0 0 0 0 0 0 0 0 0 0 0 0 11.6207 -9.0345 0.0000 C 0 0 0 0 0 0 0 0 0 0 0 0 10.9310 -9.2414 0.0000 C 0 0 0 0 0 0 0 0 0 0 0 0 10.3793 -8.7241 0.0000 C 0 0 0 0 0 0 0 0 0 0 0 0 9.6552 -9.0000 0.0000 C 0 0 0 0 0 0 0 0 0 0 0 0 9.1034 -8.4483 0.0000 C 0 0 0 0 0 0 0…	15-Deoxy-?12,14-prostaglandin A1	C20 H30 O3	318.219	85.3		-2.57762e-05	-0.0810014	CCCCC\C=C\C=C1\C=CC(=O)[C@@H]1CCCCCCC(O)=O	InChI=1/C20H30O3/c1-2-3-4-5-6-9-12-17-15-16-19(21)18(17)13-10-7-8-11-14-20(22)23/h6,9,12,15-16,18H,2-5,7-8,10-11,13-14H2,1H3,(H,22,23)/b9-6+,17-12-/t18-/s2_x000D_ AuxInfo=1/1/N:1,2,3,4,5,6,16,17,7,15,18,8,14,19,10,11,9,13,12,20,22,21,23/E:(22,23)/rA:23CCCCCCCCCCCCCCCCCCCCOOO/rB:s1;s2;s3;s4;s5;d+6;s7;d-8;s9;d10;s11;s9s12;N13;s14;s15;s16;s17;s18;s19;s20;d12;d20;/rC:26.3037,-19.0088,0;24.8308,-19.42…
1	19-Nortestosterone	C18 H26 O2	Full match	Full match	Full match	Full match	Not the top hit	274.193	9.121	Mass Frontier 8/13/2020 10:54:48 PM 2D 20 23 0 0 0 0 0 0 0 0 1 V2000 11.6897 -6.7586 0.0000 C 0 0 0 0 0 0 0 0 0 0 0 0 11.6897 -7.5172 0.0000 C 0 0 0 0 0 0 0 0 0 0 0 0 11.0345 -7.1379 0.0000 C 0 0 0 0 0 0 0 0 0 0 0 0 10.3448 -7.5172 0.0000 C 0 0 0 0 0 0 0 0 0 0 0 0 10.3448 -8.2759 0.0000 C 0 0 0 0 0 0 0 0 0 0 0 0 9.6897 -8.6552 0.0000 C 0 0 0 0 0 0 0 0 0 0 0 0 9.0345 -8.2759 0.0000 C 0 0 0 0 0 0 0…	19-Nortestosterone	C18 H26 O2	274.193	87.7	C07254	4.13353e-05	0.150752	C[C@]12CCC3C(CCC4=CC(=O)CCC34)C1CC[C@@H]2O	InChI=1/C18H26O2/c1-18-9-8-14-13-5-3-12(19)10-11(13)2-4-15(14)16(18)6-7-17(18)20/h10,13-17,20H,2-9H2,1H3/t13?,14?,15?,16?,17-,18-/s2_x000D_ AuxInfo=1/0/N:1,12,8,13,7,16,17,4,3,10,11,9,6,5,14,15,18,2,20,19/rA:20CCCCCCCCCCCCCCCCCCOO/rB:p1;s2;s3;s4;s5;s6;s7;s8;s9;s6d10;s11;s12;s5s13;s2s14;s15;s16;s2s17;P18;d9;/rC:23.7307,-13.7203,0;23.7307,-15.2603,0;22.4006,-14.4903,0;21.0005,-15.2603,0;21.0005,-16…
1	19-Nortestosterone	C18 H26 O2	Full match	Full match	Full match	Full match	Not the top hit	274.193	9.008	Mass Frontier 8/13/2020 10:54:48 PM 2D 20 23 0 0 0 0 0 0 0 0 1 V2000 11.6897 -6.7586 0.0000 C 0 0 0 0 0 0 0 0 0 0 0 0 11.6897 -7.5172 0.0000 C 0 0 0 0 0 0 0 0 0 0 0 0 11.0345 -7.1379 0.0000 C 0 0 0 0 0 0 0 0 0 0 0 0 10.3448 -7.5172 0.0000 C 0 0 0 0 0 0 0 0 0 0 0 0 10.3448 -8.2759 0.0000 C 0 0 0 0 0 0 0 0 0 0 0 0 9.6897 -8.6552 0.0000 C 0 0 0 0 0 0 0 0 0 0 0 0 9.0345 -8.2759 0.0000 C 0 0 0 0 0 0 0…	19-Nortestosterone	C18 H26 O2	274.193	87.7	C07254	4.09836e-05	0.14947	C[C@]12CCC3C(CCC4=CC(=O)CCC34)C1CC[C@@H]2O	InChI=1/C18H26O2/c1-18-9-8-14-13-5-3-12(19)10-11(13)2-4-15(14)16(18)6-7-17(18)20/h10,13-17,20H,2-9H2,1H3/t13?,14?,15?,16?,17-,18-/s2_x000D_ AuxInfo=1/0/N:1,12,8,13,7,16,17,4,3,10,11,9,6,5,14,15,18,2,20,19/rA:20CCCCCCCCCCCCCCCCCCOO/rB:p1;s2;s3;s4;s5;s6;s7;s8;s9;s6d10;s11;s12;s5s13;s2s14;s15;s16;s2s17;P18;d9;/rC:23.7307,-13.7203,0;23.7307,-15.2603,0;22.4006,-14.4903,0;21.0005,-15.2603,0;21.0005,-16…
1	19-Nortestosterone	C18 H26 O2	Full match	Full match	Full match	Full match	Not the top hit	274.193	9.2	Mass Frontier 8/13/2020 10:54:48 PM 2D 20 23 0 0 0 0 0 0 0 0 1 V2000 11.6897 -6.7586 0.0000 C 0 0 0 0 0 0 0 0 0 0 0 0 11.6897 -7.5172 0.0000 C 0 0 0 0 0 0 0 0 0 0 0 0 11.0345 -7.1379 0.0000 C 0 0 0 0 0 0 0 0 0 0 0 0 10.3448 -7.5172 0.0000 C 0 0 0 0 0 0 0 0 0 0 0 0 10.3448 -8.2759 0.0000 C 0 0 0 0 0 0 0 0 0 0 0 0 9.6897 -8.6552 0.0000 C 0 0 0 0 0 0 0 0 0 0 0 0 9.0345 -8.2759 0.0000 C 0 0 0 0 0 0 0…	19-Nortestosterone	C18 H26 O2	274.193	87.7	C07254	7.79754e-05	0.284381	C[C@]12CCC3C(CCC4=CC(=O)CCC34)C1CC[C@@H]2O	InChI=1/C18H26O2/c1-18-9-8-14-13-5-3-12(19)10-11(13)2-4-15(14)16(18)6-7-17(18)20/h10,13-17,20H,2-9H2,1H3/t13?,14?,15?,16?,17-,18-/s2_x000D_ AuxInfo=1/0/N:1,12,8,13,7,16,17,4,3,10,11,9,6,5,14,15,18,2,20,19/rA:20CCCCCCCCCCCCCCCCCCOO/rB:p1;s2;s3;s4;s5;s6;s7;s8;s9;s6d10;s11;s12;s5s13;s2s14;s15;s16;s2s17;P18;d9;/rC:23.7307,-13.7203,0;23.7307,-15.2603,0;22.4006,-14.4903,0;21.0005,-15.2603,0;21.0005,-16…
1	1-Linoleoyl glycerol	C21 H38 O4	Full match	Full match	Full match	Full match	Not the top hit	354.277	11.015	Mass Frontier 8/13/2020 10:54:43 PM 2D 25 24 0 0 0 0 0 0 0 0 1 V2000 7.7931 -4.1379 0.0000 C 0 0 0 0 0 0 0 0 0 0 0 0 8.4483 -3.7586 0.0000 C 0 0 0 0 0 0 0 0 0 0 0 0 9.1034 -4.1379 0.0000 C 0 0 0 0 0 0 0 0 0 0 0 0 9.7586 -3.7586 0.0000 C 0 0 0 0 0 0 0 0 0 0 0 0 10.4138 -4.1379 0.0000 C 0 0 0 0 0 0 0 0 0 0 0 0 11.0690 -3.7586 0.0000 C 0 0 0 0 0 0 0 0 0 0 0 0 11.0690 -3.0000 0.0000 C 0 0 0 0 0 0 0 0…	1-Linoleoyl glycerol	C21 H38 O4	354.277	95.3		-0.000264827	-0.747515	CCCCC\C=C/C\C=C/CCCCCCCC(=O)OCC(O)CO	InChI=1/C21H38O4/c1-2-3-4-5-6-7-8-9-10-11-12-13-14-15-16-17-21(24)25-19-20(23)18-22/h6-7,9-10,20,22-23H,2-5,8,11-19H2,1H3/b7-6-,10-9-_x000D_ AuxInfo=1/0/N:1,2,3,4,5,6,7,8,9,10,11,12,13,14,15,16,17,22,20,21,18,23,25,24,19/rA:25CCCCCCCCCCCCCCCCCCOCCCOOO/rB:s1;s2;s3;s4;s5;d-6;s7;s8;d-9;s10;s11;s12;s13;s14;s15;s16;s17;s18;s19;s20;s21;s22;d18;s21;/rC:15.8524,-8.4171,0;17.1852,-7.6456,0;18.5177,-8.4171…
1	1-Linoleoyl glycerol	C21 H38 O4	Full match	Full match	Full match	Full match	Not the top hit	354.277	10.939	Mass Frontier 8/13/2020 10:54:43 PM 2D 25 24 0 0 0 0 0 0 0 0 1 V2000 7.7931 -4.1379 0.0000 C 0 0 0 0 0 0 0 0 0 0 0 0 8.4483 -3.7586 0.0000 C 0 0 0 0 0 0 0 0 0 0 0 0 9.1034 -4.1379 0.0000 C 0 0 0 0 0 0 0 0 0 0 0 0 9.7586 -3.7586 0.0000 C 0 0 0 0 0 0 0 0 0 0 0 0 10.4138 -4.1379 0.0000 C 0 0 0 0 0 0 0 0 0 0 0 0 11.0690 -3.7586 0.0000 C 0 0 0 0 0 0 0 0 0 0 0 0 11.0690 -3.0000 0.0000 C 0 0 0 0 0 0 0 0…	1-Linoleoyl glycerol	C21 H38 O4	354.277	95.3		-0.000397929	-1.12321	CCCCC\C=C/C\C=C/CCCCCCCC(=O)OCC(O)CO	InChI=1/C21H38O4/c1-2-3-4-5-6-7-8-9-10-11-12-13-14-15-16-17-21(24)25-19-20(23)18-22/h6-7,9-10,20,22-23H,2-5,8,11-19H2,1H3/b7-6-,10-9-_x000D_ AuxInfo=1/0/N:1,2,3,4,5,6,7,8,9,10,11,12,13,14,15,16,17,22,20,21,18,23,25,24,19/rA:25CCCCCCCCCCCCCCCCCCOCCCOOO/rB:s1;s2;s3;s4;s5;d-6;s7;s8;d-9;s10;s11;s12;s13;s14;s15;s16;s17;s18;s19;s20;s21;s22;d18;s21;/rC:15.8524,-8.4171,0;17.1852,-7.6456,0;18.5177,-8.4171…
1	1-Methyluric acid	C6 H6 N4 O3	Full match	Full match	Full match	Full match	Full match	182.044	1.991	Mass Frontier 8/13/2020 10:54:58 PM 2D 13 14 0 0 0 0 0 0 0 0 1 V2000 13.6897 -6.5862 0.0000 O 0 0 0 0 0 0 0 0 0 0 0 0 13.6897 -7.3448 0.0000 C 0 0 0 0 0 0 0 0 0 0 0 0 13.0345 -7.7241 0.0000 C 0 0 0 0 0 0 0 0 0 0 0 0 12.3103 -7.4828 0.0000 N 0 0 0 0 0 0 0 0 0 0 0 0 11.8621 -8.1034 0.0000 C 0 0 0 0 0 0 0 0 0 0 0 0 12.3103 -8.7241 0.0000 N 0 0 0 0 0 0 0 0 0 0 0 0 13.0345 -8.4828 0.0000 C 0 0 0 0 0 0…	1-Methyluric acid	C6 H6 N4 O3	182.044	87.9	C16359	9.05482e-05	0.497398	CN1C(=O)NC2=C(NC(=O)N2)C1=O	InChI=1S/C6H6N4O3/c1-10-4(11)2-3(9-6(10)13)8-5(12)7-2/h1H3,(H,9,13)(H2,7,8,12)_x000D_ AuxInfo=1/1/N:11,3,7,2,5,9,4,6,8,10,1,12,13/rA:13OCCNCNCNCNCOO/rB:d1;s2;s3;s4;s5;d3s6;s7;s8;s2s9;s10;d5;d9;/rC:27.7872,-13.3686,0;27.7872,-14.9084,0;26.4573,-15.6783,0;24.9873,-15.1885,0;24.0775,-16.4482,0;24.9873,-17.7081,0;26.4573,-17.2183,0;27.7172,-17.9882,0;29.1169,-17.2183,0;29.1169,-15.6783,0;30.4468,-14.…
1	1-Stearoylglycerol	C21 H42 O4	Full match	Full match	Full match	Full match	Full match	358.308	11.528	Mass Frontier 8/13/2020 10:54:44 PM 2D 25 24 0 0 0 0 0 0 0 0 1 V2000 1.9655 -4.2069 0.0000 C 0 0 0 0 0 0 0 0 0 0 0 0 2.6207 -3.8276 0.0000 C 0 0 0 0 0 0 0 0 0 0 0 0 3.2759 -4.2069 0.0000 C 0 0 0 0 0 0 0 0 0 0 0 0 3.9310 -3.8276 0.0000 C 0 0 0 0 0 0 0 0 0 0 0 0 4.5862 -4.2069 0.0000 C 0 0 0 0 0 0 0 0 0 0 0 0 5.2414 -3.8276 0.0000 C 0 0 0 0 0 0 0 0 0 0 0 0 5.8966 -4.2069 0.0000 C 0 0 0 0 0 0 0 0 0 …	1-Stearoylglycerol	C21 H42 O4	358.308	80.8	D01947	-0.00023923	-0.667664	CCCCCCCCCCCCCCCCCC(=O)OCC(O)CO	InChI=1/C21H42O4/c1-2-3-4-5-6-7-8-9-10-11-12-13-14-15-16-17-21(24)25-19-20(23)18-22/h20,22-23H,2-19H2,1H3_x000D_ AuxInfo=1/0/N:1,2,3,4,5,6,7,8,9,10,11,12,13,14,15,16,17,22,20,21,18,23,25,24,19/rA:25CCCCCCCCCCCCCCCCCCOCCCOOO/rB:s1;s2;s3;s4;s5;s6;s7;s8;s9;s10;s11;s12;s13;s14;s15;s16;s17;s18;s19;s20;s21;s22;d18;s21;/rC:3.9981,-8.5575,0;5.3309,-7.7859,0;6.6637,-8.5575,0;7.9963,-7.7859,0;9.3291,-8.557…
1	2-Hydroxycinnamic acid	C9 H8 O3	Full match	Full match	Not the top hit	Not the top hit	Full match	164.047	1.127	Mass Frontier 8/13/2020 10:54:41 PM 2D 12 12 0 0 0 0 0 0 0 0 1 V2000 3.0690 -5.0345 0.0000 O 0 0 0 0 0 0 0 0 0 0 0 0 3.0690 -5.7931 0.0000 C 0 0 0 0 0 0 0 0 0 0 0 0 2.4138 -6.1724 0.0000 C 0 0 0 0 0 0 0 0 0 0 0 0 2.4138 -6.9310 0.0000 C 0 0 0 0 0 0 0 0 0 0 0 0 3.0690 -7.3103 0.0000 C 0 0 0 0 0 0 0 0 0 0 0 0 3.7241 -6.9310 0.0000 C 0 0 0 0 0 0 0 0 0 0 0 0 3.7241 -6.1724 0.0000 C 0 0 0 0 0 0 0 0 0 …	2-Hydroxycinnamic acid	C9 H8 O3	164.047	91.4	C01772	3.4067e-05	0.207666	OC(=O)\C=C\C1=C(O)C=CC=C1	InChI=1S/C9H8O3/c10-8-4-2-1-3-7(8)5-6-9(11)12/h1-6,10H,(H,11,12)/b6-5+_x000D_ AuxInfo=1/1/N:5,4,6,3,8,9,7,2,10,1,11,12/E:(11,12)/rA:12OCCCCCCCCCOO/rB:s1;s2;d3;s4;d5;d2s6;s7;d8;s9;s10;d10;/rC:6.2428,-10.241,0;6.2428,-11.7841,0;4.91,-12.5556,0;4.91,-14.0987,0;6.2428,-14.8703,0;7.5754,-14.0987,0;7.5754,-12.5556,0;8.9082,-11.7841,0;10.241,-12.5556,0;11.5737,-11.7841,0;11.5737,-10.241,0;12.9063,-12.55…
1	2-Methyl-5-propionylfuran	C8 H10 O2	Full match	Full match	Not the top hit	Not the top hit	Full match	138.068	9.548	Mass Frontier 8/13/2020 10:54:56 PM 2D 10 10 0 0 0 0 0 0 0 0 1 V2000 10.8621 -9.0345 0.0000 O 0 0 0 0 0 0 0 0 0 0 0 0 10.2414 -9.4483 0.0000 C 0 0 0 0 0 0 0 0 0 0 0 0 10.4828 -10.2069 0.0000 C 0 0 0 0 0 0 0 0 0 0 0 0 11.2414 -10.2069 0.0000 C 0 0 0 0 0 0 0 0 0 0 0 0 11.4828 -9.4828 0.0000 C 0 0 0 0 0 0 0 0 0 0 0 0 12.2069 -9.2414 0.0000 C 0 0 0 0 0 0 0 0 0 0 0 0 12.7586 -9.7586 0.0000 C 0 0 0 0 0…	2-Methyl-5-propionylfuran	C8 H10 O2	138.068	79.6		9.47253e-05	0.686076	CCC(=O)C1=CC=C(C)O1	InChI=1S/C8H10O2/c1-3-7(9)8-5-4-6(2)10-8/h4-5H,3H2,1-2H3_x000D_ AuxInfo=1/0/N:8,10,7,3,4,2,6,5,9,1/rA:10OCCCCCCCOC/rB:s1;d2;s3;s1d4;s5;s6;s7;d6;s2;/rC:21.9155,-18.2281,0;20.6632,-19.063,0;21.1502,-20.5936,0;22.6808,-20.5936,0;23.1678,-19.1326,0;24.6288,-18.6455,0;25.7419,-19.6891,0;27.203,-19.202,0;24.9766,-17.1844,0;19.202,-18.5759,0;
1	2-Methyl-5-propionylfuran	C8 H10 O2	Full match	Full match	Not the top hit	Not the top hit	Full match	138.068	9.636	Mass Frontier 8/13/2020 10:54:56 PM 2D 10 10 0 0 0 0 0 0 0 0 1 V2000 10.8621 -9.0345 0.0000 O 0 0 0 0 0 0 0 0 0 0 0 0 10.2414 -9.4483 0.0000 C 0 0 0 0 0 0 0 0 0 0 0 0 10.4828 -10.2069 0.0000 C 0 0 0 0 0 0 0 0 0 0 0 0 11.2414 -10.2069 0.0000 C 0 0 0 0 0 0 0 0 0 0 0 0 11.4828 -9.4828 0.0000 C 0 0 0 0 0 0 0 0 0 0 0 0 12.2069 -9.2414 0.0000 C 0 0 0 0 0 0 0 0 0 0 0 0 12.7586 -9.7586 0.0000 C 0 0 0 0 0…	2-Methyl-5-propionylfuran	C8 H10 O2	138.068	79.6		7.12341e-05	0.515935	CCC(=O)C1=CC=C(C)O1	InChI=1S/C8H10O2/c1-3-7(9)8-5-4-6(2)10-8/h4-5H,3H2,1-2H3_x000D_ AuxInfo=1/0/N:8,10,7,3,4,2,6,5,9,1/rA:10OCCCCCCCOC/rB:s1;d2;s3;s1d4;s5;s6;s7;d6;s2;/rC:21.9155,-18.2281,0;20.6632,-19.063,0;21.1502,-20.5936,0;22.6808,-20.5936,0;23.1678,-19.1326,0;24.6288,-18.6455,0;25.7419,-19.6891,0;27.203,-19.202,0;24.9766,-17.1844,0;19.202,-18.5759,0;
1	3-(propan-2-yl)-octahydropyrrolo[1,2-a]pyrazine-1,4-dione	C10 H16 N2 O2	Full match	Full match	No results	Not the top hit	Partial match	196.121	5.527	Mass Frontier 8/13/2020 10:54:29 PM 2D 14 15 0 0 0 0 0 0 0 0 1 V2000 3.6552 -0.7241 0.0000 C 0 0 0 0 0 0 0 0 0 0 0 0 3.6552 -1.4828 0.0000 C 0 0 0 0 0 0 0 0 0 0 0 0 3.0000 -1.8621 0.0000 C 0 0 0 0 0 0 0 0 0 0 0 0 3.0000 -2.6207 0.0000 N 0 0 0 0 0 0 0 0 0 0 0 0 2.3448 -3.0000 0.0000 C 0 0 0 0 0 0 0 0 0 0 0 0 1.6897 -2.6207 0.0000 C 0 0 0 0 0 0 0 0 0 0 0 0 0.9655 -2.8276 0.0000 C 0 0 0 0 0 0 0 0 0 …	3-(propan-2-yl)-octahydropyrrolo[1,2-a]pyrazine-1,4-dione	C10 H16 N2 O2	196.121	80.3		8.34888e-05	0.4257	CC(C)C1NC(=O)C2CCCN2C1=O	InChI=1/C10H16N2O2/c1-6(2)8-10(14)12-5-3-4-7(12)9(13)11-8/h6-8H,3-5H2,1-2H3,(H,11,13)_x000D_ AuxInfo=1/1/N:1,13,8,7,9,2,6,3,5,11,4,10,14,12/E:(1,2)/rA:14CCCNCCCCCNCOCO/rB:s1;s2;s3;s4;s5;s6;s7;s8;s6s9;s3s10;d11;s2;d5;/rC:7.4353,-1.4729,0;7.4353,-3.0162,0;6.1025,-3.7878,0;6.1025,-5.3309,0;4.7697,-6.1025,0;3.4371,-5.3309,0;1.964,-5.7518,0;1.0521,-4.5594,0;1.964,-3.2266,0;3.4371,-3.7878,0;4.7697,-3.0…
1	3-(propan-2-yl)-octahydropyrrolo[1,2-a]pyrazine-1,4-dione	C10 H16 N2 O2	Full match	Full match	No results	Not the top hit	Partial match	196.121	5.598	Mass Frontier 8/13/2020 10:54:29 PM 2D 14 15 0 0 0 0 0 0 0 0 1 V2000 3.6552 -0.7241 0.0000 C 0 0 0 0 0 0 0 0 0 0 0 0 3.6552 -1.4828 0.0000 C 0 0 0 0 0 0 0 0 0 0 0 0 3.0000 -1.8621 0.0000 C 0 0 0 0 0 0 0 0 0 0 0 0 3.0000 -2.6207 0.0000 N 0 0 0 0 0 0 0 0 0 0 0 0 2.3448 -3.0000 0.0000 C 0 0 0 0 0 0 0 0 0 0 0 0 1.6897 -2.6207 0.0000 C 0 0 0 0 0 0 0 0 0 0 0 0 0.9655 -2.8276 0.0000 C 0 0 0 0 0 0 0 0 0 …	3-(propan-2-yl)-octahydropyrrolo[1,2-a]pyrazine-1,4-dione	C10 H16 N2 O2	196.121	80.3		7.83186e-05	0.399338	CC(C)C1NC(=O)C2CCCN2C1=O	InChI=1/C10H16N2O2/c1-6(2)8-10(14)12-5-3-4-7(12)9(13)11-8/h6-8H,3-5H2,1-2H3,(H,11,13)_x000D_ AuxInfo=1/1/N:1,13,8,7,9,2,6,3,5,11,4,10,14,12/E:(1,2)/rA:14CCCNCCCCCNCOCO/rB:s1;s2;s3;s4;s5;s6;s7;s8;s6s9;s3s10;d11;s2;d5;/rC:7.4353,-1.4729,0;7.4353,-3.0162,0;6.1025,-3.7878,0;6.1025,-5.3309,0;4.7697,-6.1025,0;3.4371,-5.3309,0;1.964,-5.7518,0;1.0521,-4.5594,0;1.964,-3.2266,0;3.4371,-3.7878,0;4.7697,-3.0…
1	4-Guanidinobutyric acid	C5 H11 N3 O2	Full match	Full match	Full match	Full match	Full match	145.085	0.86	Mass Frontier 8/13/2020 10:54:47 PM 2D 10 9 0 0 0 0 0 0 0 0 1 V2000 1.7931 -4.7241 0.0000 N 0 0 0 0 0 0 0 0 0 0 0 0 2.4483 -4.3448 0.0000 C 0 0 0 0 0 0 0 0 0 0 0 0 3.1034 -4.7241 0.0000 N 0 0 0 0 0 0 0 0 0 0 0 0 3.7586 -4.3448 0.0000 C 0 0 0 0 0 0 0 0 0 0 0 0 4.4138 -4.7241 0.0000 C 0 0 0 0 0 0 0 0 0 0 0 0 5.0690 -4.3448 0.0000 C 0 0 0 0 0 0 0 0 0 0 0 0 5.7241 -4.7241 0.0000 C 0 0 0 0 0 0 0 0 0 0…	4-Guanidinobutyric acid	C5 H11 N3 O2	145.085	92.5	C01035	5.59024e-06	0.0385308	NC(=N)NCCCC(O)=O	InChI=1S/C5H11N3O2/c6-5(7)8-3-1-2-4(9)10/h1-3H2,(H,9,10)(H4,6,7,8)_x000D_ AuxInfo=1/1/N:5,6,4,7,2,1,10,3,8,9/E:(6,7)(9,10)/rA:10NCNCCCCOON/rB:s1;s2;s3;s4;s5;s6;s7;d7;d2;/rC:3.6474,-9.6096,0;4.9802,-8.838,0;6.3128,-9.6096,0;7.6456,-8.838,0;8.9784,-9.6096,0;10.3111,-8.838,0;11.6437,-9.6096,0;12.9765,-8.838,0;11.6437,-11.1529,0;4.9802,-7.2949,0;
1	4-hydroxy-3-[(2E,6E)-4-hydroxy-3,7,11-trimethyldodeca-2,6,10-trien-1-yl]benzoic acid	C22 H30 O4	Full match	Full match	No results	Partial match	Full match	358.214	9.311	Mass Frontier 8/13/2020 10:54:24 PM 2D 26 26 0 0 0 0 0 0 0 0 1 V2000 9.2414 -1.4828 0.0000 C 0 0 0 0 0 0 0 0 0 0 0 0 8.5862 -1.8621 0.0000 C 0 0 0 0 0 0 0 0 0 0 0 0 7.8966 -1.4828 0.0000 C 0 0 0 0 0 0 0 0 0 0 0 0 7.2759 -1.8621 0.0000 C 0 0 0 0 0 0 0 0 0 0 0 0 6.6207 -1.4828 0.0000 C 0 0 0 0 0 0 0 0 0 0 0 0 5.9655 -1.8621 0.0000 C 0 0 0 0 0 0 0 0 0 0 0 0 5.3103 -1.4828 0.0000 C 0 0 0 0 0 0 0 0 0 …	4-hydroxy-3-[(2E,6E)-4-hydroxy-3,7,11-trimethyldodeca-2,6,10-trien-1-yl]benzoic acid	C22 H30 O4	358.214	72.2		-0.000208457	-0.581933	CC(C)=CCC\C(C)=C\CC(O)C(\C)=C\CC1=C(O)C=CC(=C1)C(O)=O	InChI=1/C22H30O4/c1-15(2)6-5-7-16(3)8-12-20(23)17(4)9-10-18-14-19(22(25)26)11-13-21(18)24/h6,8-9,11,13-14,20,23-24H,5,7,10,12H2,1-4H3,(H,25,26)/b16-8+,17-9+_x000D_ AuxInfo=1/1/N:1,20,21,23,4,3,5,7,11,12,16,8,15,24,2,6,10,13,17,9,14,18,22,25,19,26/E:(1,2)(25,26)/rA:26CCCCCCCCCCCCCCCCCCOCCOCCOO/rB:s1;d2;s3;s4;s5;d6;s7;s8;s9;d10;s11;s12;d13;s14;d15;s16;s17;s18;s2;s6;s9;s10;s13d17;s14;d18;/rC:18.7985…
1	4-Hydroxybenzaldehyde	C7 H6 O2	Full match	Full match	Full match	Partial match	Full match	122.037	1.127	Mass Frontier 8/13/2020 10:54:42 PM 2D 9 9 0 0 0 0 0 0 0 0 1 V2000 5.2414 -6.4828 0.0000 C 0 0 0 0 0 0 0 0 0 0 0 0 4.5862 -6.1034 0.0000 C 0 0 0 0 0 0 0 0 0 0 0 0 4.5862 -5.3448 0.0000 C 0 0 0 0 0 0 0 0 0 0 0 0 5.2414 -4.9655 0.0000 C 0 0 0 0 0 0 0 0 0 0 0 0 5.8966 -5.3448 0.0000 C 0 0 0 0 0 0 0 0 0 0 0 0 5.8966 -6.1034 0.0000 C 0 0 0 0 0 0 0 0 0 0 0 0 6.5517 -6.4828 0.0000 C 0 0 0 0 0 0 0 0 0 0 …	4-Hydroxybenzaldehyde	C7 H6 O2	122.037	94.9	C00633	-7.05978e-05	-0.578496	OC1=CC=C(C=O)C=C1	InChI=1S/C7H6O2/c8-5-6-1-3-7(9)4-2-6/h1-5,9H_x000D_ AuxInfo=1/0/N:1,5,2,4,7,6,3,9,8/E:(1,2)(3,4)/rA:9CCCCCCCOO/rB:s1;d2;s3;d4;d1s5;s6;s3;d7;/rC:10.6611,-13.1862,0;9.3284,-12.4145,0;9.3284,-10.8714,0;10.6611,-10.0999,0;11.9938,-10.8714,0;11.9938,-12.4145,0;13.3263,-13.1862,0;7.9957,-10.0999,0;14.659,-12.4145,0;
1	4-Indolecarbaldehyde	C9 H7 N O	Full match	Full match	Full match	Not the top hit	Full match	145.053	4.576	Mass Frontier 8/13/2020 10:54:43 PM 2D 11 12 0 0 0 0 0 0 0 0 1 V2000 5.0000 -4.1379 0.0000 C 0 0 0 0 0 0 0 0 0 0 0 0 5.7241 -4.3793 0.0000 C 0 0 0 0 0 0 0 0 0 0 0 0 6.1379 -3.7931 0.0000 C 0 0 0 0 0 0 0 0 0 0 0 0 5.7241 -3.1724 0.0000 N 0 0 0 0 0 0 0 0 0 0 0 0 5.0000 -3.3793 0.0000 C 0 0 0 0 0 0 0 0 0 0 0 0 4.3448 -3.0000 0.0000 C 0 0 0 0 0 0 0 0 0 0 0 0 3.6897 -3.3793 0.0000 C 0 0 0 0 0 0 0 0 0 …	4-Indolecarbaldehyde	C9 H7 N O	145.053	88.2		-4.14102e-06	-0.0285484	O=CC1=CC=CC2=C1C=CN2	InChI=1S/C9H7NO/c11-6-7-2-1-3-9-8(7)4-5-10-9/h1-6,10H_x000D_ AuxInfo=1/0/N:7,8,6,2,3,10,9,1,5,4,11/rA:11CCCNCCCCCCO/rB:s1;d2;s3;d1s4;s5;d6;s7;s1d8;s9;d10;/rC:10.1708,-8.4171,0;11.6437,-8.9082,0;12.4855,-7.7158,0;11.6437,-6.4532,0;10.1708,-6.874,0;8.838,-6.1025,0;7.5054,-6.874,0;7.5054,-8.4171,0;8.838,-9.1887,0;8.838,-10.732,0;10.1708,-11.5036,0;
1	4-methoxy-6-(prop-2-en-1-yl)-2H-1,3-benzodioxole	C11 H12 O3	Full match	Full match	Partial match	Partial match	Not the top hit	192.079	7.664	Mass Frontier 8/13/2020 10:54:35 PM 2D 14 15 0 0 0 0 0 0 0 0 1 V2000 1.6552 -0.5172 0.0000 C 0 0 0 0 0 0 0 0 0 0 0 0 2.3103 -0.8966 0.0000 O 0 0 0 0 0 0 0 0 0 0 0 0 2.3103 -1.6552 0.0000 C 0 0 0 0 0 0 0 0 0 0 0 0 1.6552 -2.0345 0.0000 C 0 0 0 0 0 0 0 0 0 0 0 0 0.9655 -1.8276 0.0000 O 0 0 0 0 0 0 0 0 0 0 0 0 0.5172 -2.4138 0.0000 C 0 0 0 0 0 0 0 0 0 0 0 0 0.9655 -3.0000 0.0000 O 0 0 0 0 0 0 0 0 0 …	4-methoxy-6-(prop-2-en-1-yl)-2H-1,3-benzodioxole	C11 H12 O3	192.079	84		0.000128482	0.668902	COC1=CC(CC=C)=CC2=C1OCO2	InChI=1S/C11H12O3/c1-3-4-8-5-9(12-2)11-10(6-8)13-7-14-11/h3,5-6H,1,4,7H2,2H3_x000D_ AuxInfo=1/0/N:13,1,12,11,14,9,6,10,3,8,4,2,7,5/rA:14COCCOCOCCCCCCC/rB:s1;s2;s3;s4;s5;s6;d4s7;s8;d9;s10;s11;d12;d3s10;/rC:3.3669,-1.0521,0;4.6995,-1.8238,0;4.6995,-3.3669,0;3.3669,-4.1385,0;1.964,-3.7176,0;1.0521,-4.91,0;1.964,-6.1025,0;3.3669,-5.6816,0;4.6995,-6.4532,0;6.0323,-5.6816,0;7.4353,-6.4532,0;7.4353,-7.9…
1	5(Z),8(Z),11(Z)-Eicosatrienoic acid methyl ester	C21 H36 O2	Full match	Full match	No results	Not the top hit	Full match	320.271	11.694	Mass Frontier 8/13/2020 10:54:44 PM 2D 23 22 0 0 0 0 0 0 0 0 1 V2000 0.5172 -5.2759 0.0000 C 0 0 0 0 0 0 0 0 0 0 0 0 1.1724 -4.8966 0.0000 C 0 0 0 0 0 0 0 0 0 0 0 0 1.8276 -5.2759 0.0000 C 0 0 0 0 0 0 0 0 0 0 0 0 2.4828 -4.8966 0.0000 C 0 0 0 0 0 0 0 0 0 0 0 0 3.1379 -5.2759 0.0000 C 0 0 0 0 0 0 0 0 0 0 0 0 3.7931 -4.8966 0.0000 C 0 0 0 0 0 0 0 0 0 0 0 0 4.4483 -5.2759 0.0000 C 0 0 0 0 0 0 0 0 0 …	5(Z),8(Z),11(Z)-Eicosatrienoic acid methyl ester	C21 H36 O2	320.272	91.7		-0.000138462	-0.432327	CCCCCCCC\C=C/C\C=C/C\C=C/CCCC(=O)OC	InChI=1S/C21H36O2/c1-3-4-5-6-7-8-9-10-11-12-13-14-15-16-17-18-19-20-21(22)23-2/h10-11,13-14,16-17H,3-9,12,15,18-20H2,1-2H3/b11-10-,14-13-,17-16-_x000D_ AuxInfo=1/0/N:1,22,2,3,4,5,6,7,8,9,10,11,12,13,14,15,16,17,18,19,20,23,21/rA:23CCCCCCCCCCCCCCCCCCCCOCO/rB:s1;s2;s3;s4;s5;s6;s7;s8;d-9;s10;s11;d-12;s13;s14;d-15;s16;s17;s18;s19;s20;s21;d20;/rC:1.0521,-10.732,0;2.3848,-9.9605,0;3.7176,-10.732,0;5.05…
1	6-Methylindole	C9 H9 N	Full match	Full match	Not the top hit	Not the top hit	Full match	131.073	4.575	Mass Frontier 8/13/2020 10:54:44 PM 2D 10 11 0 0 0 0 0 0 0 0 1 V2000 11.3793 -8.1379 0.0000 C 0 0 0 0 0 0 0 0 0 0 0 0 12.0345 -8.5172 0.0000 C 0 0 0 0 0 0 0 0 0 0 0 0 12.7586 -8.2759 0.0000 N 0 0 0 0 0 0 0 0 0 0 0 0 13.2069 -8.8966 0.0000 C 0 0 0 0 0 0 0 0 0 0 0 0 12.7586 -9.5172 0.0000 C 0 0 0 0 0 0 0 0 0 0 0 0 12.0345 -9.2759 0.0000 C 0 0 0 0 0 0 0 0 0 0 0 0 11.3793 -9.6552 0.0000 C 0 0 0 0 0 0…	6-Methylindole	C9 H9 N	131.073	88.4		-2.56002e-05	-0.195312	CC1=CC2=C(C=CN2)C=C1	InChI=1S/C9H9N/c1-7-2-3-8-4-5-10-9(8)6-7/h2-6,10H,1H3_x000D_ AuxInfo=1/0/N:10,8,7,5,4,1,9,6,2,3/rA:10CCNCCCCCCC/rB:s1;s2;s3;d4;d2s5;s6;d7;d1s8;s9;/rC:23.1473,-16.5538,0;24.4801,-17.3253,0;25.953,-16.8345,0;26.8649,-18.0971,0;25.953,-19.3595,0;24.4801,-18.8686,0;23.1473,-19.6402,0;21.8145,-18.8686,0;21.8145,-17.3253,0;20.4819,-16.5538,0;
1	6-Methylquinoline	C10 H9 N	Full match	Full match	No results	Not the top hit	Not the top hit	143.074	4.576	Mass Frontier 8/13/2020 10:54:44 PM 2D 11 12 0 0 0 0 0 0 0 0 1 V2000 5.4483 -4.4828 0.0000 C 0 0 0 0 0 0 0 0 0 0 0 0 6.1034 -4.1034 0.0000 C 0 0 0 0 0 0 0 0 0 0 0 0 6.7586 -4.4828 0.0000 C 0 0 0 0 0 0 0 0 0 0 0 0 7.4138 -4.1034 0.0000 C 0 0 0 0 0 0 0 0 0 0 0 0 7.4138 -3.3448 0.0000 C 0 0 0 0 0 0 0 0 0 0 0 0 6.7586 -2.9655 0.0000 N 0 0 0 0 0 0 0 0 0 0 0 0 6.1034 -3.3448 0.0000 C 0 0 0 0 0 0 0 0 0 …	6-Methylquinoline	C10 H9 N	143.073	74.6		4.46957e-05	0.312397	CC1=CC2=CC=CN=C2C=C1	InChI=1S/C10H9N/c1-8-4-5-10-9(7-8)3-2-6-11-10/h2-7H,1H3_x000D_ AuxInfo=1/0/N:11,4,3,9,8,5,1,10,2,7,6/rA:11CCCCCNCCCCC/rB:s1;d2;s3;d4;s5;s2d6;s7;d8;d1s9;s10;/rC:11.082,-9.1181,0;12.4145,-8.3464,0;13.7471,-9.1181,0;15.0798,-8.3464,0;15.0798,-6.8034,0;13.7471,-6.0319,0;12.4145,-6.8034,0;11.082,-6.0319,0;9.7493,-6.8034,0;9.7493,-8.3464,0;8.4166,-9.1181,0;
1	7-Methylguanine	C6 H7 N5 O	Full match	Full match	Full match	Partial match	Full match	165.065	1.017	Mass Frontier 8/13/2020 10:54:44 PM 2D 12 13 0 0 0 0 0 0 0 0 1 V2000 12.6207 -7.6552 0.0000 C 0 0 0 0 0 0 0 0 0 0 0 0 13.2759 -7.2759 0.0000 C 0 0 0 0 0 0 0 0 0 0 0 0 13.9310 -7.6552 0.0000 N 0 0 0 0 0 0 0 0 0 0 0 0 13.9310 -8.4138 0.0000 C 0 0 0 0 0 0 0 0 0 0 0 0 13.2759 -8.7931 0.0000 N 0 0 0 0 0 0 0 0 0 0 0 0 12.6207 -8.4138 0.0000 C 0 0 0 0 0 0 0 0 0 0 0 0 11.8966 -8.6552 0.0000 N 0 0 0 0 0 0…	7-Methylguanine	C6 H7 N5 O	165.065	89.7	C02242	2.79926e-05	0.169585	CN1C=NC2=C1C(=O)N=C(N)N2	InChI=1S/C6H7N5O/c1-11-2-8-4-3(11)5(12)10-6(7)9-4/h2H,1H3,(H3,7,9,10,12)_x000D_ AuxInfo=1/1/N:10,8,1,6,2,4,12,7,5,3,9,11/rA:12CCNCNCNCNCON/rB:s1;s2;d3;s4;d1s5;s6;d7;s1s8;s9;d2;s4;/rC:25.6207,-15.5405,0;26.9508,-14.7705,0;28.2807,-15.5405,0;28.2807,-17.0805,0;26.9508,-17.8505,0;25.6207,-17.0805,0;24.1508,-17.5705,0;23.2407,-16.3105,0;24.1508,-15.0504,0;23.6607,-13.5805,0;26.9508,-13.2303,0;29.6108…
1	8-{3-Oxo-2-[(2E)-2-penten-1-yl]-1-cyclopenten-1-yl}octanoic acid	C18 H28 O3	Full match	Full match	No results	Not the top hit	Full match	292.204	9.125	Mass Frontier 8/13/2020 10:54:42 PM 2D 21 21 0 0 0 0 0 0 0 0 1 V2000 7.7931 -2.6897 0.0000 O 0 0 0 0 0 0 0 0 0 0 0 0 7.1724 -2.3103 0.0000 C 0 0 0 0 0 0 0 0 0 0 0 0 6.4828 -2.7241 0.0000 C 0 0 0 0 0 0 0 0 0 0 0 0 5.8276 -2.3448 0.0000 C 0 0 0 0 0 0 0 0 0 0 0 0 5.2069 -2.6897 0.0000 C 0 0 0 0 0 0 0 0 0 0 0 0 4.5517 -2.3448 0.0000 C 0 0 0 0 0 0 0 0 0 0 0 0 3.8966 -2.7586 0.0000 C 0 0 0 0 0 0 0 0 0 …	8-{3-Oxo-2-[(2E)-2-penten-1-yl]-1-cyclopenten-1-yl}octanoic acid	C18 H28 O3	292.204	79		-6.91462e-05	-0.236637	CC\C=C\CC1=C(CCCCCCCC(O)=O)CCC1=O	InChI=1S/C18H28O3/c1-2-3-7-11-16-15(13-14-17(16)19)10-8-5-4-6-9-12-18(20)21/h3,7H,2,4-6,8-14H2,1H3,(H,20,21)/b7-3+_x000D_ AuxInfo=1/1/N:19,18,17,6,7,5,16,8,4,9,15,3,11,12,10,14,13,2,21,1,20/E:(20,21)/rA:21OCCCCCCCCCCCCCCCCCCOO/rB:s1;s2;s3;s4;s5;s6;s7;s8;s9;s10;s11;s12;d10s13;s14;s15;d16;s17;s18;d2;d13;/rC:15.8524,-5.4713,0;14.5898,-4.6995,0;13.187,-5.5412,0;11.8543,-4.7697,0;10.5917,-5.4713,0;9.2…
1	8-{3-Oxo-2-[(2E)-2-penten-1-yl]-1-cyclopenten-1-yl}octanoic acid	C18 H28 O3	Full match	Full match	No results	Not the top hit	Full match	292.204	9.007	Mass Frontier 8/13/2020 10:54:42 PM 2D 21 21 0 0 0 0 0 0 0 0 1 V2000 7.7931 -2.6897 0.0000 O 0 0 0 0 0 0 0 0 0 0 0 0 7.1724 -2.3103 0.0000 C 0 0 0 0 0 0 0 0 0 0 0 0 6.4828 -2.7241 0.0000 C 0 0 0 0 0 0 0 0 0 0 0 0 5.8276 -2.3448 0.0000 C 0 0 0 0 0 0 0 0 0 0 0 0 5.2069 -2.6897 0.0000 C 0 0 0 0 0 0 0 0 0 0 0 0 4.5517 -2.3448 0.0000 C 0 0 0 0 0 0 0 0 0 0 0 0 3.8966 -2.7586 0.0000 C 0 0 0 0 0 0 0 0 0 …	8-{3-Oxo-2-[(2E)-2-penten-1-yl]-1-cyclopenten-1-yl}octanoic acid	C18 H28 O3	292.204	79		-7.30064e-05	-0.249847	CC\C=C\CC1=C(CCCCCCCC(O)=O)CCC1=O	InChI=1S/C18H28O3/c1-2-3-7-11-16-15(13-14-17(16)19)10-8-5-4-6-9-12-18(20)21/h3,7H,2,4-6,8-14H2,1H3,(H,20,21)/b7-3+_x000D_ AuxInfo=1/1/N:19,18,17,6,7,5,16,8,4,9,15,3,11,12,10,14,13,2,21,1,20/E:(20,21)/rA:21OCCCCCCCCCCCCCCCCCCOO/rB:s1;s2;s3;s4;s5;s6;s7;s8;s9;s10;s11;s12;d10s13;s14;s15;d16;s17;s18;d2;d13;/rC:15.8524,-5.4713,0;14.5898,-4.6995,0;13.187,-5.5412,0;11.8543,-4.7697,0;10.5917,-5.4713,0;9.2…
1	8-Hydroxyquinoline	C9 H7 N O	Full match	Full match	Full match	Partial match	Full match	145.053	5.877	Mass Frontier 8/13/2020 10:54:43 PM 2D 11 12 0 0 0 0 0 0 0 0 1 V2000 5.2414 -2.1379 0.0000 O 0 0 0 0 0 0 0 0 0 0 0 0 5.2414 -2.8966 0.0000 C 0 0 0 0 0 0 0 0 0 0 0 0 5.8966 -3.2759 0.0000 C 0 0 0 0 0 0 0 0 0 0 0 0 5.8966 -4.0345 0.0000 C 0 0 0 0 0 0 0 0 0 0 0 0 5.2414 -4.4138 0.0000 C 0 0 0 0 0 0 0 0 0 0 0 0 4.5862 -4.0345 0.0000 C 0 0 0 0 0 0 0 0 0 0 0 0 3.9310 -4.4138 0.0000 C 0 0 0 0 0 0 0 0 0 …	8-Hydroxyquinoline	C9 H7 N O	145.053	87.3	C19434	2.80457e-05	0.193348	OC1=C2N=CC=CC2=CC=C1	InChI=1S/C9H7NO/c11-8-5-1-3-7-4-2-6-10-9(7)8/h1-6,11H_x000D_ AuxInfo=1/0/N:4,8,5,7,3,9,6,2,11,10,1/rA:11OCCCCCCCCNC/rB:s1;s2;d3;s4;d5;s6;d7;s8;d9;d2s6s10;/rC:10.6618,-4.3488,0;10.6618,-5.8921,0;11.9946,-6.6637,0;11.9946,-8.2068,0;10.6618,-8.9784,0;9.3291,-8.2068,0;7.9963,-8.9784,0;6.6637,-8.2068,0;6.6637,-6.6637,0;7.9963,-5.8921,0;9.3291,-6.6637,0;
1	8Z,11Z,14Z-Eicosatrienoic acid	C20 H34 O2	Full match	Full match	No results	Partial match	Full match	306.256	11.338	Mass Frontier 8/13/2020 10:54:43 PM 2D 22 21 0 0 0 0 0 0 0 0 1 V2000 5.7586 -2.4483 0.0000 C 0 0 0 0 0 0 0 0 0 0 0 0 5.1034 -2.0690 0.0000 C 0 0 0 0 0 0 0 0 0 0 0 0 5.1034 -1.3103 0.0000 C 0 0 0 0 0 0 0 0 0 0 0 0 4.4483 -0.9310 0.0000 C 0 0 0 0 0 0 0 0 0 0 0 0 3.7241 -1.3103 0.0000 C 0 0 0 0 0 0 0 0 0 0 0 0 3.0690 -0.9310 0.0000 C 0 0 0 0 0 0 0 0 0 0 0 0 2.4138 -1.3103 0.0000 C 0 0 0 0 0 0 0 0 0 …	8Z,11Z,14Z-Eicosatrienoic acid	C20 H34 O2	306.256	97.8	C03242	-0.000161993	-0.528945	CCCCC\C=C/C\C=C/C\C=C/CCCCCCC(O)=O	InChI=1S/C20H34O2/c1-2-3-4-5-6-7-8-9-10-11-12-13-14-15-16-17-18-19-20(21)22/h6-7,9-10,12-13H,2-5,8,11,14-19H2,1H3,(H,21,22)/b7-6-,10-9-,13-12-_x000D_ AuxInfo=1/1/N:22,21,16,15,14,13,12,11,10,9,8,7,6,5,4,3,2,1,17,18,19,20/E:(21,22)/rA:22CCCCCCCCCCCCCCCCCCOOCC/rB:s1;s2;s3;s4;s5;d-6;s7;s8;d-9;s10;s11;d-12;s13;s14;s15;s1;s17;s18;d18;s16;s21;/rC:11.7139,-4.9802,0;10.3811,-4.2087,0;10.3811,-2.6654,0;9.…
1	9(Z),11(E),13(E)-Octadecatrienoic Acid methyl ester	C19 H32 O2	Full match	Full match	Full match	Partial match	Full match	292.24	10.669	Mass Frontier 8/13/2020 10:54:43 PM 2D 22 21 0 0 0 0 0 0 0 0 1 V2000 5.7586 -2.4483 0.0000 C 0 0 0 0 0 0 0 0 0 0 0 0 5.1034 -2.0690 0.0000 C 0 0 0 0 0 0 0 0 0 0 0 0 5.1034 -1.3103 0.0000 C 0 0 0 0 0 0 0 0 0 0 0 0 4.4483 -0.9310 0.0000 C 0 0 0 0 0 0 0 0 0 0 0 0 3.7241 -1.3103 0.0000 C 0 0 0 0 0 0 0 0 0 0 0 0 3.0690 -0.9310 0.0000 C 0 0 0 0 0 0 0 0 0 0 0 0 2.4138 -1.3103 0.0000 C 0 0 0 0 0 0 0 0 0 …	8Z,11Z,14Z-Eicosatrienoic acid	C20 H34 O2	306.256	97.8	C03242	-92.0989	-300725	CCCCC\C=C/C\C=C/C\C=C/CCCCCCC(O)=O	InChI=1S/C20H34O2/c1-2-3-4-5-6-7-8-9-10-11-12-13-14-15-16-17-18-19-20(21)22/h6-7,9-10,12-13H,2-5,8,11,14-19H2,1H3,(H,21,22)/b7-6-,10-9-,13-12-_x000D_ AuxInfo=1/1/N:22,21,16,15,14,13,12,11,10,9,8,7,6,5,4,3,2,1,17,18,19,20/E:(21,22)/rA:22CCCCCCCCCCCCCCCCCCOOCC/rB:s1;s2;s3;s4;s5;d-6;s7;s8;d-9;s10;s11;d-12;s13;s14;s15;s1;s17;s18;d18;s16;s21;/rC:11.7139,-4.9802,0;10.3811,-4.2087,0;10.3811,-2.6654,0;9.…
1	9-Oxo-10(E),12(E)-octadecadienoic acid	C18 H30 O3	Full match	Full match	Full match	Partial match	Full match	294.219	10.268	Mass Frontier 8/13/2020 10:54:41 PM 2D 21 20 0 0 0 0 0 0 0 0 1 V2000 14.7241 -6.6207 0.0000 O 0 0 0 0 0 0 0 0 0 0 0 0 15.3793 -6.2414 0.0000 C 0 0 0 0 0 0 0 0 0 0 0 0 16.0345 -6.6207 0.0000 C 0 0 0 0 0 0 0 0 0 0 0 0 16.6897 -6.2414 0.0000 C 0 0 0 0 0 0 0 0 0 0 0 0 17.3793 -6.6207 0.0000 C 0 0 0 0 0 0 0 0 0 0 0 0 18.0345 -6.2414 0.0000 C 0 0 0 0 0 0 0 0 0 0 0 0 18.6897 -6.6207 0.0000 C 0 0 0 0 0 0…	9-Oxo-10(E),12(E)-octadecadienoic acid	C18 H30 O3	294.219	94.6	C14766	-0.000125246	-0.425688	CCCCC\C=C\C=C\C(=O)CCCCCCCC(O)=O	InChI=1S/C18H30O3/c1-2-3-4-5-6-8-11-14-17(19)15-12-9-7-10-13-16-18(20)21/h6,8,11,14H,2-5,7,9-10,12-13,15-16H2,1H3,(H,20,21)/b8-6+,14-11+_x000D_ AuxInfo=1/1/N:19,18,17,16,15,14,6,13,7,5,12,8,4,11,9,3,10,2,21,1,20/E:(20,21)/rA:21OCCCCCCCCCCCCCCCCCCOO/rB:s1;s2;s3;s4;s5;s6;s7;s8;s9;s10;d11;s12;d13;s14;s+15;s16;s17;s18;d2;d10;/rC:29.9511,-13.4675,0;31.2839,-12.696,0;32.6167,-13.4675,0;33.9495,-12.696,…
1	9-Oxo-10(E),12(E)-octadecadienoic acid	C18 H30 O3	Full match	Full match	Full match	Partial match	Full match	294.22	10.366	Mass Frontier 8/13/2020 10:54:41 PM 2D 21 20 0 0 0 0 0 0 0 0 1 V2000 14.7241 -6.6207 0.0000 O 0 0 0 0 0 0 0 0 0 0 0 0 15.3793 -6.2414 0.0000 C 0 0 0 0 0 0 0 0 0 0 0 0 16.0345 -6.6207 0.0000 C 0 0 0 0 0 0 0 0 0 0 0 0 16.6897 -6.2414 0.0000 C 0 0 0 0 0 0 0 0 0 0 0 0 17.3793 -6.6207 0.0000 C 0 0 0 0 0 0 0 0 0 0 0 0 18.0345 -6.2414 0.0000 C 0 0 0 0 0 0 0 0 0 0 0 0 18.6897 -6.6207 0.0000 C 0 0 0 0 0 0…	9-Oxo-10(E),12(E)-octadecadienoic acid	C18 H30 O3	294.219	94.6	C14766	3.51801e-05	0.119571	CCCCC\C=C\C=C\C(=O)CCCCCCCC(O)=O	InChI=1S/C18H30O3/c1-2-3-4-5-6-8-11-14-17(19)15-12-9-7-10-13-16-18(20)21/h6,8,11,14H,2-5,7,9-10,12-13,15-16H2,1H3,(H,20,21)/b8-6+,14-11+_x000D_ AuxInfo=1/1/N:19,18,17,16,15,14,6,13,7,5,12,8,4,11,9,3,10,2,21,1,20/E:(20,21)/rA:21OCCCCCCCCCCCCCCCCCCOO/rB:s1;s2;s3;s4;s5;s6;s7;s8;s9;s10;d11;s12;d13;s14;s+15;s16;s17;s18;d2;d10;/rC:29.9511,-13.4675,0;31.2839,-12.696,0;32.6167,-13.4675,0;33.9495,-12.696,…
1	9-Oxo-10(E),12(E)-octadecadienoic acid	C18 H30 O3	Full match	Full match	Full match	Partial match	Full match	294.219	10.304	Mass Frontier 8/13/2020 10:54:41 PM 2D 21 20 0 0 0 0 0 0 0 0 1 V2000 14.7241 -6.6207 0.0000 O 0 0 0 0 0 0 0 0 0 0 0 0 15.3793 -6.2414 0.0000 C 0 0 0 0 0 0 0 0 0 0 0 0 16.0345 -6.6207 0.0000 C 0 0 0 0 0 0 0 0 0 0 0 0 16.6897 -6.2414 0.0000 C 0 0 0 0 0 0 0 0 0 0 0 0 17.3793 -6.6207 0.0000 C 0 0 0 0 0 0 0 0 0 0 0 0 18.0345 -6.2414 0.0000 C 0 0 0 0 0 0 0 0 0 0 0 0 18.6897 -6.6207 0.0000 C 0 0 0 0 0 0…	9-Oxo-10(E),12(E)-octadecadienoic acid	C18 H30 O3	294.219	94.6	C14766	-0.000138345	-0.470211	CCCCC\C=C\C=C\C(=O)CCCCCCCC(O)=O	InChI=1S/C18H30O3/c1-2-3-4-5-6-8-11-14-17(19)15-12-9-7-10-13-16-18(20)21/h6,8,11,14H,2-5,7,9-10,12-13,15-16H2,1H3,(H,20,21)/b8-6+,14-11+_x000D_ AuxInfo=1/1/N:19,18,17,16,15,14,6,13,7,5,12,8,4,11,9,3,10,2,21,1,20/E:(20,21)/rA:21OCCCCCCCCCCCCCCCCCCOO/rB:s1;s2;s3;s4;s5;s6;s7;s8;s9;s10;d11;s12;d13;s14;s+15;s16;s17;s18;d2;d10;/rC:29.9511,-13.4675,0;31.2839,-12.696,0;32.6167,-13.4675,0;33.9495,-12.696,…
1	9-Oxo-ODE	C18 H30 O3	Full match	Full match	Full match	Partial match	Full match	294.219	10.662	Mass Frontier 8/13/2020 10:54:41 PM 2D 21 20 0 0 0 0 0 0 0 0 1 V2000 14.7241 -6.6207 0.0000 O 0 0 0 0 0 0 0 0 0 0 0 0 15.3793 -6.2414 0.0000 C 0 0 0 0 0 0 0 0 0 0 0 0 16.0345 -6.6207 0.0000 C 0 0 0 0 0 0 0 0 0 0 0 0 16.6897 -6.2414 0.0000 C 0 0 0 0 0 0 0 0 0 0 0 0 17.3793 -6.6207 0.0000 C 0 0 0 0 0 0 0 0 0 0 0 0 18.0345 -6.2414 0.0000 C 0 0 0 0 0 0 0 0 0 0 0 0 18.6897 -6.6207 0.0000 C 0 0 0 0 0 0…	9-Oxo-10(E),12(E)-octadecadienoic acid	C18 H30 O3	294.219	94.6	C14766	-0.000138345	-0.470211	CCCCC\C=C\C=C\C(=O)CCCCCCCC(O)=O	InChI=1S/C18H30O3/c1-2-3-4-5-6-8-11-14-17(19)15-12-9-7-10-13-16-18(20)21/h6,8,11,14H,2-5,7,9-10,12-13,15-16H2,1H3,(H,20,21)/b8-6+,14-11+_x000D_ AuxInfo=1/1/N:19,18,17,16,15,14,6,13,7,5,12,8,4,11,9,3,10,2,21,1,20/E:(20,21)/rA:21OCCCCCCCCCCCCCCCCCCOO/rB:s1;s2;s3;s4;s5;s6;s7;s8;s9;s10;d11;s12;d13;s14;s+15;s16;s17;s18;d2;d10;/rC:29.9511,-13.4675,0;31.2839,-12.696,0;32.6167,-13.4675,0;33.9495,-12.696,…
1	9-Oxo-ODE	C18 H30 O3	Full match	Full match	Full match	Partial match	Full match	294.219	9.83	Mass Frontier 8/13/2020 10:54:41 PM 2D 21 20 0 0 0 0 0 0 0 0 1 V2000 14.7241 -6.6207 0.0000 O 0 0 0 0 0 0 0 0 0 0 0 0 15.3793 -6.2414 0.0000 C 0 0 0 0 0 0 0 0 0 0 0 0 16.0345 -6.6207 0.0000 C 0 0 0 0 0 0 0 0 0 0 0 0 16.6897 -6.2414 0.0000 C 0 0 0 0 0 0 0 0 0 0 0 0 17.3793 -6.6207 0.0000 C 0 0 0 0 0 0 0 0 0 0 0 0 18.0345 -6.2414 0.0000 C 0 0 0 0 0 0 0 0 0 0 0 0 18.6897 -6.6207 0.0000 C 0 0 0 0 0 0…	9-Oxo-10(E),12(E)-octadecadienoic acid	C18 H30 O3	294.219	94.6	C14766	-8.1396e-05	-0.27665	CCCCC\C=C\C=C\C(=O)CCCCCCCC(O)=O	InChI=1S/C18H30O3/c1-2-3-4-5-6-8-11-14-17(19)15-12-9-7-10-13-16-18(20)21/h6,8,11,14H,2-5,7,9-10,12-13,15-16H2,1H3,(H,20,21)/b8-6+,14-11+_x000D_ AuxInfo=1/1/N:19,18,17,16,15,14,6,13,7,5,12,8,4,11,9,3,10,2,21,1,20/E:(20,21)/rA:21OCCCCCCCCCCCCCCCCCCOO/rB:s1;s2;s3;s4;s5;s6;s7;s8;s9;s10;d11;s12;d13;s14;s+15;s16;s17;s18;d2;d10;/rC:29.9511,-13.4675,0;31.2839,-12.696,0;32.6167,-13.4675,0;33.9495,-12.696,…
1	9-Oxo-ODE	C18 H30 O3	Full match	Full match	Full match	Partial match	Full match	294.219	9.076	Mass Frontier 8/13/2020 10:54:41 PM 2D 21 20 0 0 0 0 0 0 0 0 1 V2000 14.7241 -6.6207 0.0000 O 0 0 0 0 0 0 0 0 0 0 0 0 15.3793 -6.2414 0.0000 C 0 0 0 0 0 0 0 0 0 0 0 0 16.0345 -6.6207 0.0000 C 0 0 0 0 0 0 0 0 0 0 0 0 16.6897 -6.2414 0.0000 C 0 0 0 0 0 0 0 0 0 0 0 0 17.3793 -6.6207 0.0000 C 0 0 0 0 0 0 0 0 0 0 0 0 18.0345 -6.2414 0.0000 C 0 0 0 0 0 0 0 0 0 0 0 0 18.6897 -6.6207 0.0000 C 0 0 0 0 0 0…	9-Oxo-10(E),12(E)-octadecadienoic acid	C18 H30 O3	294.219	94.6	C14766	-0.000118397	-0.40241	CCCCC\C=C\C=C\C(=O)CCCCCCCC(O)=O	InChI=1S/C18H30O3/c1-2-3-4-5-6-8-11-14-17(19)15-12-9-7-10-13-16-18(20)21/h6,8,11,14H,2-5,7,9-10,12-13,15-16H2,1H3,(H,20,21)/b8-6+,14-11+_x000D_ AuxInfo=1/1/N:19,18,17,16,15,14,6,13,7,5,12,8,4,11,9,3,10,2,21,1,20/E:(20,21)/rA:21OCCCCCCCCCCCCCCCCCCOO/rB:s1;s2;s3;s4;s5;s6;s7;s8;s9;s10;d11;s12;d13;s14;s+15;s16;s17;s18;d2;d10;/rC:29.9511,-13.4675,0;31.2839,-12.696,0;32.6167,-13.4675,0;33.9495,-12.696,…
1	9-Oxo-ODE	C18 H30 O3	Full match	Full match	Full match	Partial match	Full match	294.219	9.429	Mass Frontier 8/13/2020 10:54:41 PM 2D 21 20 0 0 0 0 0 0 0 0 1 V2000 14.7241 -6.6207 0.0000 O 0 0 0 0 0 0 0 0 0 0 0 0 15.3793 -6.2414 0.0000 C 0 0 0 0 0 0 0 0 0 0 0 0 16.0345 -6.6207 0.0000 C 0 0 0 0 0 0 0 0 0 0 0 0 16.6897 -6.2414 0.0000 C 0 0 0 0 0 0 0 0 0 0 0 0 17.3793 -6.6207 0.0000 C 0 0 0 0 0 0 0 0 0 0 0 0 18.0345 -6.2414 0.0000 C 0 0 0 0 0 0 0 0 0 0 0 0 18.6897 -6.6207 0.0000 C 0 0 0 0 0 0…	9-Oxo-10(E),12(E)-octadecadienoic acid	C18 H30 O3	294.219	94.6	C14766	-0.000109938	-0.373661	CCCCC\C=C\C=C\C(=O)CCCCCCCC(O)=O	InChI=1S/C18H30O3/c1-2-3-4-5-6-8-11-14-17(19)15-12-9-7-10-13-16-18(20)21/h6,8,11,14H,2-5,7,9-10,12-13,15-16H2,1H3,(H,20,21)/b8-6+,14-11+_x000D_ AuxInfo=1/1/N:19,18,17,16,15,14,6,13,7,5,12,8,4,11,9,3,10,2,21,1,20/E:(20,21)/rA:21OCCCCCCCCCCCCCCCCCCOO/rB:s1;s2;s3;s4;s5;s6;s7;s8;s9;s10;d11;s12;d13;s14;s+15;s16;s17;s18;d2;d10;/rC:29.9511,-13.4675,0;31.2839,-12.696,0;32.6167,-13.4675,0;33.9495,-12.696,…
1	9S,13R-12-Oxophytodienoic acid	C18 H28 O3	Full match	Full match	No results	Full match	Full match	292.204	9.201	Mass Frontier 8/13/2020 10:54:43 PM 2D 21 21 0 0 0 0 0 0 0 0 1 V2000 4.4483 -0.5172 0.0000 C 0 0 0 0 0 0 0 0 0 0 0 0 3.7931 -0.8966 0.0000 C 0 0 0 0 0 0 0 0 0 0 0 0 3.7931 -1.6552 0.0000 C 0 0 0 0 0 0 0 0 0 0 0 0 3.1379 -2.0345 0.0000 C 0 0 0 0 0 0 0 0 0 0 0 0 2.4828 -1.6897 0.0000 C 0 0 0 0 0 0 0 0 0 0 0 0 1.8276 -2.0690 0.0000 C 0 0 0 0 0 0 0 0 0 0 0 0 1.1379 -1.7931 0.0000 C 0 0 0 0 0 0 0 0 0 …	9S,13R-12-Oxophytodienoic acid	C18 H28 O3	292.204	83		-7.33486e-05	-0.251019	CC\C=C/CC1[C@@H](CCCCCCCC(O)=O)C=CC1=O	InChI=1/C18H28O3/c1-2-3-7-11-16-15(13-14-17(16)19)10-8-5-4-6-9-12-18(20)21/h3,7,13-16H,2,4-6,8-12H2,1H3,(H,20,21)/b7-3-/t15-,16?/s2_x000D_ AuxInfo=1/1/N:1,2,3,14,13,15,4,12,16,11,5,17,9,8,10,6,7,18,21,19,20/E:(20,21)/rA:21CCCCCCCCCCCCCCCCCCOOO/rB:s1;s2;d-3;s4;N5;s6;s7;d8;s6s9;P10;s11;s12;s13;s14;s15;s16;s17;s18;d18;d7;/rC:9.0303,-1.0499,0;7.7002,-1.8201,0;7.7002,-3.3601,0;6.3701,-4.1301,0;5.0402,…
1	Acetophenone	C8 H8 O	Full match	Full match	No results	Full match	Full match	120.057	8.014	Mass Frontier 8/13/2020 10:54:57 PM 2D 9 9 0 0 0 0 0 0 0 0 1 V2000 0.8621 -0.9655 0.0000 C 0 0 0 0 0 0 0 0 0 0 0 0 0.2069 -1.3448 0.0000 C 0 0 0 0 0 0 0 0 0 0 0 0 0.2069 -2.1034 0.0000 C 0 0 0 0 0 0 0 0 0 0 0 0 0.8621 -2.4828 0.0000 C 0 0 0 0 0 0 0 0 0 0 0 0 1.5172 -2.1034 0.0000 C 0 0 0 0 0 0 0 0 0 0 0 0 1.5172 -1.3448 0.0000 C 0 0 0 0 0 0 0 0 0 0 0 0 2.1724 -0.9655 0.0000 C 0 0 0 0 0 0 0 0 0 0 …	Acetophenone	C8 H8 O	120.058	71	C07113	-3.86883e-05	-0.322248	CC(=O)C1=CC=CC=C1	InChI=1S/C8H8O/c1-7(9)8-5-3-2-4-6-8/h2-6H,1H3_x000D_ AuxInfo=1/0/N:8,3,2,4,1,5,7,6,9/E:(3,4)(5,6)/rA:9CCCCCCCCO/rB:d1;s2;d3;s4;s1d5;s6;s7;d7;/rC:1.7536,-1.964,0;.4209,-2.7355,0;.4209,-4.2786,0;1.7536,-5.0504,0;3.0862,-4.2786,0;3.0862,-2.7355,0;4.419,-1.964,0;5.7518,-2.7355,0;4.419,-.4209,0;
1	Acetylarginine	C8 H16 N4 O3	Full match	Full match	Full match	Full match	Full match	216.122	0.86	Mass Frontier 8/13/2020 10:54:45 PM 2D 15 14 0 0 0 0 0 0 0 0 1 V2000 0.8276 -1.3448 0.0000 N 0 0 0 0 0 0 0 0 0 0 0 0 1.4828 -0.9655 0.0000 C 0 0 0 0 0 0 0 0 0 0 0 0 2.1379 -1.3448 0.0000 N 0 0 0 0 0 0 0 0 0 0 0 0 2.7931 -0.9655 0.0000 C 0 0 0 0 0 0 0 0 0 0 0 0 3.4483 -1.3448 0.0000 C 0 0 0 0 0 0 0 0 0 0 0 0 4.1034 -0.9655 0.0000 C 0 0 0 0 0 0 0 0 0 0 0 0 4.7586 -1.3448 0.0000 C 0 0 0 0 0 0 0 0 0 …	N-?-L-Acetyl-arginine	C8 H16 N4 O3	216.122	74.3		3.02509e-05	0.139971	CC(=O)N[C@@H](CCCNC(N)=N)C(O)=O	InChI=1/C8H16N4O3/c1-5(13)12-6(7(14)15)3-2-4-11-8(9)10/h6H,2-4H2,1H3,(H,12,13)(H,14,15)(H4,9,10,11)/t6-/s2_x000D_ AuxInfo=1/1/N:10,5,6,4,9,7,12,2,1,11,3,8,15,13,14/E:(9,10)(14,15)/rA:15NCNCCCCNCCNCOOO/rB:s1;s2;s3;s4;s5;s6;P7;s8;s9;d2;s7;s12;d12;d9;/rC:1.6835,-2.7355,0;3.0162,-1.964,0;4.3488,-2.7355,0;5.6816,-1.964,0;7.0144,-2.7355,0;8.347,-1.964,0;9.6797,-2.7355,0;9.6797,-4.2786,0;11.0125,-5.0504…
1	Acetylcholine	C7 H15 N O2	Full match	Full match	Full match	Partial match	Full match	145.11	0.76	Mass Frontier 8/13/2020 10:54:45 PM 2D 10 9 0 0 0 0 0 0 0 0 2 V2000 10.7586 -8.4483 0.0000 C 0 0 0 0 0 0 0 0 0 0 0 0 11.4138 -8.0690 0.0000 C 0 0 0 0 0 0 0 0 0 0 0 0 12.0690 -8.4483 0.0000 O 0 0 0 0 0 0 0 0 0 0 0 0 12.7241 -8.0690 0.0000 C 0 0 0 0 0 0 0 0 0 0 0 0 13.3793 -8.4483 0.0000 C 0 0 0 0 0 0 0 0 0 0 0 0 14.0345 -8.0690 0.0000 N 0 0 0 0 0 0 0 0 0 0 0 0 14.6897 -7.6897 0.0000 C 0 0 0 0 0 0 …	Acetylcholine	C7 H15 N O2	145.11	87.6	C01996	-1.45667e-06	-0.0100383	CC(=O)OCC[N+](C)(C)C	InChI=1S/C7H16NO2/c1-7(9)10-6-5-8(2,3)4/h5-6H2,1-4H3/q+1_x000D_ AuxInfo=1/0/N:1,7,9,10,5,4,2,6,8,3/E:(2,3,4)/CRV:8+1/rA:10CCOCCN+COCC/rB:s1;s2;s3;s4;s5;s6;d2;s6;s6;/rC:21.8847,-17.1852,0;23.2175,-16.4136,0;24.5502,-17.1852,0;25.8828,-16.4136,0;27.2156,-17.1852,0;28.5484,-16.4136,0;29.8812,-15.6421,0;23.2175,-14.8703,0;27.7768,-15.0808,0;29.3199,-17.7462,0;
1	Acetyl-L-carnitine	C9 H17 N O4	Full match	Full match	Full match	Not the top hit	Full match	203.116	0.895	Mass Frontier 8/13/2020 10:54:41 PM 2D 14 13 0 0 0 0 0 0 0 0 2 V2000 2.0345 -0.2069 0.0000 O 0 0 0 0 0 0 0 0 0 0 0 0 2.6897 -0.5862 0.0000 C 0 0 0 0 0 0 0 0 0 0 0 0 2.6897 -1.3448 0.0000 C 0 0 0 0 0 0 0 0 0 0 0 0 2.0345 -1.7241 0.0000 C 0 0 0 0 0 0 0 0 0 0 0 0 1.3793 -1.3448 0.0000 C 0 0 0 0 0 0 0 0 0 0 0 0 0.7241 -1.7241 0.0000 N 0 0 0 0 0 0 0 0 0 0 0 0 0.0690 -2.1034 0.0000 C 0 0 0 0 0 0 0 0 0 …	Acetyl-L-carnitine	C9 H17 N O4	203.116	98.2		-2.93973e-06	-0.0144732	CC(=O)O[C@H](CC(O)=O)C[N+](C)(C)C	InChI=1/C9H17NO4/c1-7(11)14-8(5-9(12)13)6-10(2,3)4/h8H,5-6H2,1-4H3/p+1/t8-/s2_x000D_ AuxInfo=1/1/N:13,7,10,11,3,5,12,4,2,6,14,1,9,8/E:(2,3,4)(12,13)/CRV:10+1,12-1/rA:14OCCCCN+COOCCCCO/rB:s1;s2;s3;s4;s5;s6;P4;d2;s6;s6;s8;s12;d12;/rC:4.1385,-.4209,0;5.4713,-1.1924,0;5.4713,-2.7355,0;4.1385,-3.5071,0;2.8057,-2.7355,0;1.4729,-3.5071,0;.1404,-4.2786,0;4.1385,-5.0504,0;6.8038,-.4209,0;2.2445,-4.8399,0;…
1	Acetyl-?-methylcholine	C8 H17 N O2	Full match	Full match	Full match	Partial match	Full match	159.126	0.833	Mass Frontier 8/13/2020 10:54:43 PM 2D 11 10 0 0 0 0 0 0 0 0 2 V2000 13.5862 -9.0690 0.0000 C 0 0 0 0 0 0 0 0 0 0 0 0 12.9310 -9.4483 0.0000 N 0 0 0 0 0 0 0 0 0 0 0 0 12.2759 -9.8276 0.0000 C 0 0 0 0 0 0 0 0 0 0 0 0 11.6207 -9.4483 0.0000 C 0 0 0 0 0 0 0 0 0 0 0 0 10.9655 -9.8276 0.0000 O 0 0 0 0 0 0 0 0 0 0 0 0 10.3103 -9.4483 0.0000 C 0 0 0 0 0 0 0 0 0 0 0 0 9.6552 -9.8276 0.0000 C 0 0 0 0 0 0 …	Acetyl-?-methylcholine	C8 H17 N O2	159.126	79.5	C07471	3.1176e-05	0.19592	CC(C[N+](C)(C)C)OC(C)=O	InChI=1/C8H18NO2/c1-7(11-8(2)10)6-9(3,4)5/h7H,6H2,1-5H3/q+1_x000D_ AuxInfo=1/0/N:10,7,1,8,9,3,4,6,2,11,5/E:(3,4,5)/CRV:9+1/rA:11CN+CCOCCCCCO/rB:s1;s2;s3;s4;s5;s6;s2;s2;s4;d6;/rC:27.6365,-18.4478,0;26.3037,-19.2193,0;24.9711,-19.9909,0;23.6383,-19.2193,0;22.3055,-19.9909,0;20.9728,-19.2193,0;19.6402,-19.9909,0;27.0752,-20.5519,0;25.5321,-17.8865,0;23.6383,-17.6762,0;20.9728,-17.6762,0;
1	Adrenic acid	C22 H36 O2	Full match	Full match	Partial match	Full match	Full match	332.271	11.435	Mass Frontier 8/13/2020 10:54:44 PM 2D 24 23 0 0 0 0 0 0 0 0 1 V2000 8.3793 -4.4138 0.0000 O 0 0 0 0 0 0 0 0 0 0 0 0 7.7241 -4.0345 0.0000 C 0 0 0 0 0 0 0 0 0 0 0 0 7.0690 -4.4138 0.0000 C 0 0 0 0 0 0 0 0 0 0 0 0 6.4138 -4.0345 0.0000 C 0 0 0 0 0 0 0 0 0 0 0 0 5.7586 -4.4138 0.0000 C 0 0 0 0 0 0 0 0 0 0 0 0 5.1034 -4.0345 0.0000 C 0 0 0 0 0 0 0 0 0 0 0 0 5.1034 -3.2759 0.0000 C 0 0 0 0 0 0 0 0 0 …	Adrenic acid	C22 H36 O2	332.272	95.4	C16527	-0.000258715	-0.778626	CCCCC\C=C/C\C=C/C\C=C/C\C=C/CCCCCC(O)=O	InChI=1S/C22H36O2/c1-2-3-4-5-6-7-8-9-10-11-12-13-14-15-16-17-18-19-20-21-22(23)24/h6-7,9-10,12-13,15-16H,2-5,8,11,14,17-21H2,1H3,(H,23,24)/b7-6-,10-9-,13-12-,16-15-_x000D_ AuxInfo=1/1/N:23,22,21,20,19,18,17,16,15,14,13,12,11,10,9,8,7,6,5,4,3,2,1,24/E:(23,24)/rA:24OCCCCCCCCCCCCCCCCCCCCCCO/rB:s1;s2;s3;s4;s5;s6;s7;d8;s-9;s10;d11;s-12;s13;d14;s-15;s16;d17;s-18;s19;s20;s21;s22;d2;/rC:17.0448,-8.9784,0…
1	All trans retinal	C20 H28 O	Full match	Full match	No results	Full match	Full match	284.214	10.329	Mass Frontier 8/13/2020 10:54:44 PM 2D 21 21 0 0 0 0 0 0 0 0 1 V2000 0.7241 -0.9655 0.0000 C 0 0 0 0 0 0 0 0 0 0 0 0 1.3793 -1.3448 0.0000 C 0 0 0 0 0 0 0 0 0 0 0 0 1.3793 -2.1034 0.0000 C 0 0 0 0 0 0 0 0 0 0 0 0 0.7241 -2.4828 0.0000 C 0 0 0 0 0 0 0 0 0 0 0 0 0.0690 -2.1034 0.0000 C 0 0 0 0 0 0 0 0 0 0 0 0 0.0690 -1.3448 0.0000 C 0 0 0 0 0 0 0 0 0 0 0 0 0.7241 -0.2069 0.0000 C 0 0 0 0 0 0 0 0 0 …	All trans retinal	C20 H28 O	284.214	78.2	C00376	-0.000143051	-0.503321	C\C(\C=C\C=C(/C)\C=C\C1=C(C)CCCC1(C)C)=C/C=O	InChI=1S/C20H28O/c1-16(8-6-9-17(2)13-15-21)11-12-19-18(3)10-7-14-20(19,4)5/h6,8-9,11-13,15H,7,10,14H2,1-5H3/b9-6+,12-11+,16-8+,17-13+_x000D_ AuxInfo=1/0/N:20,21,7,8,9,14,5,13,15,6,11,10,17,4,18,12,16,1,2,3,19/E:(4,5)/rA:21CCCCCCCCCCCCCCCCCCOCC/rB:d1;s2;s3;s4;s1s5;s1;s3;s3;s2;d10;s11;d12;s13;d14;s15;d16;s17;d18;s12;s16;/rC:1.4729,-1.964,0;2.8057,-2.7355,0;2.8057,-4.2786,0;1.4729,-5.0504,0;.1404,-4…
1	all-cis-4,7,10,13,16-Docosapentaenoic acid	C22 H34 O2	Full match	Full match	Partial match	Partial match	Full match	330.256	10.644	Mass Frontier 8/13/2020 10:54:43 PM 2D 24 23 0 0 0 0 0 0 0 0 1 V2000 0.5172 -4.4138 0.0000 C 0 0 0 0 0 0 0 0 0 0 0 0 1.1724 -4.0345 0.0000 C 0 0 0 0 0 0 0 0 0 0 0 0 1.8276 -4.4138 0.0000 C 0 0 0 0 0 0 0 0 0 0 0 0 2.4828 -4.0345 0.0000 C 0 0 0 0 0 0 0 0 0 0 0 0 2.4828 -3.2759 0.0000 C 0 0 0 0 0 0 0 0 0 0 0 0 1.8276 -2.8966 0.0000 C 0 0 0 0 0 0 0 0 0 0 0 0 1.8276 -2.1379 0.0000 C 0 0 0 0 0 0 0 0 0 …	all-cis-4,7,10,13,16-Docosapentaenoic acid	C22 H34 O2	330.256	92.1		-3.44084e-05	-0.104187	CCCCC\C=C/C\C=C/C\C=C/C\C=C/C\C=C/CCC(O)=O	InChI=1S/C22H34O2/c1-2-3-4-5-6-7-8-9-10-11-12-13-14-15-16-17-18-19-20-21-22(23)24/h6-7,9-10,12-13,15-16,18-19H,2-5,8,11,14,17,20-21H2,1H3,(H,23,24)/b7-6-,10-9-,13-12-,16-15-,19-18-_x000D_ AuxInfo=1/1/N:1,2,3,4,5,6,7,8,9,10,11,12,13,14,15,16,17,18,19,20,21,22,23,24/E:(23,24)/rA:24CCCCCCCCCCCCCCCCCCCCCCOO/rB:s1;s2;s3;s4;s5;d-6;s7;s8;d-9;s10;s11;d-12;s13;s14;d-15;s16;s17;d-18;s19;s20;s21;s22;d22;/rC…
1	Alprazolam	C17 H13 Cl N4	Full match	Full match	Full match	Full match	Full match	308.083	8.597	Mass Frontier 8/13/2020 10:55:11 PM 2D 22 25 0 0 0 0 0 0 0 0 1 V2000 5.5517 -4.8966 0.0000 N 0 0 0 0 0 0 0 0 0 0 0 0 6.2759 -4.7241 0.0000 C 0 0 0 0 0 0 0 0 0 0 0 0 6.8966 -5.2069 0.0000 C 0 0 0 0 0 0 0 0 0 0 0 0 7.6207 -4.9655 0.0000 N 0 0 0 0 0 0 0 0 0 0 0 0 8.0690 -5.5862 0.0000 N 0 0 0 0 0 0 0 0 0 0 0 0 7.6207 -6.1724 0.0000 C 0 0 0 0 0 0 0 0 0 0 0 0 6.8966 -5.9655 0.0000 N 0 0 0 0 0 0 0 0 0 …	Alprazolam	C17 H13 Cl N4	308.083	77.9	C06817	2.03805e-05	0.0661528	CC1=NN=C2CN=C(C3=CC=CC=C3)C3=C(C=CC(Cl)=C3)N12	InChI=1S/C17H13ClN4/c1-11-20-21-16-10-19-17(12-5-3-2-4-6-12)14-9-13(18)7-8-15(14)22(11)16/h2-9H,10H2,1H3_x000D_ AuxInfo=1/0/N:21,18,17,19,16,20,10,9,12,2,6,15,11,13,8,3,14,22,1,5,4,7/E:(3,4)(5,6)/rA:22NCCNNCNCCCCCCCCCCCCCCCl/rB:s1;s2;d3;s4;d5;s3s6;s7;s8;d9;s10;d11;d8s12;d1s13;s14;d15;s16;d17;s18;s15d19;s6;s11;/rC:11.293,-9.9605,0;12.7662,-9.6096,0;14.0288,-10.5917,0;15.5017,-10.1006,0;16.4136,-11…
1	Andrographolide	C20 H30 O5	Full match	Full match	No results	Partial match	Full match	350.209	8.842	Mass Frontier 8/13/2020 10:54:49 PM 2D 25 27 0 0 0 0 0 0 0 0 1 V2000 9.3103 -4.5172 0.0000 O 0 0 0 0 0 0 0 0 0 0 0 0 8.5862 -4.2759 0.0000 C 0 0 0 0 0 0 0 0 0 0 0 0 8.3448 -3.5517 0.0000 O 0 0 0 0 0 0 0 0 0 0 0 0 7.5862 -3.5517 0.0000 C 0 0 0 0 0 0 0 0 0 0 0 0 7.3448 -4.2759 0.0000 C 0 0 0 0 0 0 0 0 0 0 0 0 7.9655 -4.7241 0.0000 C 0 0 0 0 0 0 0 0 0 0 0 0 7.9655 -5.4828 0.0000 C 0 0 0 0 0 0 0 0 0 …	Andrographolide	C20 H30 O5	350.209	73.9	C20214	-0.000200558	-0.572681	C[C@@]1(CO)[C@H](O)CC[C@]2(C)C1CCC(=C)C2\C=C\C1[C@H](O)COC1=O	InChI=1/C20H30O5/c1-12-4-7-16-19(2,9-8-17(23)20(16,3)11-21)14(12)6-5-13-15(22)10-25-18(13)24/h5-6,13-17,21-23H,1,4,7-11H2,2-3H3/b6-5+/t13?,14?,15-,16?,17-,19+,20+/s2_x000D_ AuxInfo=1/0/N:23,22,21,11,7,8,12,16,15,4,19,10,6,9,5,13,17,2,14,18,20,24,25,1,3/rA:25OCOCCCCCCCCCCCCCCCCOCCCOO/rB:d1;s2;s3;s4;s2s5;s6;d7;N8;s9;s10;s11;s12;s9s13;s14;s15;s16;s13s17;s18;s19;P18;N14;d10;N5;N17;/rC:18.9004,-9.1702…
1	Anhydroecgonine	C9 H13 N O2	Full match	Full match	Full match	Partial match	Full match	167.095	0.978	Mass Frontier 8/13/2020 10:54:45 PM 2D 12 13 0 0 0 0 0 0 0 0 1 V2000 6.0690 -4.6552 0.0000 C 0 0 0 0 0 0 0 0 0 0 0 0 6.3448 -5.3448 0.0000 N 0 0 0 0 0 0 0 0 0 0 0 0 6.7931 -5.9655 0.0000 C 0 0 0 0 0 0 0 0 0 0 0 0 7.6552 -6.5172 0.0000 C 0 0 0 0 0 0 0 0 0 0 0 0 7.4138 -7.0345 0.0000 C 0 0 0 0 0 0 0 0 0 0 0 0 6.5172 -6.5517 0.0000 C 0 0 0 0 0 0 0 0 0 0 0 0 5.7241 -7.1724 0.0000 C 0 0 0 0 0 0 0 0 0 …	Anhydroecgonine	C9 H13 N O2	167.095	95.2		-1.91098e-06	-0.0114365	CN1C2CCC1C(C=C2)C(O)=O	InChI=1/C9H13NO2/c1-10-6-2-4-7(9(11)12)8(10)5-3-6/h2,4,6-8H,3,5H2,1H3,(H,11,12)_x000D_ AuxInfo=1/1/N:1,7,5,8,4,6,9,3,10,2,11,12/E:(11,12)/rA:12CNCCCCCCCCOO/rB:s1;s2;s3;s4;s2s5;s6;d7;s3s8;s9;d10;s10;/rC:12.1209,-9.2973,0;12.6717,-10.6745,0;13.5671,-11.9142,0;15.2888,-13.016,0;14.8067,-14.0492,0;13.016,-13.085,0;11.4321,-14.3246,0;10.0548,-14.0492,0;10.7435,-12.6717,0;9.7794,-11.501,0;8.2641,-11.70…
1	Arachidonic acid	C20 H32 O2	Full match	Full match	Full match	Full match	Full match	304.24	10.48	Mass Frontier 8/13/2020 10:54:41 PM 2D 22 21 0 0 0 0 0 0 0 0 1 V2000 14.3103 -7.0000 0.0000 C 0 0 0 0 0 0 0 0 0 0 0 0 13.6552 -5.1034 0.0000 C 0 0 0 0 0 0 0 0 0 0 0 0 13.0000 -4.7241 0.0000 C 0 0 0 0 0 0 0 0 0 0 0 0 12.3448 -5.1034 0.0000 C 0 0 0 0 0 0 0 0 0 0 0 0 11.6897 -4.7241 0.0000 C 0 0 0 0 0 0 0 0 0 0 0 0 11.0345 -5.1034 0.0000 C 0 0 0 0 0 0 0 0 0 0 0 0 11.0345 -5.8621 0.0000 C 0 0 0 0 0 0…	Arachidonic acid	C20 H32 O2	304.24	98.6	C00219	-0.000190458	-0.626013	CCCCC\C=C/C\C=C/C\C=C/C\C=C/CCCC(O)=O	InChI=1S/C20H32O2/c1-2-3-4-5-6-7-8-9-10-11-12-13-14-15-16-17-18-19-20(21)22/h6-7,9-10,12-13,15-16H,2-5,8,11,14,17-19H2,1H3,(H,21,22)/b7-6-,10-9-,13-12-,16-15-_x000D_ AuxInfo=1/1/N:19,18,17,1,16,15,14,13,12,11,10,9,8,7,6,5,4,3,2,20,21,22/E:(21,22)/rA:22CCCCCCCCCCCCCCCCCCCCOO/rB:;s2;s3;s4;d-5;s6;s7;d-8;s9;s10;d-11;s12;s13;d-14;s1s15;s1;s17;s18;s2;s20;d20;/rC:29.1094,-14.2391,0;27.7768,-10.3811,0;26…
1	Arachidonic acid	C20 H32 O2	Full match	Full match	Full match	Full match	Full match	304.24	10.782	Mass Frontier 8/13/2020 10:54:41 PM 2D 22 21 0 0 0 0 0 0 0 0 1 V2000 14.3103 -7.0000 0.0000 C 0 0 0 0 0 0 0 0 0 0 0 0 13.6552 -5.1034 0.0000 C 0 0 0 0 0 0 0 0 0 0 0 0 13.0000 -4.7241 0.0000 C 0 0 0 0 0 0 0 0 0 0 0 0 12.3448 -5.1034 0.0000 C 0 0 0 0 0 0 0 0 0 0 0 0 11.6897 -4.7241 0.0000 C 0 0 0 0 0 0 0 0 0 0 0 0 11.0345 -5.1034 0.0000 C 0 0 0 0 0 0 0 0 0 0 0 0 11.0345 -5.8621 0.0000 C 0 0 0 0 0 0…	Arachidonic acid	C20 H32 O2	304.24	98.6	C00219	-0.000192774	-0.633623	CCCCC\C=C/C\C=C/C\C=C/C\C=C/CCCC(O)=O	InChI=1S/C20H32O2/c1-2-3-4-5-6-7-8-9-10-11-12-13-14-15-16-17-18-19-20(21)22/h6-7,9-10,12-13,15-16H,2-5,8,11,14,17-19H2,1H3,(H,21,22)/b7-6-,10-9-,13-12-,16-15-_x000D_ AuxInfo=1/1/N:19,18,17,1,16,15,14,13,12,11,10,9,8,7,6,5,4,3,2,20,21,22/E:(21,22)/rA:22CCCCCCCCCCCCCCCCCCCCOO/rB:;s2;s3;s4;d-5;s6;s7;d-8;s9;s10;d-11;s12;s13;d-14;s1s15;s1;s17;s18;s2;s20;d20;/rC:29.1094,-14.2391,0;27.7768,-10.3811,0;26…
1	Arachidonic acid	C20 H32 O2	Full match	Full match	Full match	Full match	Full match	304.24	10.52	Mass Frontier 8/13/2020 10:54:41 PM 2D 22 21 0 0 0 0 0 0 0 0 1 V2000 14.3103 -7.0000 0.0000 C 0 0 0 0 0 0 0 0 0 0 0 0 13.6552 -5.1034 0.0000 C 0 0 0 0 0 0 0 0 0 0 0 0 13.0000 -4.7241 0.0000 C 0 0 0 0 0 0 0 0 0 0 0 0 12.3448 -5.1034 0.0000 C 0 0 0 0 0 0 0 0 0 0 0 0 11.6897 -4.7241 0.0000 C 0 0 0 0 0 0 0 0 0 0 0 0 11.0345 -5.1034 0.0000 C 0 0 0 0 0 0 0 0 0 0 0 0 11.0345 -5.8621 0.0000 C 0 0 0 0 0 0…	Arachidonic acid	C20 H32 O2	304.24	98.6	C00219	-0.000153852	-0.505692	CCCCC\C=C/C\C=C/C\C=C/C\C=C/CCCC(O)=O	InChI=1S/C20H32O2/c1-2-3-4-5-6-7-8-9-10-11-12-13-14-15-16-17-18-19-20(21)22/h6-7,9-10,12-13,15-16H,2-5,8,11,14,17-19H2,1H3,(H,21,22)/b7-6-,10-9-,13-12-,16-15-_x000D_ AuxInfo=1/1/N:19,18,17,1,16,15,14,13,12,11,10,9,8,7,6,5,4,3,2,20,21,22/E:(21,22)/rA:22CCCCCCCCCCCCCCCCCCCCOO/rB:;s2;s3;s4;d-5;s6;s7;d-8;s9;s10;d-11;s12;s13;d-14;s1s15;s1;s17;s18;s2;s20;d20;/rC:29.1094,-14.2391,0;27.7768,-10.3811,0;26…
1	Arachidonic acid	C20 H32 O2	Full match	Full match	Full match	Full match	Full match	304.24	11.185	Mass Frontier 8/13/2020 10:54:41 PM 2D 22 21 0 0 0 0 0 0 0 0 1 V2000 14.3103 -7.0000 0.0000 C 0 0 0 0 0 0 0 0 0 0 0 0 13.6552 -5.1034 0.0000 C 0 0 0 0 0 0 0 0 0 0 0 0 13.0000 -4.7241 0.0000 C 0 0 0 0 0 0 0 0 0 0 0 0 12.3448 -5.1034 0.0000 C 0 0 0 0 0 0 0 0 0 0 0 0 11.6897 -4.7241 0.0000 C 0 0 0 0 0 0 0 0 0 0 0 0 11.0345 -5.1034 0.0000 C 0 0 0 0 0 0 0 0 0 0 0 0 11.0345 -5.8621 0.0000 C 0 0 0 0 0 0…	Arachidonic acid	C20 H32 O2	304.24	98.6	C00219	-0.000222156	-0.730199	CCCCC\C=C/C\C=C/C\C=C/C\C=C/CCCC(O)=O	InChI=1S/C20H32O2/c1-2-3-4-5-6-7-8-9-10-11-12-13-14-15-16-17-18-19-20(21)22/h6-7,9-10,12-13,15-16H,2-5,8,11,14,17-19H2,1H3,(H,21,22)/b7-6-,10-9-,13-12-,16-15-_x000D_ AuxInfo=1/1/N:19,18,17,1,16,15,14,13,12,11,10,9,8,7,6,5,4,3,2,20,21,22/E:(21,22)/rA:22CCCCCCCCCCCCCCCCCCCCOO/rB:;s2;s3;s4;d-5;s6;s7;d-8;s9;s10;d-11;s12;s13;d-14;s1s15;s1;s17;s18;s2;s20;d20;/rC:29.1094,-14.2391,0;27.7768,-10.3811,0;26…
1	Benzoylecgonine	C16 H19 N O4	Full match	Full match	Full match	Full match	Full match	289.131	6.117	Mass Frontier 8/13/2020 10:54:47 PM 2D 21 23 0 0 0 0 0 0 0 0 1 V2000 6.6552 -10.6897 0.0000 C 0 0 0 0 0 0 0 0 0 0 0 0 7.1034 -11.4828 0.0000 C 0 0 0 0 0 0 0 0 0 0 0 0 8.3793 -11.6897 0.0000 C 0 0 0 0 0 0 0 0 0 0 0 0 8.6552 -12.9655 0.0000 C 0 0 0 0 0 0 0 0 0 0 0 0 9.3448 -12.7241 0.0000 C 0 0 0 0 0 0 0 0 0 0 0 0 9.1724 -11.4483 0.0000 C 0 0 0 0 0 0 0 0 0 0 0 0 7.6207 -10.4483 0.0000 C 0 0 0 0 0 0…	Benzoylecgonine	C16 H19 N O4	289.131	93.7	C10847	-5.39845e-05	-0.186713	CN1C2CCC1C(C(C2)OC(=O)C1=CC=CC=C1)C(O)=O	InChI=1/C16H19NO4/c1-17-11-7-8-12(17)14(15(18)19)13(9-11)21-16(20)10-5-3-2-4-6-10/h2-6,11-14H,7-9H2,1H3,(H,18,19)_x000D_ AuxInfo=1/1/N:10,18,13,17,14,16,4,5,2,15,3,6,1,7,8,19,11,9,12,21,20/E:(3,4)(5,6)(18,19)/rA:21CCCCCCCCOCNOCCCCCCCOO/rB:s1;s2;s3;s4;s5;s1s6;s7;d8;;s3s6s10;s8;;d13;s14;d15;s16;s13d17;s15;s1s19;d19;/rC:13.5104,-21.7007,0;14.4203,-23.3107,0;17.0104,-23.7307,0;17.5705,-26.3207,0;18.9…
1	Cafestol	C20 H28 O3	Full match	Full match	Full match	Partial match	Full match	316.204	9.544	Mass Frontier 8/13/2020 10:54:42 PM 2D 23 27 0 0 0 0 0 0 0 0 1 V2000 8.2414 -6.8276 0.0000 C 0 0 0 0 0 0 0 0 0 0 0 0 7.3103 -7.1034 0.0000 C 0 0 0 0 0 0 0 0 0 0 0 0 7.6552 -6.3793 0.0000 C 0 0 0 0 0 0 0 0 0 0 0 0 8.3793 -6.2069 0.0000 C 0 0 0 0 0 0 0 0 0 0 0 0 8.9655 -6.6897 0.0000 C 0 0 0 0 0 0 0 0 0 0 0 0 8.9655 -7.4483 0.0000 C 0 0 0 0 0 0 0 0 0 0 0 0 8.3793 -7.9310 0.0000 C 0 0 0 0 0 0 0 0 0 …	Cafestol	C20 H28 O3	316.204	79.4	C09066	-2.73679e-05	-0.0865514	C[C@@]12CCC3=C(C=CO3)C1CC[C@@]13CC(CCC21)[C@@](O)(CO)C3	InChI=1/C20H28O3/c1-18-7-5-16-14(6-9-23-16)15(18)4-8-19-10-13(2-3-17(18)19)20(22,11-19)12-21/h6,9,13,15,17,21-22H,2-5,7-8,10-12H2,1H3/t13?,15?,17?,18-,19+,20+/s2_x000D_ AuxInfo=1/0/N:23,3,4,13,17,20,16,12,21,1,7,10,2,19,14,18,5,15,6,8,11,9,22/rA:23CCCCCCCCOCOCCCCCCCCCCOC/rB:s1;s2;s3;s4;s1s5;N6;s2s7;P8;s8;s10;s6;s12;s13;s5s14;s15;s16;s17;s14d18;s19;d20;s18s21;P15;/rC:16.7468,-13.8739,0;14.8548,-14…
1	Caffeine	C8 H10 N4 O2	Full match	Full match	Full match	Full match	Full match	194.08	5.779	Mass Frontier 8/13/2020 10:54:42 PM 2D 14 15 0 0 0 0 0 0 0 0 1 V2000 3.0690 -4.1034 0.0000 O 0 0 0 0 0 0 0 0 0 0 0 0 3.0690 -4.8621 0.0000 C 0 0 0 0 0 0 0 0 0 0 0 0 3.7241 -5.2414 0.0000 C 0 0 0 0 0 0 0 0 0 0 0 0 4.4483 -5.0000 0.0000 N 0 0 0 0 0 0 0 0 0 0 0 0 4.8966 -5.6207 0.0000 C 0 0 0 0 0 0 0 0 0 0 0 0 4.4483 -6.2414 0.0000 N 0 0 0 0 0 0 0 0 0 0 0 0 3.7241 -6.0000 0.0000 C 0 0 0 0 0 0 0 0 0 …	Caffeine	C8 H10 N4 O2	194.08	98.6	C07481	2.65579e-05	0.13684	CN1C=NC2=C1C(=O)N(C)C(=O)N2C	InChI=1S/C8H10N4O2/c1-10-4-9-6-5(10)7(13)12(3)8(14)11(6)2/h4H,1-3H3_x000D_ AuxInfo=1/0/N:14,13,11,5,3,7,2,9,6,4,8,10,1,12/rA:14OCCNCNCNCNCOCC/rB:d1;s2;s3;s4;d5;d3s6;s7;s8;s2s9;s10;d9;s8;s4;/rC:6.2302,-8.3301,0;6.2302,-9.8703,0;7.5601,-10.6403,0;9.0303,-10.1503,0;9.9404,-11.4103,0;9.0303,-12.6704,0;7.5601,-12.1803,0;6.2302,-12.9503,0;4.9001,-12.1803,0;4.9001,-10.6403,0;3.5701,-9.8703,0;3.5701,-12.…
1	Caprolactam	C6 H11 N O	Full match	Full match	Full match	Partial match	Full match	113.084	5.159	Mass Frontier 8/13/2020 10:54:50 PM 2D 8 8 0 0 0 0 0 0 0 0 1 V2000 12.6897 -5.5517 0.0000 O 0 0 0 0 0 0 0 0 0 0 0 0 12.1034 -6.0345 0.0000 C 0 0 0 0 0 0 0 0 0 0 0 0 12.2759 -6.7586 0.0000 C 0 0 0 0 0 0 0 0 0 0 0 0 11.7931 -7.3793 0.0000 C 0 0 0 0 0 0 0 0 0 0 0 0 11.0345 -7.3793 0.0000 C 0 0 0 0 0 0 0 0 0 0 0 0 10.5517 -6.7586 0.0000 C 0 0 0 0 0 0 0 0 0 0 0 0 10.7241 -6.0345 0.0000 C 0 0 0 0 0 0 0…	Caprolactam	C6 H11 N O	113.084	87.4	C06593	-4.77931e-05	-0.422633	O=C1CCCCCN1	InChI=1S/C6H11NO/c8-6-4-2-1-3-5-7-6/h1-5H2,(H,7,8)_x000D_ AuxInfo=1/1/N:5,4,6,3,7,2,8,1/rA:8OCCCCCCN/rB:d1;s2;s3;s4;s5;s6;s2s7;/rC:25.7608,-11.2703,0;24.5706,-12.2504,0;24.9208,-13.7203,0;23.9406,-14.9804,0;22.4006,-14.9804,0;21.4205,-13.7203,0;21.7705,-12.2504,0;23.1706,-11.5504,0;
1	Carbamazepine	C15 H12 N2 O	Full match	Full match	Full match	Full match	Full match	236.095	8.057	Mass Frontier 8/13/2020 10:54:43 PM 2D 18 20 0 0 0 0 0 0 0 0 1 V2000 14.3103 -9.3103 0.0000 C 0 0 0 0 0 0 0 0 0 0 0 0 14.8621 -8.7931 0.0000 C 0 0 0 0 0 0 0 0 0 0 0 0 14.6897 -8.0345 0.0000 C 0 0 0 0 0 0 0 0 0 0 0 0 13.9655 -7.8276 0.0000 C 0 0 0 0 0 0 0 0 0 0 0 0 13.4138 -8.3448 0.0000 C 0 0 0 0 0 0 0 0 0 0 0 0 13.5862 -9.0690 0.0000 C 0 0 0 0 0 0 0 0 0 0 0 0 13.1379 -9.6897 0.0000 C 0 0 0 0 0 0…	Carbamazepine	C15 H12 N2 O	236.095	98	C06868	6.84029e-05	0.289726	NC(=O)N1C2=CC=CC=C2C=CC2=C1C=CC=C2	InChI=1S/C15H12N2O/c16-15(18)17-13-7-3-1-5-11(13)9-10-12-6-2-4-8-14(12)17/h1-10H,(H2,16,18)_x000D_ AuxInfo=1/1/N:2,11,3,12,1,10,4,13,7,8,6,9,5,14,16,17,15,18/E:(1,2)(3,4)(5,6)(7,8)(9,10)(11,12)(13,14)/rA:18CCCCCCCCCCCCCCNCNO/rB:s1;d2;s3;d4;d1s5;s6;d7;s8;s9;d10;s11;d12;d9s13;s5s14;s15;s16;d16;/rC:28.8738,-18.7853,0;29.9872,-17.7418,0;29.6393,-16.2112,0;28.1781,-15.7937,0;27.065,-16.8373,0;27.4128,…
1	Cetirizine	C21 H25 Cl N2 O3	Full match	Full match	Full match	Full match	Full match	388.155	8.635	Mass Frontier 8/13/2020 10:54:45 PM 2D 27 29 0 0 0 0 0 0 0 0 1 V2000 8.3793 -4.6897 0.0000 O 0 0 0 0 0 0 0 0 0 0 0 0 8.3793 -3.9310 0.0000 C 0 0 0 0 0 0 0 0 0 0 0 0 7.6897 -3.5517 0.0000 C 0 0 0 0 0 0 0 0 0 0 0 0 7.0000 -3.9310 0.0000 O 0 0 0 0 0 0 0 0 0 0 0 0 6.3448 -3.5517 0.0000 C 0 0 0 0 0 0 0 0 0 0 0 0 5.6897 -3.9310 0.0000 C 0 0 0 0 0 0 0 0 0 0 0 0 5.0345 -3.5517 0.0000 N 0 0 0 0 0 0 0 0 0 …	Cetirizine	C21 H25 Cl N2 O3	388.155	91.5	C07778	1.80994e-05	0.0466293	OC(=O)COCCN1CCN(CC1)C(C1=CC=CC=C1)C1=CC=C(Cl)C=C1	InChI=1/C21H25ClN2O3/c22-19-8-6-18(7-9-19)21(17-4-2-1-3-5-17)24-12-10-23(11-13-24)14-15-27-16-20(25)26/h1-9,21H,10-16H2,(H,25,26)_x000D_ AuxInfo=1/1/N:15,14,16,13,17,22,26,23,25,8,19,9,18,6,5,3,12,21,24,2,11,27,7,10,1,20,4/E:(2,3)(4,5)(6,7)(8,9)(10,11)(12,13)(25,26)/rA:27OCCOCCNCCNCCCCCCCCCOCCCCCCCl/rB:d1;s2;s3;s4;s5;s6;s7;s8;s9;s10;s11;s12;d13;s14;d15;d12s16;s10;s7s18;s2;s11;d21;s22;d23;s24;s21d…
1	Cholecalciferol	C27 H44 O	Full match	Full match	Full match	Full match	Full match	384.339	11.655	Mass Frontier 8/13/2020 10:54:46 PM 2D 28 30 0 0 0 0 0 0 0 0 1 V2000 8.6552 -9.3448 0.0000 C 0 0 0 0 0 0 0 0 0 0 0 0 8.6552 -10.1034 0.0000 C 0 0 0 0 0 0 0 0 0 0 0 0 9.4138 -9.1034 0.0000 C 0 0 0 0 0 0 0 0 0 0 0 0 8.0345 -8.9655 0.0000 C 0 0 0 0 0 0 0 0 0 0 0 0 8.0000 -10.4828 0.0000 C 0 0 0 0 0 0 0 0 0 0 0 0 9.4138 -10.3103 0.0000 C 0 0 0 0 0 0 0 0 0 0 0 0 9.8276 -9.6897 0.0000 C 0 0 0 0 0 0 0 0…	Cholecalciferol	C27 H44 O	384.339	79.7	C05443	-0.000132332	-0.34431	CC(C)CCC[C@@H](C)[C@H]1CCC2\C(CCC[C@]12C)=C\C=C1/C[C@H](O)CCC1=C	InChI=1/C27H44O/c1-19(2)8-6-9-21(4)25-15-16-26-22(10-7-17-27(25,26)5)12-13-23-18-24(28)14-11-20(23)3/h12-13,19,21,24-26,28H,3,6-11,14-18H2,1-2,4-5H3/b22-12+,23-13+/t21-,24-,25-,26?,27-/s2_x000D_ AuxInfo=1/0/N:24,25,22,13,28,15,9,17,12,11,21,10,14,26,7,6,4,19,20,18,8,5,16,23,3,2,1,27/E:(1,2)/rA:28CCCCCCCCCCCCCCCCCCCCCCCCCCOC/rB:s1;s1;s1;s2;s2;P3s6;s3;s4;d5;s5s9;s8;N8;s10;s12;d14;s15;s16;s16;s17;s1…
1	Choline	C5 H13 N O	Full match	Full match	Full match	Partial match	Full match	103.1	0.695	Mass Frontier 8/13/2020 10:54:41 PM 2D 7 6 0 0 0 0 0 0 0 0 2 V2000 6.5172 -5.7931 0.0000 C 0 0 0 0 0 0 0 0 0 0 0 0 5.8621 -6.1724 0.0000 N 0 0 0 0 0 0 0 0 0 0 0 0 5.2069 -6.5517 0.0000 C 0 0 0 0 0 0 0 0 0 0 0 0 4.5517 -6.1724 0.0000 C 0 0 0 0 0 0 0 0 0 0 0 0 3.8966 -6.5517 0.0000 O 0 0 0 0 0 0 0 0 0 0 0 0 6.2414 -6.8276 0.0000 C 0 0 0 0 0 0 0 0 0 0 0 0 5.4828 -5.5172 0.0000 C 0 0 0 0 0 0 0 0 0 0 …	Choline	C5 H13 N O	103.1	92.7	C00114	-0.000119649	-1.16052	C[N+](C)(C)CCO	InChI=1S/C5H14NO/c1-6(2,3)4-5-7/h7H,4-5H2,1-3H3/q+1_x000D_ AuxInfo=1/0/N:1,6,7,3,4,2,5/E:(1,2,3)/CRV:6+1/rA:7CN+CCOCC/rB:s1;s2;s3;s4;s2;s2;/rC:13.257,-11.7841,0;11.9244,-12.5556,0;10.5917,-13.3272,0;9.2589,-12.5556,0;7.9263,-13.3272,0;12.696,-13.8884,0;11.1529,-11.2229,0;
1	Cortisol	C21 H30 O5	Full match	Full match	Full match	Full match	Full match	362.209	8.089	Mass Frontier 8/13/2020 10:54:45 PM 2D 26 29 0 0 0 0 0 0 0 0 1 V2000 9.1724 -5.1034 0.0000 O 0 0 0 0 0 0 0 0 0 0 0 0 9.2414 -5.7931 0.0000 C 0 0 0 0 0 0 0 0 0 0 0 0 9.6897 -6.4138 0.0000 C 0 0 0 0 0 0 0 0 0 0 0 0 9.2414 -7.0345 0.0000 C 0 0 0 0 0 0 0 0 0 0 0 0 8.5172 -6.7931 0.0000 C 0 0 0 0 0 0 0 0 0 0 0 0 7.8621 -7.1724 0.0000 C 0 0 0 0 0 0 0 0 0 0 0 0 7.8621 -7.9310 0.0000 C 0 0 0 0 0 0 0 0 0 …	Cortisol	C21 H30 O5	362.209	96.7	C00735	1.1694e-05	0.0322853	C[C@]12C[C@H](O)C3C(CCC4=CC(=O)CC[C@]34C)C1CC[C@]2(O)C(=O)CO	InChI=1/C21H30O5/c1-19-7-5-13(23)9-12(19)3-4-14-15-6-8-21(26,17(25)11-22)20(15,2)10-16(24)18(14)19/h9,14-16,18,22,24,26H,3-8,10-11H2,1-2H3/t14?,15?,16-,18?,19-,20-,21-/s2_x000D_ AuxInfo=1/0/N:20,19,8,7,12,4,13,3,10,17,24,9,11,6,5,16,23,15,14,18,2,25,21,22,26,1/rA:26OCCCCCCCCCCCCCCCCCCCOOCCOO/rB:s1;s2;s3;s4;s5;s6;s7;s8;d9;s10;s11;s12;s9s13;s6s14;s15;s16;s2s5s17;P18;P14;d11;P16;P2;s23;s24;d23;/rC:1…
1	Cortisone	C21 H28 O5	Full match	Full match	Full match	Full match	Full match	360.194	7.933	Mass Frontier 8/13/2020 10:54:37 PM 2D 26 29 0 0 0 0 0 0 0 0 1 V2000 3.2414 -3.0000 0.0000 C 0 0 0 0 0 0 0 0 0 0 0 0 3.5862 -2.3103 0.0000 C 0 0 0 0 0 0 0 0 0 0 0 0 4.0345 -2.8621 0.0000 C 0 0 0 0 0 0 0 0 0 0 0 0 4.7931 -2.7586 0.0000 C 0 0 0 0 0 0 0 0 0 0 0 0 5.0690 -2.0690 0.0000 C 0 0 0 0 0 0 0 0 0 0 0 0 5.8276 -1.8966 0.0000 C 0 0 0 0 0 0 0 0 0 0 0 0 6.2759 -2.4828 0.0000 C 0 0 0 0 0 0 0 0 0 …	Cortisone	C21 H28 O5	360.194	72.1		0.000140215	0.389278	CC12CC(=O)C3C(CCC4=CC(=O)CCC34C)C1CCC2(O)C(=O)CO	InChI=1/C21H28O5/c1-19-7-5-13(23)9-12(19)3-4-14-15-6-8-21(26,17(25)11-22)20(15,2)10-16(24)18(14)19/h9,14-15,18,22,26H,3-8,10-11H2,1-2H3_x000D_ AuxInfo=1/0/N:25,1,12,13,8,16,7,17,10,3,20,11,9,14,15,4,19,5,6,2,18,21,26,24,23,22/rA:26CCCCCCCCCCCCCCCCCCCCOOOOCO/rB:s1;s2;s3;s4;s5;s6;s7;s8;s9;s6d10;s11;s12;s5s13;s2s14;s15;s16;s2s17;s18;s19;s20;s18;d19;d4;s6;d9;/rC:6.5399,-6.0528,0;7.2356,-4.6613,0;8.14…
1	Cotinine	C10 H12 N2 O	Full match	Full match	Full match	Not the top hit	Full match	176.095	1.533	Mass Frontier 8/13/2020 10:54:45 PM 2D 13 14 0 0 0 0 0 0 0 0 1 V2000 11.3448 -8.2414 0.0000 C 0 0 0 0 0 0 0 0 0 0 0 0 10.6897 -7.8621 0.0000 C 0 0 0 0 0 0 0 0 0 0 0 0 10.6897 -7.1034 0.0000 C 0 0 0 0 0 0 0 0 0 0 0 0 11.3448 -6.7241 0.0000 N 0 0 0 0 0 0 0 0 0 0 0 0 12.0000 -7.1034 0.0000 C 0 0 0 0 0 0 0 0 0 0 0 0 12.0000 -7.8621 0.0000 C 0 0 0 0 0 0 0 0 0 0 0 0 12.6552 -8.2414 0.0000 C 0 0 0 0 0 0…	Cotinine	C10 H12 N2 O	176.095	85.2		9.915e-06	0.0563049	CN1C(CCC1=O)C1=CN=CC=C1	InChI=1/C10H12N2O/c1-12-9(4-5-10(12)13)8-3-2-6-11-7-8/h2-3,6-7,9H,4-5H2,1H3_x000D_ AuxInfo=1/0/N:12,2,1,8,9,3,5,6,7,10,4,11,13/rA:13CCCNCCCCCCNCO/rB:d1;s2;d3;s4;s1d5;s6;s7;s8;s9;s7s10;s11;d10;/rC:23.0771,-16.7643,0;21.7445,-15.9927,0;21.7445,-14.4494,0;23.0771,-13.6779,0;24.4099,-14.4494,0;24.4099,-15.9927,0;25.7427,-16.7643,0;25.8828,-18.3074,0;27.4261,-18.5879,0;28.1977,-17.2553,0;27.1454,-16.1…
1	Coumarin	C9 H6 O2	Full match	Full match	Full match	Full match	Full match	146.037	1.127	Mass Frontier 8/13/2020 10:54:43 PM 2D 11 12 0 0 0 0 0 0 0 0 1 V2000 2.8276 -6.6207 0.0000 C 0 0 0 0 0 0 0 0 0 0 0 0 2.1724 -7.0000 0.0000 C 0 0 0 0 0 0 0 0 0 0 0 0 1.5172 -6.6207 0.0000 C 0 0 0 0 0 0 0 0 0 0 0 0 1.5172 -5.8621 0.0000 C 0 0 0 0 0 0 0 0 0 0 0 0 2.1724 -5.4828 0.0000 C 0 0 0 0 0 0 0 0 0 0 0 0 2.8276 -5.8621 0.0000 C 0 0 0 0 0 0 0 0 0 0 0 0 3.4828 -5.4828 0.0000 O 0 0 0 0 0 0 0 0 0 …	Coumarin	C9 H6 O2	146.037	90.9	C05851	-4.19264e-06	-0.0287095	O=C1OC2=CC=CC=C2C=C1	InChI=1S/C9H6O2/c10-9-6-5-7-3-1-2-4-8(7)11-9/h1-6H_x000D_ AuxInfo=1/0/N:3,4,2,5,10,9,1,6,8,11,7/rA:11CCCCCCOCCCO/rB:d1;s2;d3;s4;s1d5;s6;s7;s8;s1d9;d8;/rC:5.7518,-13.4675,0;4.419,-14.2391,0;3.0862,-13.4675,0;3.0862,-11.9244,0;4.419,-11.1529,0;5.7518,-11.9244,0;7.0846,-11.1529,0;8.4171,-11.9244,0;8.4171,-13.4675,0;7.0846,-14.2391,0;9.7499,-11.1529,0;
1	Creatine	C4 H9 N3 O2	Full match	Full match	Full match	Full match	Full match	131.069	0.734	Mass Frontier 8/13/2020 10:54:42 PM 2D 9 8 0 0 0 0 0 0 0 0 1 V2000 2.5172 -5.0000 0.0000 N 0 0 0 0 0 0 0 0 0 0 0 0 3.1724 -4.6207 0.0000 C 0 0 0 0 0 0 0 0 0 0 0 0 3.8276 -5.0000 0.0000 N 0 0 0 0 0 0 0 0 0 0 0 0 4.4828 -4.6207 0.0000 C 0 0 0 0 0 0 0 0 0 0 0 0 5.1379 -5.0000 0.0000 C 0 0 0 0 0 0 0 0 0 0 0 0 5.7931 -4.6207 0.0000 O 0 0 0 0 0 0 0 0 0 0 0 0 5.1379 -5.7586 0.0000 O 0 0 0 0 0 0 0 0 0 0 …	Creatine	C4 H9 N3 O2	131.069	93.3	C00300	-1.94803e-05	-0.148626	CN(CC(O)=O)C(N)=N	InChI=1S/C4H9N3O2/c1-7(4(5)6)2-3(8)9/h2H2,1H3,(H3,5,6)(H,8,9)_x000D_ AuxInfo=1/1/N:9,4,5,2,1,8,3,6,7/E:(5,6)(8,9)/rA:9NCNCCOONC/rB:s1;s2;s3;s4;s5;d5;d2;s3;/rC:5.1204,-10.1708,0;6.4532,-9.3992,0;7.7859,-10.1708,0;9.1187,-9.3992,0;10.4513,-10.1708,0;11.7841,-9.3992,0;10.4513,-11.7139,0;6.4532,-7.8561,0;7.7859,-11.7139,0;
1	Creatinine	C4 H7 N3 O	Full match	Full match	Full match	Partial match	Full match	113.059	0.73	Mass Frontier 8/13/2020 10:54:41 PM 2D 8 8 0 0 0 0 0 0 0 0 1 V2000 2.8276 -0.4138 0.0000 N 0 0 0 0 0 0 0 0 0 0 0 0 2.1034 -0.6552 0.0000 C 0 0 0 0 0 0 0 0 0 0 0 0 1.5172 -0.2069 0.0000 N 0 0 0 0 0 0 0 0 0 0 0 0 0.9310 -0.6552 0.0000 C 0 0 0 0 0 0 0 0 0 0 0 0 1.1379 -1.3793 0.0000 C 0 0 0 0 0 0 0 0 0 0 0 0 1.8966 -1.3793 0.0000 N 0 0 0 0 0 0 0 0 0 0 0 0 2.3448 -1.9655 0.0000 C 0 0 0 0 0 0 0 0 0 0 …	Creatinine	C4 H7 N3 O	113.059	92.9	C00791	7.66364e-06	0.0677845	CN1CC(=O)NC1=N	InChI=1S/C4H7N3O/c1-7-2-3(8)6-4(7)5/h2H2,1H3,(H2,5,6,8)_x000D_ AuxInfo=1/1/N:7,5,4,2,1,3,6,8/rA:8NCNCCNCO/rB:d1;s2;s3;s4;s2s5;s6;d4;/rC:5.7823,-.8462,0;4.3013,-1.3398,0;3.1026,-.4231,0;1.9038,-1.3398,0;2.3269,-2.8206,0;3.8784,-2.8206,0;4.795,-4.0193,0;.4231,-.8462,0;
1	Crotonic acid	C4 H6 O2	Full match	Full match	No results	Not the top hit	Full match	86.0367	1.23	Mass Frontier 8/13/2020 10:54:45 PM 2D 6 5 0 0 0 0 0 0 0 0 1 V2000 7.5862 -6.1034 0.0000 C 0 0 0 0 0 0 0 0 0 0 0 0 8.2414 -5.7241 0.0000 C 0 0 0 0 0 0 0 0 0 0 0 0 8.8966 -6.1034 0.0000 C 0 0 0 0 0 0 0 0 0 0 0 0 9.5517 -5.7241 0.0000 C 0 0 0 0 0 0 0 0 0 0 0 0 10.2069 -6.1034 0.0000 O 0 0 0 0 0 0 0 0 0 0 0 0 9.5517 -4.9655 0.0000 O 0 0 0 0 0 0 0 0 0 0 0 0 1 2 1 0 0 0 0 2 3 2 0 0 0 0 3 4 1 0 0 0 0 4…	Crotonic acid	C4 H6 O2	86.0368	83.4	C01771	-2.77438e-05	-0.322465	C\C=C\C(O)=O	InChI=1S/C4H6O2/c1-2-3-4(5)6/h2-3H,1H3,(H,5,6)/b3-2+_x000D_ AuxInfo=1/1/N:1,2,3,4,5,6/E:(5,6)/rA:6CCCCOO/rB:s1;d+2;s3;s4;d4;/rC:15.4315,-12.4153,0;16.7643,-11.6437,0;18.0971,-12.4153,0;19.4297,-11.6437,0;20.7624,-12.4153,0;19.4297,-10.1006,0;
1	Cyclo(leucylprolyl)	C11 H18 N2 O2	Full match	Full match	No results	Full match	Partial match	210.137	6.465	Mass Frontier 8/13/2020 10:54:46 PM 2D 15 16 0 0 0 0 0 0 0 0 1 V2000 1.1724 -2.6207 0.0000 C 0 0 0 0 0 0 0 0 0 0 0 0 1.1724 -1.8621 0.0000 C 0 0 0 0 0 0 0 0 0 0 0 0 1.8276 -1.4828 0.0000 C 0 0 0 0 0 0 0 0 0 0 0 0 2.4828 -1.8621 0.0000 C 0 0 0 0 0 0 0 0 0 0 0 0 2.4828 -2.6207 0.0000 N 0 0 0 0 0 0 0 0 0 0 0 0 3.1379 -3.0000 0.0000 C 0 0 0 0 0 0 0 0 0 0 0 0 3.7931 -2.6207 0.0000 C 0 0 0 0 0 0 0 0 0 …	Cyclo(leucylprolyl)	C11 H18 N2 O2	210.137	92.6		6.78764e-05	0.323011	CC(C)CC1NC(=O)C2CCCN2C1=O	InChI=1/C11H18N2O2/c1-7(2)6-8-11(15)13-5-3-4-9(13)10(14)12-8/h7-9H,3-6H2,1-2H3,(H,12,14)_x000D_ AuxInfo=1/1/N:1,14,9,8,10,3,2,4,7,6,12,5,11,15,13/E:(1,2)/rA:15CCCCNCCCCCNCOCO/rB:s1;s2;s3;s4;s5;s6;s7;s8;s9;s7s10;s4s11;d12;s2;d6;/rC:2.3848,-5.3309,0;2.3848,-3.7878,0;3.7176,-3.0162,0;5.0504,-3.7878,0;5.0504,-5.3309,0;6.383,-6.1025,0;7.7158,-5.3309,0;9.2589,-5.7518,0;10.1006,-4.5594,0;9.1887,-3.2968,…
1	Cyclo(leucylprolyl)	C11 H18 N2 O2	Full match	Full match	No results	Full match	Partial match	210.137	6.365	Mass Frontier 8/13/2020 10:54:46 PM 2D 15 16 0 0 0 0 0 0 0 0 1 V2000 1.1724 -2.6207 0.0000 C 0 0 0 0 0 0 0 0 0 0 0 0 1.1724 -1.8621 0.0000 C 0 0 0 0 0 0 0 0 0 0 0 0 1.8276 -1.4828 0.0000 C 0 0 0 0 0 0 0 0 0 0 0 0 2.4828 -1.8621 0.0000 C 0 0 0 0 0 0 0 0 0 0 0 0 2.4828 -2.6207 0.0000 N 0 0 0 0 0 0 0 0 0 0 0 0 3.1379 -3.0000 0.0000 C 0 0 0 0 0 0 0 0 0 0 0 0 3.7931 -2.6207 0.0000 C 0 0 0 0 0 0 0 0 0 …	Cyclo(leucylprolyl)	C11 H18 N2 O2	210.137	92.6		6.85537e-05	0.326234	CC(C)CC1NC(=O)C2CCCN2C1=O	InChI=1/C11H18N2O2/c1-7(2)6-8-11(15)13-5-3-4-9(13)10(14)12-8/h7-9H,3-6H2,1-2H3,(H,12,14)_x000D_ AuxInfo=1/1/N:1,14,9,8,10,3,2,4,7,6,12,5,11,15,13/E:(1,2)/rA:15CCCCNCCCCCNCOCO/rB:s1;s2;s3;s4;s5;s6;s7;s8;s9;s7s10;s4s11;d12;s2;d6;/rC:2.3848,-5.3309,0;2.3848,-3.7878,0;3.7176,-3.0162,0;5.0504,-3.7878,0;5.0504,-5.3309,0;6.383,-6.1025,0;7.7158,-5.3309,0;9.2589,-5.7518,0;10.1006,-4.5594,0;9.1887,-3.2968,…
1	D-(+)-Pipecolinic acid	C6 H11 N O2	Full match	Full match	Full match	Not the top hit	Full match	129.079	0.864	Mass Frontier 8/13/2020 10:54:43 PM 2D 9 9 0 0 0 0 0 0 0 0 1 V2000 5.6552 -4.2759 0.0000 N 0 0 0 0 0 0 0 0 0 0 0 0 5.0000 -4.6552 0.0000 C 0 0 0 0 0 0 0 0 0 0 0 0 5.0000 -5.4138 0.0000 C 0 0 0 0 0 0 0 0 0 0 0 0 5.6552 -5.7931 0.0000 C 0 0 0 0 0 0 0 0 0 0 0 0 6.3103 -5.4138 0.0000 C 0 0 0 0 0 0 0 0 0 0 0 0 6.3103 -4.6552 0.0000 C 0 0 0 0 0 0 0 0 0 0 0 0 6.9655 -4.2759 0.0000 C 0 0 0 0 0 0 0 0 0 0 …	Pipecolic acid	C6 H11 N O2	129.079	94.5	C00408	1.05727e-05	0.0819088	OC(=O)C1CCCCN1	InChI=1/C6H11NO2/c8-6(9)5-3-1-2-4-7-5/h5,7H,1-4H2,(H,8,9)_x000D_ AuxInfo=1/1/N:4,3,5,2,6,7,1,8,9/E:(8,9)/rA:9NCCCCC.?COO/rB:s1;s2;s3;s4;s1s5;s6;s7;d7;/rC:11.5036,-8.6979,0;10.1708,-9.4694,0;10.1708,-11.0125,0;11.5036,-11.7841,0;12.8361,-11.0125,0;12.8361,-9.4694,0;14.1689,-8.6979,0;15.5017,-9.4694,0;14.1689,-7.1545,0;
1	D-(+)-Pipecolinic acid	C6 H11 N O2	Full match	Full match	Full match	Not the top hit	Full match	129.079	0.897	Mass Frontier 8/13/2020 10:54:43 PM 2D 9 9 0 0 0 0 0 0 0 0 1 V2000 5.6552 -4.2759 0.0000 N 0 0 0 0 0 0 0 0 0 0 0 0 5.0000 -4.6552 0.0000 C 0 0 0 0 0 0 0 0 0 0 0 0 5.0000 -5.4138 0.0000 C 0 0 0 0 0 0 0 0 0 0 0 0 5.6552 -5.7931 0.0000 C 0 0 0 0 0 0 0 0 0 0 0 0 6.3103 -5.4138 0.0000 C 0 0 0 0 0 0 0 0 0 0 0 0 6.3103 -4.6552 0.0000 C 0 0 0 0 0 0 0 0 0 0 0 0 6.9655 -4.2759 0.0000 C 0 0 0 0 0 0 0 0 0 0 …	Pipecolic acid	C6 H11 N O2	129.079	94.5	C00408	2.91177e-05	0.225581	OC(=O)C1CCCCN1	InChI=1/C6H11NO2/c8-6(9)5-3-1-2-4-7-5/h5,7H,1-4H2,(H,8,9)_x000D_ AuxInfo=1/1/N:4,3,5,2,6,7,1,8,9/E:(8,9)/rA:9NCCCCC.?COO/rB:s1;s2;s3;s4;s1s5;s6;s7;d7;/rC:11.5036,-8.6979,0;10.1708,-9.4694,0;10.1708,-11.0125,0;11.5036,-11.7841,0;12.8361,-11.0125,0;12.8361,-9.4694,0;14.1689,-8.6979,0;15.5017,-9.4694,0;14.1689,-7.1545,0;
1	D-(+)-Proline	C5 H9 N O2	Full match	Full match	Full match	Full match	Full match	115.063	0.742	Mass Frontier 8/13/2020 10:54:41 PM 2D 8 8 0 0 0 0 0 0 0 0 1 V2000 6.8621 -4.2414 0.0000 C 0 0 0 0 0 0 0 0 0 0 0 0 6.8621 -3.4828 0.0000 C 0 0 0 0 0 0 0 0 0 0 0 0 6.2414 -4.6897 0.0000 C 0 0 0 0 0 0 0 0 0 0 0 0 7.4828 -4.6897 0.0000 N 0 0 0 0 0 0 0 0 0 0 0 0 7.5517 -3.1379 0.0000 O 0 0 0 0 0 0 0 0 0 0 0 0 6.2069 -3.1034 0.0000 O 0 0 0 0 0 0 0 0 0 0 0 0 6.4483 -5.4138 0.0000 C 0 0 0 0 0 0 0 0 0 0 …	D-(+)-Proline	C5 H9 N O2	115.063	97.8	C00763	-0.000104442	-0.907689	OC(=O)[C@H]1CCCN1	InChI=1/C5H9NO2/c7-5(8)4-2-1-3-6-4/h4,6H,1-3H2,(H,7,8)/t4-/s2_x000D_ AuxInfo=1/1/N:7,3,8,1,2,4,5,6/E:(7,8)/rA:8C.eCCNOOCC/rB:s1;s1;N1;s2;d2;s3;s4s7;/rC:13.9304,-8.6103,0;13.9304,-7.0703,0;12.6704,-9.5204,0;15.1905,-9.5204,0;15.3304,-6.3701,0;12.6004,-6.3001,0;13.0904,-10.9903,0;14.6304,-10.9903,0;
1	Decanoylcarnitine	C17 H33 N O4	Full match	Full match	Full match	Full match	Full match	315.241	9.101	Mass Frontier 8/13/2020 10:54:45 PM 2D 22 21 0 0 0 0 0 0 0 0 2 V2000 1.8276 -4.2414 0.0000 C 0 0 0 0 0 0 0 0 0 0 0 0 2.4828 -4.6207 0.0000 C 0 0 0 0 0 0 0 0 0 0 0 0 3.1379 -4.2414 0.0000 C 0 0 0 0 0 0 0 0 0 0 0 0 3.7931 -4.6552 0.0000 C 0 0 0 0 0 0 0 0 0 0 0 0 4.4483 -4.2759 0.0000 C 0 0 0 0 0 0 0 0 0 0 0 0 5.1034 -4.6897 0.0000 C 0 0 0 0 0 0 0 0 0 0 0 0 5.7586 -4.3103 0.0000 C 0 0 0 0 0 0 0 0 0 …	Decanoylcarnitine	C17 H33 N O4	315.241	92.8		4.37515e-05	0.138788	CCCCCCCCCC(=O)OC(CC(O)=O)C[N+](C)(C)C	InChI=1/C17H33NO4/c1-5-6-7-8-9-10-11-12-17(21)22-15(13-16(19)20)14-18(2,3)4/h15H,5-14H2,1-4H3/p+1_x000D_ AuxInfo=1/1/N:1,19,20,21,2,3,4,5,6,7,8,9,13,17,12,14,10,18,15,22,16,11/E:(2,3,4)(19,20)/CRV:18+1,19-1/rA:22CCCCCCCCCCOCCCOOCN+CCCO/rB:s1;s2;s3;s4;s5;s6;s7;s8;s9;s10;s11;s12;s13;s14;d10;s12;s17;s18;s18;s18;d14;/rC:3.7176,-8.6277,0;5.0504,-9.3992,0;6.383,-8.6277,0;7.7158,-9.4694,0;9.0485,-8.6979…
1	Dihydrothymine	C5 H8 N2 O2	Full match	Full match	Full match	Full match	Full match	128.059	1.38	Mass Frontier 8/13/2020 10:54:58 PM 2D 9 9 0 0 0 0 0 0 0 0 1 V2000 1.5172 -0.2069 0.0000 O 0 0 0 0 0 0 0 0 0 0 0 0 1.5172 -0.9655 0.0000 C 0 0 0 0 0 0 0 0 0 0 0 0 0.8621 -1.3448 0.0000 N 0 0 0 0 0 0 0 0 0 0 0 0 0.8621 -2.1034 0.0000 C 0 0 0 0 0 0 0 0 0 0 0 0 1.5172 -2.4828 0.0000 N 0 0 0 0 0 0 0 0 0 0 0 0 2.1724 -2.1034 0.0000 C 0 0 0 0 0 0 0 0 0 0 0 0 2.1724 -1.3448 0.0000 C 0 0 0 0 0 0 0 0 0 0 …	Dihydrothymine	C5 H8 N2 O2	128.059	82.5	C00906	4.01272e-05	0.31335	CC1CNC(=O)NC1=O	InChI=1/C5H8N2O2/c1-3-2-6-5(9)7-4(3)8/h3H,2H2,1H3,(H2,6,7,8,9)_x000D_ AuxInfo=1/1/N:8,6,7,2,4,5,3,1,9/rA:9OCNCNCCCO/rB:d1;s2;s3;s4;s5;s2s6;s7;d4;/rC:3.0862,-.4209,0;3.0862,-1.964,0;1.7536,-2.7355,0;1.7536,-4.2786,0;3.0862,-5.0504,0;4.419,-4.2786,0;4.419,-2.7355,0;5.7518,-1.964,0;.4209,-5.0504,0;
1	Diisooctyl phthalate	C24 H38 O4	Full match	Full match	Not the top hit	Partial match	Full match	390.276	11.466	Mass Frontier 8/13/2020 10:54:41 PM 2D 28 28 0 0 0 0 0 0 0 0 1 V2000 6.5172 -7.2759 0.0000 C 0 0 0 0 0 0 0 0 0 0 0 0 5.8621 -7.6552 0.0000 C 0 0 0 0 0 0 0 0 0 0 0 0 5.8621 -8.4138 0.0000 C 0 0 0 0 0 0 0 0 0 0 0 0 6.5172 -8.7931 0.0000 C 0 0 0 0 0 0 0 0 0 0 0 0 7.1724 -8.4138 0.0000 C 0 0 0 0 0 0 0 0 0 0 0 0 7.1724 -7.6552 0.0000 C 0 0 0 0 0 0 0 0 0 0 0 0 7.8276 -7.2759 0.0000 C 0 0 0 0 0 0 0 0 0 …	Diisooctyl phthalate	C24 H38 O4	390.277	93	C14577	-0.000527417	-1.35139	CC(C)CCCCCOC(=O)C1=CC=CC=C1C(=O)OCCCCCC(C)C	InChI=1S/C24H38O4/c1-19(2)13-7-5-11-17-27-23(25)21-15-9-10-16-22(21)24(26)28-18-12-6-8-14-20(3)4/h9-10,15-16,19-20H,5-8,11-14,17-18H2,1-4H3_x000D_ AuxInfo=1/0/N:15,17,26,28,11,22,12,23,2,3,10,21,13,24,1,4,9,20,14,25,6,5,7,18,16,27,8,19/E:(1,2,3,4)(5,6)(7,8)(9,10)(11,12)(13,14)(15,16)(17,18)(19,20)(21,22)(23,24)(25,26)(27,28)/rA:28CCCCCCCOCCCCCCCOCCOCCCCCCCOC/rB:s1;d2;s3;d4;d1s5;s6;s7;s8;s9;s10;s1…
1	DL-Arginine	C6 H14 N4 O2	Full match	Full match	Full match	Full match	Full match	174.112	0.68	Mass Frontier 8/13/2020 10:54:42 PM 2D 12 11 0 0 0 0 0 0 0 0 1 V2000 4.1379 -7.0345 0.0000 N 0 0 0 0 0 0 0 0 0 0 0 0 4.7931 -6.6552 0.0000 C 0 0 0 0 0 0 0 0 0 0 0 0 5.4483 -7.0345 0.0000 N 0 0 0 0 0 0 0 0 0 0 0 0 6.1034 -6.6552 0.0000 C 0 0 0 0 0 0 0 0 0 0 0 0 6.7586 -7.0345 0.0000 C 0 0 0 0 0 0 0 0 0 0 0 0 7.4138 -6.6552 0.0000 C 0 0 0 0 0 0 0 0 0 0 0 0 8.0690 -7.0345 0.0000 C 0 0 0 0 0 0 0 0 0 …	DL-Arginine	C6 H14 N4 O2	174.112	95.8	C02385	2.29622e-05	0.131882	NC(CCCNC(N)=N)C(O)=O	InChI=1/C6H14N4O2/c7-4(5(11)12)2-1-3-10-6(8)9/h4H,1-3,7H2,(H,11,12)(H4,8,9,10)_x000D_ AuxInfo=1/1/N:5,6,4,7,8,2,11,1,10,3,9,12/E:(8,9)(11,12)/rA:12NCNCCCCCONNO/rB:s1;s2;s3;s4;s5;s6;s7;s8;d2;s7;d8;/rC:8.4171,-14.3093,0;9.7499,-13.5377,0;11.0827,-14.3093,0;12.4153,-13.5377,0;13.7481,-14.3093,0;15.0808,-13.5377,0;16.4136,-14.3093,0;17.8164,-13.5377,0;19.1491,-14.3093,0;9.7499,-11.9946,0;16.4136,-15.…
1	DL-Carnitine	C7 H15 N O3	Full match	Full match	Full match	Full match	Full match	161.105	0.716	Mass Frontier 8/13/2020 10:54:41 PM 2D 11 10 0 0 0 0 0 0 0 0 2 V2000 9.1379 -3.8621 0.0000 O 0 0 0 0 0 0 0 0 0 0 0 0 8.4828 -4.2414 0.0000 C 0 0 0 0 0 0 0 0 0 0 0 0 7.7931 -3.8621 0.0000 C 0 0 0 0 0 0 0 0 0 0 0 0 7.1379 -4.2414 0.0000 C 0 0 0 0 0 0 0 0 0 0 0 0 6.4828 -3.8621 0.0000 C 0 0 0 0 0 0 0 0 0 0 0 0 5.8276 -4.2414 0.0000 N 0 0 0 0 0 0 0 0 0 0 0 0 5.1724 -4.6207 0.0000 C 0 0 0 0 0 0 0 0 0 …	DL-Carnitine	C7 H15 N O3	161.105	99.4		-1.96265e-05	-0.121824	C[N+](C)(C)CC(O)CC(O)=O	InChI=1/C7H15NO3/c1-8(2,3)5-6(9)4-7(10)11/h6,9H,4-5H2,1-3H3/p+1_x000D_ AuxInfo=1/1/N:7,10,11,3,5,4,2,6,9,1,8/E:(1,2,3)(10,11)/CRV:8+1,10-1/rA:11OCCCCN+COOCC/rB:s1;s2;s3;s4;s5;s6;d2;s4;s6;s6;/rC:18.5879,-7.8561,0;17.2553,-8.6277,0;15.8524,-7.8561,0;14.5196,-8.6277,0;13.187,-7.8561,0;11.8543,-8.6277,0;10.5215,-9.3992,0;17.2553,-10.1708,0;14.5196,-10.1708,0;11.0827,-7.2949,0;12.6258,-9.9605,0;
1	DL-Lysine	C6 H14 N2 O2	Full match	Full match	Full match	Full match	Full match	146.106	0.622	Mass Frontier 8/13/2020 10:54:46 PM 2D 10 9 0 0 0 0 0 0 0 0 1 V2000 5.7586 -4.8966 0.0000 N 0 0 0 0 0 0 0 0 0 0 0 0 6.4138 -4.5172 0.0000 C 0 0 0 0 0 0 0 0 0 0 0 0 7.0690 -4.8966 0.0000 C 0 0 0 0 0 0 0 0 0 0 0 0 7.7241 -4.5172 0.0000 C 0 0 0 0 0 0 0 0 0 0 0 0 8.4138 -4.8966 0.0000 C 0 0 0 0 0 0 0 0 0 0 0 0 9.0690 -4.5172 0.0000 C 0 0 0 0 0 0 0 0 0 0 0 0 9.7241 -4.8966 0.0000 C 0 0 0 0 0 0 0 0 0 0…	DL-Lysine	C6 H14 N2 O2	146.106	90.3	C16440	-3.56989e-06	-0.0244336	NCCCCC(N)C(O)=O	InChI=1/C6H14N2O2/c7-4-2-1-3-5(8)6(9)10/h5H,1-4,7-8H2,(H,9,10)_x000D_ AuxInfo=1/1/N:4,3,5,2,6,7,1,9,8,10/E:(9,10)/rA:10NCCCCCCONO/rB:s1;s2;s3;s4;s5;s6;s7;s6;d7;/rC:11.7131,-9.9598,0;13.0458,-9.1881,0;14.3785,-9.9598,0;15.711,-9.1881,0;17.1139,-9.9598,0;18.4465,-9.1881,0;19.779,-9.9598,0;21.1117,-9.1881,0;18.4465,-7.6451,0;19.779,-11.5028,0;
1	DL-Stachydrine	C7 H13 N O2	Full match	Full match	Full match	Not the top hit	Full match	143.095	0.786	Mass Frontier 8/13/2020 10:54:42 PM 2D 10 10 0 0 0 0 0 0 0 0 2 V2000 8.2759 -5.4828 0.0000 N 0 0 0 0 0 0 0 0 0 0 0 0 9.0345 -5.4828 0.0000 C 0 0 0 0 0 0 0 0 0 0 0 0 9.2759 -6.2069 0.0000 C 0 0 0 0 0 0 0 0 0 0 0 0 8.6552 -6.6552 0.0000 C 0 0 0 0 0 0 0 0 0 0 0 0 8.0345 -6.2069 0.0000 C 0 0 0 0 0 0 0 0 0 0 0 0 7.5517 -5.2069 0.0000 C 0 0 0 0 0 0 0 0 0 0 0 0 8.2414 -4.7241 0.0000 C 0 0 0 0 0 0 0 0 0 …	DL-Stachydrine	C7 H13 N O2	143.095	93.5		-8.4128e-07	-0.00587919	C[N+]1(C)CCCC1C(O)=O	InChI=1/C7H13NO2/c1-8(2)5-3-4-6(8)7(9)10/h6H,3-5H2,1-2H3/p+1_x000D_ AuxInfo=1/1/N:6,7,4,3,5,2,8,1,9,10/E:(1,2)(9,10)/CRV:8+1,9-1/rA:10N+CCCCCCCOO/rB:s1;s2;s3;s1s4;s1;s1;s2;s8;d8;/rC:16.6455,-11.0277,0;18.1713,-11.0277,0;18.6569,-12.4841,0;17.4084,-13.3858,0;16.16,-12.4841,0;15.1889,-10.4728,0;16.5761,-9.5017,0;19.073,-9.7793,0;18.4487,-8.3921,0;20.5988,-9.9872,0;
1	DL-Tryptophan	C11 H12 N2 O2	Full match	Full match	Full match	Full match	Full match	204.09	4.575	Mass Frontier 8/13/2020 10:54:41 PM 2D 15 16 0 0 0 0 0 0 0 0 1 V2000 4.5172 -5.2414 0.0000 C 0 0 0 0 0 0 0 0 0 0 0 0 3.8621 -5.6207 0.0000 C 0 0 0 0 0 0 0 0 0 0 0 0 3.2069 -5.2414 0.0000 C 0 0 0 0 0 0 0 0 0 0 0 0 3.2069 -4.4828 0.0000 C 0 0 0 0 0 0 0 0 0 0 0 0 3.8621 -4.1034 0.0000 C 0 0 0 0 0 0 0 0 0 0 0 0 4.5172 -4.4828 0.0000 C 0 0 0 0 0 0 0 0 0 0 0 0 5.2414 -4.2414 0.0000 N 0 0 0 0 0 0 0 0 0 …	DL-Tryptophan	C11 H12 N2 O2	204.09	99.4	C00806	-4.52031e-05	-0.221486	NC(CC1=CNC2=CC=CC=C12)C(O)=O	InChI=1/C11H12N2O2/c12-9(11(14)15)5-7-6-13-10-4-2-1-3-8(7)10/h1-4,6,9,13H,5,12H2,(H,14,15)_x000D_ AuxInfo=1/1/N:3,4,2,5,10,8,9,1,11,6,12,14,7,13,15/E:(14,15)/rA:15CCCCCCNCCCCCONO/rB:d1;s2;d3;s4;s1d5;s6;s7;s1d8;s9;s10;s11;s12;s11;d12;/rC:9.161,-10.6297,0;7.8324,-11.3989,0;6.5037,-10.6297,0;6.5037,-9.0912,0;7.8324,-8.3218,0;9.161,-9.0912,0;10.6297,-8.6016,0;11.5388,-9.8604,0;10.6297,-11.1192,0;11.1…
1	Docosahexaenoic acid	C22 H32 O2	Full match	Full match	Full match	Not the top hit	Full match	328.24	10.479	Mass Frontier 8/13/2020 10:54:42 PM 2D 24 23 0 0 0 0 0 0 0 0 1 V2000 0.5172 -4.4138 0.0000 C 0 0 0 0 0 0 0 0 0 0 0 0 1.1724 -4.0345 0.0000 C 0 0 0 0 0 0 0 0 0 0 0 0 1.8276 -4.4138 0.0000 C 0 0 0 0 0 0 0 0 0 0 0 0 2.4828 -4.0345 0.0000 C 0 0 0 0 0 0 0 0 0 0 0 0 2.4828 -3.2759 0.0000 C 0 0 0 0 0 0 0 0 0 0 0 0 1.8276 -2.8966 0.0000 C 0 0 0 0 0 0 0 0 0 0 0 0 1.8276 -2.1379 0.0000 C 0 0 0 0 0 0 0 0 0 …	Docosahexaenoic acid	C22 H32 O2	328.24	97.8	C06429	-0.000171909	-0.523729	CC\C=C/C\C=C/C\C=C/C\C=C/C\C=C/C\C=C/CCC(O)=O	InChI=1S/C22H32O2/c1-2-3-4-5-6-7-8-9-10-11-12-13-14-15-16-17-18-19-20-21-22(23)24/h3-4,6-7,9-10,12-13,15-16,18-19H,2,5,8,11,14,17,20-21H2,1H3,(H,23,24)/b4-3-,7-6-,10-9-,13-12-,16-15-,19-18-_x000D_ AuxInfo=1/1/N:1,2,3,4,5,6,7,8,9,10,11,12,13,14,15,16,17,18,19,20,21,22,23,24/E:(23,24)/rA:24CCCCCCCCCCCCCCCCCCCCCCOO/rB:s1;s2;d-3;s4;s5;d-6;s7;s8;d-9;s10;s11;d-12;s13;s14;d-15;s16;s17;d-18;s19;s20;s21;s…
1	Docosahexaenoic acid	C22 H32 O2	Full match	Full match	Full match	Not the top hit	Full match	328.24	11.156	Mass Frontier 8/13/2020 10:54:42 PM 2D 24 23 0 0 0 0 0 0 0 0 1 V2000 0.5172 -4.4138 0.0000 C 0 0 0 0 0 0 0 0 0 0 0 0 1.1724 -4.0345 0.0000 C 0 0 0 0 0 0 0 0 0 0 0 0 1.8276 -4.4138 0.0000 C 0 0 0 0 0 0 0 0 0 0 0 0 2.4828 -4.0345 0.0000 C 0 0 0 0 0 0 0 0 0 0 0 0 2.4828 -3.2759 0.0000 C 0 0 0 0 0 0 0 0 0 0 0 0 1.8276 -2.8966 0.0000 C 0 0 0 0 0 0 0 0 0 0 0 0 1.8276 -2.1379 0.0000 C 0 0 0 0 0 0 0 0 0 …	Docosahexaenoic acid	C22 H32 O2	328.24	97.8	C06429	-0.000223047	-0.679524	CC\C=C/C\C=C/C\C=C/C\C=C/C\C=C/C\C=C/CCC(O)=O	InChI=1S/C22H32O2/c1-2-3-4-5-6-7-8-9-10-11-12-13-14-15-16-17-18-19-20-21-22(23)24/h3-4,6-7,9-10,12-13,15-16,18-19H,2,5,8,11,14,17,20-21H2,1H3,(H,23,24)/b4-3-,7-6-,10-9-,13-12-,16-15-,19-18-_x000D_ AuxInfo=1/1/N:1,2,3,4,5,6,7,8,9,10,11,12,13,14,15,16,17,18,19,20,21,22,23,24/E:(23,24)/rA:24CCCCCCCCCCCCCCCCCCCCCCOO/rB:s1;s2;d-3;s4;s5;d-6;s7;s8;d-9;s10;s11;d-12;s13;s14;d-15;s16;s17;d-18;s19;s20;s21;s…
1	Docosahexaenoic acid ethyl ester	C24 H36 O2	Full match	Full match	No results	Full match	Not the top hit	356.271	9.981	Mass Frontier 8/13/2020 10:54:43 PM 2D 26 25 0 0 0 0 0 0 0 0 1 V2000 0.5172 -4.4138 0.0000 C 0 0 0 0 0 0 0 0 0 0 0 0 1.1724 -4.0345 0.0000 C 0 0 0 0 0 0 0 0 0 0 0 0 1.8276 -4.4138 0.0000 C 0 0 0 0 0 0 0 0 0 0 0 0 2.4828 -4.0345 0.0000 C 0 0 0 0 0 0 0 0 0 0 0 0 2.4828 -3.2759 0.0000 C 0 0 0 0 0 0 0 0 0 0 0 0 1.8276 -2.8966 0.0000 C 0 0 0 0 0 0 0 0 0 0 0 0 1.8276 -2.1379 0.0000 C 0 0 0 0 0 0 0 0 0 …	Docosahexaenoic acid ethyl ester	C24 H36 O2	356.272	85.4	C16185	-0.000161346	-0.452873	CCOC(=O)CC\C=C/C\C=C/C\C=C/C\C=C/C\C=C/C\C=C/CC	InChI=1S/C24H36O2/c1-3-5-6-7-8-9-10-11-12-13-14-15-16-17-18-19-20-21-22-23-24(25)26-4-2/h5-6,8-9,11-12,14-15,17-18,20-21H,3-4,7,10,13,16,19,22-23H2,1-2H3/b6-5-,9-8-,12-11-,15-14-,18-17-,21-20-_x000D_ AuxInfo=1/0/N:1,25,2,24,3,4,5,6,7,8,9,10,11,12,13,14,15,16,17,18,19,20,21,22,26,23/rA:26CCCCCCCCCCCCCCCCCCCCCCOCCO/rB:s1;s2;d-3;s4;s5;d-6;s7;s8;d-9;s10;s11;d-12;s13;s14;d-15;s16;s17;d-18;s19;s20;s21;…
1	Docosahexaenoic acid ethyl ester	C24 H36 O2	Full match	Full match	No results	Full match	Not the top hit	356.271	10.317	Mass Frontier 8/13/2020 10:54:43 PM 2D 26 25 0 0 0 0 0 0 0 0 1 V2000 0.5172 -4.4138 0.0000 C 0 0 0 0 0 0 0 0 0 0 0 0 1.1724 -4.0345 0.0000 C 0 0 0 0 0 0 0 0 0 0 0 0 1.8276 -4.4138 0.0000 C 0 0 0 0 0 0 0 0 0 0 0 0 2.4828 -4.0345 0.0000 C 0 0 0 0 0 0 0 0 0 0 0 0 2.4828 -3.2759 0.0000 C 0 0 0 0 0 0 0 0 0 0 0 0 1.8276 -2.8966 0.0000 C 0 0 0 0 0 0 0 0 0 0 0 0 1.8276 -2.1379 0.0000 C 0 0 0 0 0 0 0 0 0 …	Docosahexaenoic acid ethyl ester	C24 H36 O2	356.272	85.4	C16185	-0.000227285	-0.637955	CCOC(=O)CC\C=C/C\C=C/C\C=C/C\C=C/C\C=C/C\C=C/CC	InChI=1S/C24H36O2/c1-3-5-6-7-8-9-10-11-12-13-14-15-16-17-18-19-20-21-22-23-24(25)26-4-2/h5-6,8-9,11-12,14-15,17-18,20-21H,3-4,7,10,13,16,19,22-23H2,1-2H3/b6-5-,9-8-,12-11-,15-14-,18-17-,21-20-_x000D_ AuxInfo=1/0/N:1,25,2,24,3,4,5,6,7,8,9,10,11,12,13,14,15,16,17,18,19,20,21,22,26,23/rA:26CCCCCCCCCCCCCCCCCCCCCCOCCO/rB:s1;s2;d-3;s4;s5;d-6;s7;s8;d-9;s10;s11;d-12;s13;s14;d-15;s16;s17;d-18;s19;s20;s21;…
1	Docosapentaenoic acid	C22 H34 O2	Full match	Full match	Full match	Partial match	Full match	330.256	10.805	Mass Frontier 8/13/2020 10:54:44 PM 2D 24 23 0 0 0 0 0 0 0 0 1 V2000 0.5172 -4.4138 0.0000 C 0 0 0 0 0 0 0 0 0 0 0 0 1.1724 -4.0345 0.0000 C 0 0 0 0 0 0 0 0 0 0 0 0 1.8276 -4.4138 0.0000 C 0 0 0 0 0 0 0 0 0 0 0 0 2.4828 -4.0345 0.0000 C 0 0 0 0 0 0 0 0 0 0 0 0 2.4828 -3.2759 0.0000 C 0 0 0 0 0 0 0 0 0 0 0 0 1.8276 -2.8966 0.0000 C 0 0 0 0 0 0 0 0 0 0 0 0 1.8276 -2.1379 0.0000 C 0 0 0 0 0 0 0 0 0 …	Docosapentaenoic acid	C22 H34 O2	330.256	95.9	C16513	-8.52227e-05	-0.25805	CC\C=C/C\C=C/C\C=C/C\C=C/C\C=C/CCCCCC(O)=O	InChI=1S/C22H34O2/c1-2-3-4-5-6-7-8-9-10-11-12-13-14-15-16-17-18-19-20-21-22(23)24/h3-4,6-7,9-10,12-13,15-16H,2,5,8,11,14,17-21H2,1H3,(H,23,24)/b4-3-,7-6-,10-9-,13-12-,16-15-_x000D_ AuxInfo=1/1/N:1,2,3,4,5,6,7,8,9,10,11,12,13,14,15,16,17,18,19,20,21,22,23,24/E:(23,24)/rA:24CCCCCCCCCCCCCCCCCCCCCCOO/rB:s1;s2;d-3;s4;s5;d-6;s7;s8;d-9;s10;s11;d-12;s13;s14;d-15;s16;s17;s18;s19;s20;s21;s22;d22;/rC:1.0521…
1	Docosapentaenoic acid	C22 H34 O2	Full match	Full match	Full match	Partial match	Full match	330.256	10.687	Mass Frontier 8/13/2020 10:54:44 PM 2D 24 23 0 0 0 0 0 0 0 0 1 V2000 0.5172 -4.4138 0.0000 C 0 0 0 0 0 0 0 0 0 0 0 0 1.1724 -4.0345 0.0000 C 0 0 0 0 0 0 0 0 0 0 0 0 1.8276 -4.4138 0.0000 C 0 0 0 0 0 0 0 0 0 0 0 0 2.4828 -4.0345 0.0000 C 0 0 0 0 0 0 0 0 0 0 0 0 2.4828 -3.2759 0.0000 C 0 0 0 0 0 0 0 0 0 0 0 0 1.8276 -2.8966 0.0000 C 0 0 0 0 0 0 0 0 0 0 0 0 1.8276 -2.1379 0.0000 C 0 0 0 0 0 0 0 0 0 …	Docosapentaenoic acid	C22 H34 O2	330.256	95.9	C16513	-7.14727e-05	-0.216416	CC\C=C/C\C=C/C\C=C/C\C=C/C\C=C/CCCCCC(O)=O	InChI=1S/C22H34O2/c1-2-3-4-5-6-7-8-9-10-11-12-13-14-15-16-17-18-19-20-21-22(23)24/h3-4,6-7,9-10,12-13,15-16H,2,5,8,11,14,17-21H2,1H3,(H,23,24)/b4-3-,7-6-,10-9-,13-12-,16-15-_x000D_ AuxInfo=1/1/N:1,2,3,4,5,6,7,8,9,10,11,12,13,14,15,16,17,18,19,20,21,22,23,24/E:(23,24)/rA:24CCCCCCCCCCCCCCCCCCCCCCOO/rB:s1;s2;d-3;s4;s5;d-6;s7;s8;d-9;s10;s11;d-12;s13;s14;d-15;s16;s17;s18;s19;s20;s21;s22;d22;/rC:1.0521…
1	Docosapentaenoic acid	C22 H34 O2	Full match	Full match	Full match	Partial match	Full match	330.256	11.272	Mass Frontier 8/13/2020 10:54:44 PM 2D 24 23 0 0 0 0 0 0 0 0 1 V2000 0.5172 -4.4138 0.0000 C 0 0 0 0 0 0 0 0 0 0 0 0 1.1724 -4.0345 0.0000 C 0 0 0 0 0 0 0 0 0 0 0 0 1.8276 -4.4138 0.0000 C 0 0 0 0 0 0 0 0 0 0 0 0 2.4828 -4.0345 0.0000 C 0 0 0 0 0 0 0 0 0 0 0 0 2.4828 -3.2759 0.0000 C 0 0 0 0 0 0 0 0 0 0 0 0 1.8276 -2.8966 0.0000 C 0 0 0 0 0 0 0 0 0 0 0 0 1.8276 -2.1379 0.0000 C 0 0 0 0 0 0 0 0 0 …	Docosapentaenoic acid	C22 H34 O2	330.256	95.9	C16513	-0.000174391	-0.528049	CC\C=C/C\C=C/C\C=C/C\C=C/C\C=C/CCCCCC(O)=O	InChI=1S/C22H34O2/c1-2-3-4-5-6-7-8-9-10-11-12-13-14-15-16-17-18-19-20-21-22(23)24/h3-4,6-7,9-10,12-13,15-16H,2,5,8,11,14,17-21H2,1H3,(H,23,24)/b4-3-,7-6-,10-9-,13-12-,16-15-_x000D_ AuxInfo=1/1/N:1,2,3,4,5,6,7,8,9,10,11,12,13,14,15,16,17,18,19,20,21,22,23,24/E:(23,24)/rA:24CCCCCCCCCCCCCCCCCCCCCCOO/rB:s1;s2;d-3;s4;s5;d-6;s7;s8;d-9;s10;s11;d-12;s13;s14;d-15;s16;s17;s18;s19;s20;s21;s22;d22;/rC:1.0521…
1	Ecgonine	C9 H15 N O3	Full match	Full match	Full match	Not the top hit	Full match	185.105	0.795	Mass Frontier 8/13/2020 10:54:45 PM 2D 13 14 0 0 0 0 0 0 0 0 1 V2000 5.1724 -1.3103 0.0000 N 0 0 0 0 0 0 0 0 0 0 0 0 5.7586 -2.0690 0.0000 C 0 0 0 0 0 0 0 0 0 0 0 0 6.8276 -2.7931 0.0000 C 0 0 0 0 0 0 0 0 0 0 0 0 6.5517 -3.4483 0.0000 C 0 0 0 0 0 0 0 0 0 0 0 0 5.4138 -2.8276 0.0000 C 0 0 0 0 0 0 0 0 0 0 0 0 4.4138 -3.6207 0.0000 C 0 0 0 0 0 0 0 0 0 0 0 0 3.5172 -3.4483 0.0000 C 0 0 0 0 0 0 0 0 0 …	Ecgonine	C9 H15 N O3	185.105	93.9		5.21045e-05	0.281486	CN1C2CCC1C(C(O)C2)C(O)=O	InChI=1/C9H15NO3/c1-10-5-2-3-6(10)8(9(12)13)7(11)4-5/h5-8,11H,2-4H2,1H3,(H,12,13)_x000D_ AuxInfo=1/1/N:9,4,3,6,5,2,7,8,10,1,11,12,13/E:(12,13)/rA:13NCCCCCCCCCOOO/rB:s1;s2;s3;s1s4;s5;s6;s2s7;s1;s8;s7;s10;d10;/rC:7.9462,-2.013,0;8.8468,-3.1785,0;10.489,-4.291,0;10.0652,-5.2975,0;8.317,-4.344,0;6.7808,-5.5624,0;5.4034,-5.2975,0;6.0921,-3.9201,0;7.5225,-.9536,0;5.3505,-3.0195,0;4.344,-5.8272,0;5.7742…
1	Ecgonine	C9 H15 N O3	Full match	Full match	Full match	Not the top hit	Full match	185.105	0.866	Mass Frontier 8/13/2020 10:54:45 PM 2D 13 14 0 0 0 0 0 0 0 0 1 V2000 5.1724 -1.3103 0.0000 N 0 0 0 0 0 0 0 0 0 0 0 0 5.7586 -2.0690 0.0000 C 0 0 0 0 0 0 0 0 0 0 0 0 6.8276 -2.7931 0.0000 C 0 0 0 0 0 0 0 0 0 0 0 0 6.5517 -3.4483 0.0000 C 0 0 0 0 0 0 0 0 0 0 0 0 5.4138 -2.8276 0.0000 C 0 0 0 0 0 0 0 0 0 0 0 0 4.4138 -3.6207 0.0000 C 0 0 0 0 0 0 0 0 0 0 0 0 3.5172 -3.4483 0.0000 C 0 0 0 0 0 0 0 0 0 …	Ecgonine	C9 H15 N O3	185.105	93.9		5.19329e-05	0.280559	CN1C2CCC1C(C(O)C2)C(O)=O	InChI=1/C9H15NO3/c1-10-5-2-3-6(10)8(9(12)13)7(11)4-5/h5-8,11H,2-4H2,1H3,(H,12,13)_x000D_ AuxInfo=1/1/N:9,4,3,6,5,2,7,8,10,1,11,12,13/E:(12,13)/rA:13NCCCCCCCCCOOO/rB:s1;s2;s3;s1s4;s5;s6;s2s7;s1;s8;s7;s10;d10;/rC:7.9462,-2.013,0;8.8468,-3.1785,0;10.489,-4.291,0;10.0652,-5.2975,0;8.317,-4.344,0;6.7808,-5.5624,0;5.4034,-5.2975,0;6.0921,-3.9201,0;7.5225,-.9536,0;5.3505,-3.0195,0;4.344,-5.8272,0;5.7742…
1	Ecgonine methyl ester	C10 H17 N O3	Full match	Full match	Full match	Partial match	Full match	199.121	1.169	Mass Frontier 8/13/2020 10:54:56 PM 2D 14 15 0 0 0 0 0 0 0 0 1 V2000 6.3448 -4.9310 0.0000 C 0 0 0 0 0 0 0 0 0 0 0 0 6.6552 -5.6207 0.0000 N 0 0 0 0 0 0 0 0 0 0 0 0 7.1379 -6.2414 0.0000 C 0 0 0 0 0 0 0 0 0 0 0 0 8.0345 -6.8621 0.0000 C 0 0 0 0 0 0 0 0 0 0 0 0 7.7931 -7.3793 0.0000 C 0 0 0 0 0 0 0 0 0 0 0 0 6.8621 -6.8621 0.0000 C 0 0 0 0 0 0 0 0 0 0 0 0 6.0000 -7.5517 0.0000 C 0 0 0 0 0 0 0 0 0 …	Ecgonine methyl ester	C10 H17 N O3	199.121	71		3.38316e-05	0.169905	COC(=O)C1C2CCC(CC1O)N2C	InChI=1/C10H17NO3/c1-11-6-3-4-7(11)9(8(12)5-6)10(13)14-2/h6-9,12H,3-5H2,1-2H3_x000D_ AuxInfo=1/0/N:1,12,5,4,7,6,3,8,9,10,2,14,13,11/rA:14CNCCCCCCCCOCOO/rB:s1;s2;s3;s4;s2s5;s6;s7;s3s8;s9;s10;s11;d10;s8;/rC:11.9533,-9.2898,0;12.5381,-10.5892,0;13.4475,-11.7585,0;15.1367,-12.9279,0;14.6819,-13.9023,0;12.9279,-12.9279,0;11.3037,-14.2271,0;9.9396,-13.9023,0;10.6542,-12.5381,0;9.7446,-11.4337,0;10.2644…
1	Eicosapentaenoic acid	C20 H30 O2	Full match	Full match	Full match	Full match	Full match	302.224	10.461	Mass Frontier 8/13/2020 10:54:41 PM 2D 22 21 0 0 0 0 0 0 0 0 1 V2000 3.8966 -5.5517 0.0000 O 0 0 0 0 0 0 0 0 0 0 0 0 4.5517 -5.1724 0.0000 C 0 0 0 0 0 0 0 0 0 0 0 0 4.5517 -4.4138 0.0000 C 0 0 0 0 0 0 0 0 0 0 0 0 3.8966 -4.0345 0.0000 C 0 0 0 0 0 0 0 0 0 0 0 0 3.8966 -3.2759 0.0000 C 0 0 0 0 0 0 0 0 0 0 0 0 4.5517 -2.8966 0.0000 C 0 0 0 0 0 0 0 0 0 0 0 0 4.5517 -2.1379 0.0000 C 0 0 0 0 0 0 0 0 0 …	Eicosapentaenoic acid	C20 H30 O2	302.225	95.9	C06428	-0.000112118	-0.370975	CC\C=C/C\C=C/C\C=C/C\C=C/C\C=C/CCCC(O)=O	InChI=1S/C20H30O2/c1-2-3-4-5-6-7-8-9-10-11-12-13-14-15-16-17-18-19-20(21)22/h3-4,6-7,9-10,12-13,15-16H,2,5,8,11,14,17-19H2,1H3,(H,21,22)/b4-3-,7-6-,10-9-,13-12-,16-15-_x000D_ AuxInfo=1/1/N:21,20,19,18,17,16,15,14,13,12,11,10,9,8,7,6,5,4,3,2,1,22/E:(21,22)/rA:22OCCCCCCCCCCCCCCCCCCCCO/rB:d1;s2;s3;s4;s5;d6;s-7;s8;d9;s-10;s11;d12;s-13;s14;d15;s-16;s17;d18;s-19;s20;s2;/rC:7.9263,-11.293,0;9.2589,-10.5…
1	Eicosapentaenoic acid	C20 H30 O2	Full match	Full match	Full match	Full match	Full match	302.224	9.767	Mass Frontier 8/13/2020 10:54:41 PM 2D 22 21 0 0 0 0 0 0 0 0 1 V2000 3.8966 -5.5517 0.0000 O 0 0 0 0 0 0 0 0 0 0 0 0 4.5517 -5.1724 0.0000 C 0 0 0 0 0 0 0 0 0 0 0 0 4.5517 -4.4138 0.0000 C 0 0 0 0 0 0 0 0 0 0 0 0 3.8966 -4.0345 0.0000 C 0 0 0 0 0 0 0 0 0 0 0 0 3.8966 -3.2759 0.0000 C 0 0 0 0 0 0 0 0 0 0 0 0 4.5517 -2.8966 0.0000 C 0 0 0 0 0 0 0 0 0 0 0 0 4.5517 -2.1379 0.0000 C 0 0 0 0 0 0 0 0 0 …	Eicosapentaenoic acid	C20 H30 O2	302.225	95.9	C06428	-0.00018616	-0.615967	CC\C=C/C\C=C/C\C=C/C\C=C/C\C=C/CCCC(O)=O	InChI=1S/C20H30O2/c1-2-3-4-5-6-7-8-9-10-11-12-13-14-15-16-17-18-19-20(21)22/h3-4,6-7,9-10,12-13,15-16H,2,5,8,11,14,17-19H2,1H3,(H,21,22)/b4-3-,7-6-,10-9-,13-12-,16-15-_x000D_ AuxInfo=1/1/N:21,20,19,18,17,16,15,14,13,12,11,10,9,8,7,6,5,4,3,2,1,22/E:(21,22)/rA:22OCCCCCCCCCCCCCCCCCCCCO/rB:d1;s2;s3;s4;s5;d6;s-7;s8;d9;s-10;s11;d12;s-13;s14;d15;s-16;s17;d18;s-19;s20;s2;/rC:7.9263,-11.293,0;9.2589,-10.5…
1	Eicosapentaenoic acid	C20 H30 O2	Full match	Full match	Full match	Full match	Full match	302.224	10.523	Mass Frontier 8/13/2020 10:54:41 PM 2D 22 21 0 0 0 0 0 0 0 0 1 V2000 3.8966 -5.5517 0.0000 O 0 0 0 0 0 0 0 0 0 0 0 0 4.5517 -5.1724 0.0000 C 0 0 0 0 0 0 0 0 0 0 0 0 4.5517 -4.4138 0.0000 C 0 0 0 0 0 0 0 0 0 0 0 0 3.8966 -4.0345 0.0000 C 0 0 0 0 0 0 0 0 0 0 0 0 3.8966 -3.2759 0.0000 C 0 0 0 0 0 0 0 0 0 0 0 0 4.5517 -2.8966 0.0000 C 0 0 0 0 0 0 0 0 0 0 0 0 4.5517 -2.1379 0.0000 C 0 0 0 0 0 0 0 0 0 …	Eicosapentaenoic acid	C20 H30 O2	302.225	95.9	C06428	-0.000123546	-0.408788	CC\C=C/C\C=C/C\C=C/C\C=C/C\C=C/CCCC(O)=O	InChI=1S/C20H30O2/c1-2-3-4-5-6-7-8-9-10-11-12-13-14-15-16-17-18-19-20(21)22/h3-4,6-7,9-10,12-13,15-16H,2,5,8,11,14,17-19H2,1H3,(H,21,22)/b4-3-,7-6-,10-9-,13-12-,16-15-_x000D_ AuxInfo=1/1/N:21,20,19,18,17,16,15,14,13,12,11,10,9,8,7,6,5,4,3,2,1,22/E:(21,22)/rA:22OCCCCCCCCCCCCCCCCCCCCO/rB:d1;s2;s3;s4;s5;d6;s-7;s8;d9;s-10;s11;d12;s-13;s14;d15;s-16;s17;d18;s-19;s20;s2;/rC:7.9263,-11.293,0;9.2589,-10.5…
1	Eicosapentaenoic acid	C20 H30 O2	Full match	Full match	Full match	Full match	Full match	302.224	10.993	Mass Frontier 8/13/2020 10:54:41 PM 2D 22 21 0 0 0 0 0 0 0 0 1 V2000 3.8966 -5.5517 0.0000 O 0 0 0 0 0 0 0 0 0 0 0 0 4.5517 -5.1724 0.0000 C 0 0 0 0 0 0 0 0 0 0 0 0 4.5517 -4.4138 0.0000 C 0 0 0 0 0 0 0 0 0 0 0 0 3.8966 -4.0345 0.0000 C 0 0 0 0 0 0 0 0 0 0 0 0 3.8966 -3.2759 0.0000 C 0 0 0 0 0 0 0 0 0 0 0 0 4.5517 -2.8966 0.0000 C 0 0 0 0 0 0 0 0 0 0 0 0 4.5517 -2.1379 0.0000 C 0 0 0 0 0 0 0 0 0 …	Eicosapentaenoic acid	C20 H30 O2	302.225	95.9	C06428	-0.000139528	-0.461669	CC\C=C/C\C=C/C\C=C/C\C=C/C\C=C/CCCC(O)=O	InChI=1S/C20H30O2/c1-2-3-4-5-6-7-8-9-10-11-12-13-14-15-16-17-18-19-20(21)22/h3-4,6-7,9-10,12-13,15-16H,2,5,8,11,14,17-19H2,1H3,(H,21,22)/b4-3-,7-6-,10-9-,13-12-,16-15-_x000D_ AuxInfo=1/1/N:21,20,19,18,17,16,15,14,13,12,11,10,9,8,7,6,5,4,3,2,1,22/E:(21,22)/rA:22OCCCCCCCCCCCCCCCCCCCCO/rB:d1;s2;s3;s4;s5;d6;s-7;s8;d9;s-10;s11;d12;s-13;s14;d15;s-16;s17;d18;s-19;s20;s2;/rC:7.9263,-11.293,0;9.2589,-10.5…
1	Eicosapentaenoic acid	C20 H30 O2	Full match	Full match	Full match	Full match	Full match	302.224	9.612	Mass Frontier 8/13/2020 10:54:41 PM 2D 22 21 0 0 0 0 0 0 0 0 1 V2000 3.8966 -5.5517 0.0000 O 0 0 0 0 0 0 0 0 0 0 0 0 4.5517 -5.1724 0.0000 C 0 0 0 0 0 0 0 0 0 0 0 0 4.5517 -4.4138 0.0000 C 0 0 0 0 0 0 0 0 0 0 0 0 3.8966 -4.0345 0.0000 C 0 0 0 0 0 0 0 0 0 0 0 0 3.8966 -3.2759 0.0000 C 0 0 0 0 0 0 0 0 0 0 0 0 4.5517 -2.8966 0.0000 C 0 0 0 0 0 0 0 0 0 0 0 0 4.5517 -2.1379 0.0000 C 0 0 0 0 0 0 0 0 0 …	Eicosapentaenoic acid	C20 H30 O2	302.225	95.9	C06428	-0.00021131	-0.699183	CC\C=C/C\C=C/C\C=C/C\C=C/C\C=C/CCCC(O)=O	InChI=1S/C20H30O2/c1-2-3-4-5-6-7-8-9-10-11-12-13-14-15-16-17-18-19-20(21)22/h3-4,6-7,9-10,12-13,15-16H,2,5,8,11,14,17-19H2,1H3,(H,21,22)/b4-3-,7-6-,10-9-,13-12-,16-15-_x000D_ AuxInfo=1/1/N:21,20,19,18,17,16,15,14,13,12,11,10,9,8,7,6,5,4,3,2,1,22/E:(21,22)/rA:22OCCCCCCCCCCCCCCCCCCCCO/rB:d1;s2;s3;s4;s5;d6;s-7;s8;d9;s-10;s11;d12;s-13;s14;d15;s-16;s17;d18;s-19;s20;s2;/rC:7.9263,-11.293,0;9.2589,-10.5…
1	Eicosapentaenoic acid	C20 H30 O2	Full match	Full match	Full match	Full match	Full match	302.224	10.811	Mass Frontier 8/13/2020 10:54:41 PM 2D 22 21 0 0 0 0 0 0 0 0 1 V2000 3.8966 -5.5517 0.0000 O 0 0 0 0 0 0 0 0 0 0 0 0 4.5517 -5.1724 0.0000 C 0 0 0 0 0 0 0 0 0 0 0 0 4.5517 -4.4138 0.0000 C 0 0 0 0 0 0 0 0 0 0 0 0 3.8966 -4.0345 0.0000 C 0 0 0 0 0 0 0 0 0 0 0 0 3.8966 -3.2759 0.0000 C 0 0 0 0 0 0 0 0 0 0 0 0 4.5517 -2.8966 0.0000 C 0 0 0 0 0 0 0 0 0 0 0 0 4.5517 -2.1379 0.0000 C 0 0 0 0 0 0 0 0 0 …	Eicosapentaenoic acid	C20 H30 O2	302.225	95.9	C06428	-0.000128894	-0.426484	CC\C=C/C\C=C/C\C=C/C\C=C/C\C=C/CCCC(O)=O	InChI=1S/C20H30O2/c1-2-3-4-5-6-7-8-9-10-11-12-13-14-15-16-17-18-19-20(21)22/h3-4,6-7,9-10,12-13,15-16H,2,5,8,11,14,17-19H2,1H3,(H,21,22)/b4-3-,7-6-,10-9-,13-12-,16-15-_x000D_ AuxInfo=1/1/N:21,20,19,18,17,16,15,14,13,12,11,10,9,8,7,6,5,4,3,2,1,22/E:(21,22)/rA:22OCCCCCCCCCCCCCCCCCCCCO/rB:d1;s2;s3;s4;s5;d6;s-7;s8;d9;s-10;s11;d12;s-13;s14;d15;s-16;s17;d18;s-19;s20;s2;/rC:7.9263,-11.293,0;9.2589,-10.5…
1	Erucamide	C22 H43 N O	Full match	Full match	Full match	Full match	Full match	337.334	11.818	Mass Frontier 8/13/2020 10:54:41 PM 2D 24 23 0 0 0 0 0 0 0 0 1 V2000 0.8276 -1.3448 0.0000 N 0 0 0 0 0 0 0 0 0 0 0 0 1.4828 -0.9655 0.0000 C 0 0 0 0 0 0 0 0 0 0 0 0 2.1379 -1.3448 0.0000 C 0 0 0 0 0 0 0 0 0 0 0 0 2.7931 -0.9655 0.0000 C 0 0 0 0 0 0 0 0 0 0 0 0 3.4483 -1.3448 0.0000 C 0 0 0 0 0 0 0 0 0 0 0 0 4.1034 -0.9655 0.0000 C 0 0 0 0 0 0 0 0 0 0 0 0 4.7586 -1.3448 0.0000 C 0 0 0 0 0 0 0 0 0 …	Erucamide	C22 H43 N O	337.334	96		-0.000328059	-0.972505	CCCCCCCC\C=C/CCCCCCCCCCCC(N)=O	InChI=1S/C22H43NO/c1-2-3-4-5-6-7-8-9-10-11-12-13-14-15-16-17-18-19-20-21-22(23)24/h9-10H,2-8,11-21H2,1H3,(H2,23,24)/b10-9-_x000D_ AuxInfo=1/1/N:24,23,22,21,20,19,18,17,16,15,13,12,11,10,9,8,7,6,5,4,3,2,1,14/rA:24NCCCCCCCCCCCCOCCCCCCCCCC/rB:s1;s2;s3;s4;s5;s6;s7;s8;s9;s10;s11;s12;d2;s13;d15;s16;s17;s18;s19;s20;s21;s22;s23;/rC:1.6835,-2.7355,0;3.0162,-1.964,0;4.3488,-2.7355,0;5.6816,-1.964,0;7.0144,…
1	Ethyl palmitoleate	C18 H34 O2	Full match	Full match	No results	Not the top hit	Full match	282.256	11.446	Mass Frontier 8/13/2020 10:54:45 PM 2D 20 19 0 0 0 0 0 0 0 0 1 V2000 0.5172 -5.2759 0.0000 C 0 0 0 0 0 0 0 0 0 0 0 0 1.2069 -4.8966 0.0000 C 0 0 0 0 0 0 0 0 0 0 0 0 1.2069 -4.1724 0.0000 C 0 0 0 0 0 0 0 0 0 0 0 0 1.8966 -3.7931 0.0000 C 0 0 0 0 0 0 0 0 0 0 0 0 1.8966 -3.0345 0.0000 C 0 0 0 0 0 0 0 0 0 0 0 0 2.5517 -2.6552 0.0000 C 0 0 0 0 0 0 0 0 0 0 0 0 2.5517 -1.8621 0.0000 C 0 0 0 0 0 0 0 0 0 …	Ethyl palmitoleate	C18 H34 O2	282.256	72.5		-0.00023985	-0.849761	CCCCCC\C=C/CCCCCCCC(=O)OCC	InChI=1S/C18H34O2/c1-3-5-6-7-8-9-10-11-12-13-14-15-16-17-18(19)20-4-2/h9-10H,3-8,11-17H2,1-2H3/b10-9-_x000D_ AuxInfo=1/0/N:1,19,2,18,3,4,5,6,7,8,9,10,11,12,13,14,15,16,20,17/rA:20CCCCCCCCCCCCCCCCOCCO/rB:s1;s2;s3;s4;s5;s6;d-7;s8;s9;s10;s11;s12;s13;s14;s15;s16;s17;s18;d16;/rC:1.0521,-10.732,0;2.455,-9.9605,0;2.455,-8.4873,0;3.858,-7.7158,0;3.858,-6.1726,0;5.1906,-5.4011,0;5.1906,-3.7878,0;6.5233,-3…
1	Gabapentin	C9 H17 N O2	Full match	Full match	Full match	Full match	Full match	171.126	5.18	Mass Frontier 8/13/2020 10:54:43 PM 2D 12 12 0 0 0 0 0 0 0 0 1 V2000 11.6552 -9.0345 0.0000 C 0 0 0 0 0 0 0 0 0 0 0 0 11.0000 -9.4138 0.0000 C 0 0 0 0 0 0 0 0 0 0 0 0 11.0000 -10.1724 0.0000 C 0 0 0 0 0 0 0 0 0 0 0 0 11.6552 -10.5517 0.0000 C 0 0 0 0 0 0 0 0 0 0 0 0 12.3103 -10.1724 0.0000 C 0 0 0 0 0 0 0 0 0 0 0 0 12.3103 -9.4138 0.0000 C 0 0 0 0 0 0 0 0 0 0 0 0 12.6207 -8.7241 0.0000 C 0 0 0 0 …	Gabapentin	C9 H17 N O2	171.126	97.4	D00332	-8.16553e-05	-0.477165	NCC1(CC(O)=O)CCCCC1	InChI=1S/C9H17NO2/c10-7-9(6-8(11)12)4-2-1-3-5-9/h1-7,10H2,(H,11,12)_x000D_ AuxInfo=1/1/N:3,2,4,1,5,7,10,8,6,11,9,12/E:(2,3)(4,5)(11,12)/rA:12CCCCCCCCOCNO/rB:s1;s2;s3;s4;s1s5;s6;s7;d8;s6;s10;s8;/rC:23.7085,-18.3776,0;22.3757,-19.1491,0;22.3757,-20.6923,0;23.7085,-21.4638,0;25.0411,-20.6923,0;25.0411,-19.1491,0;25.6725,-17.7462,0;27.2156,-17.606,0;28.1275,-18.8686,0;26.5844,-19.2895,0;27.2156,-20.6…
1	Glycerophospho-N-palmitoyl ethanolamine	C21 H44 N O7 P	Full match	Full match	No results	Partial match	Not the top hit	453.285	10.883	Mass Frontier 8/13/2020 10:54:42 PM 2D 30 29 0 0 0 0 0 0 0 0 1 V2000 18.1034 -2.8621 0.0000 C 0 0 0 0 0 0 0 0 0 0 0 0 17.4483 -2.4828 0.0000 C 0 0 0 0 0 0 0 0 0 0 0 0 16.7931 -2.8621 0.0000 C 0 0 0 0 0 0 0 0 0 0 0 0 16.1379 -2.4828 0.0000 C 0 0 0 0 0 0 0 0 0 0 0 0 15.4828 -2.8621 0.0000 C 0 0 0 0 0 0 0 0 0 0 0 0 14.8276 -2.4828 0.0000 C 0 0 0 0 0 0 0 0 0 0 0 0 14.1724 -2.8621 0.0000 C 0 0 0 0 0 0…	Glycerophospho-N-palmitoyl ethanolamine	C21 H44 N O7 P	453.286	78.1		-0.000190982	-0.421329	CCCCCCCCCCCCCCCC(=O)NCCOP(O)(=O)OCC(O)CO	InChI=1/C21H44NO7P/c1-2-3-4-5-6-7-8-9-10-11-12-13-14-15-21(25)22-16-17-28-30(26,27)29-19-20(24)18-23/h20,23-24H,2-19H2,1H3,(H,22,25)(H,26,27)_x000D_ AuxInfo=1/1/N:1,2,3,4,5,6,7,8,9,10,11,12,13,14,15,18,19,25,23,24,16,17,26,27,30,28,29,20,22,21/E:(26,27)/rA:30CCCCCCCCCCCCCCCCNCCOPOCCCOOOOO/rB:s1;s2;s3;s4;s5;s6;s7;s8;s9;s10;s11;s12;s13;s14;s15;s16;s17;s18;s19;s20;s21;s22;s23;s24;s25;s24;s21;d21;d16…
1	Glycerophospho-N-palmitoyl ethanolamine	C21 H44 N O7 P	Full match	Full match	No results	Partial match	Not the top hit	453.285	10.98	Mass Frontier 8/13/2020 10:54:42 PM 2D 30 29 0 0 0 0 0 0 0 0 1 V2000 18.1034 -2.8621 0.0000 C 0 0 0 0 0 0 0 0 0 0 0 0 17.4483 -2.4828 0.0000 C 0 0 0 0 0 0 0 0 0 0 0 0 16.7931 -2.8621 0.0000 C 0 0 0 0 0 0 0 0 0 0 0 0 16.1379 -2.4828 0.0000 C 0 0 0 0 0 0 0 0 0 0 0 0 15.4828 -2.8621 0.0000 C 0 0 0 0 0 0 0 0 0 0 0 0 14.8276 -2.4828 0.0000 C 0 0 0 0 0 0 0 0 0 0 0 0 14.1724 -2.8621 0.0000 C 0 0 0 0 0 0…	Glycerophospho-N-palmitoyl ethanolamine	C21 H44 N O7 P	453.286	78.1		-0.000205606	-0.453591	CCCCCCCCCCCCCCCC(=O)NCCOP(O)(=O)OCC(O)CO	InChI=1/C21H44NO7P/c1-2-3-4-5-6-7-8-9-10-11-12-13-14-15-21(25)22-16-17-28-30(26,27)29-19-20(24)18-23/h20,23-24H,2-19H2,1H3,(H,22,25)(H,26,27)_x000D_ AuxInfo=1/1/N:1,2,3,4,5,6,7,8,9,10,11,12,13,14,15,18,19,25,23,24,16,17,26,27,30,28,29,20,22,21/E:(26,27)/rA:30CCCCCCCCCCCCCCCCNCCOPOCCCOOOOO/rB:s1;s2;s3;s4;s5;s6;s7;s8;s9;s10;s11;s12;s13;s14;s15;s16;s17;s18;s19;s20;s21;s22;s23;s24;s25;s24;s21;d21;d16…
1	Hippuric acid	C9 H9 N O3	Full match	Full match	Full match	Full match	Full match	179.058	5.084	Mass Frontier 8/13/2020 10:54:44 PM 2D 13 13 0 0 0 0 0 0 0 0 1 V2000 4.5862 -5.2759 0.0000 C 0 0 0 0 0 0 0 0 0 0 0 0 3.9310 -5.6552 0.0000 C 0 0 0 0 0 0 0 0 0 0 0 0 3.9310 -6.4138 0.0000 C 0 0 0 0 0 0 0 0 0 0 0 0 4.5862 -6.7931 0.0000 C 0 0 0 0 0 0 0 0 0 0 0 0 5.2414 -6.4138 0.0000 C 0 0 0 0 0 0 0 0 0 0 0 0 5.2414 -5.6552 0.0000 C 0 0 0 0 0 0 0 0 0 0 0 0 5.8966 -5.2759 0.0000 C 0 0 0 0 0 0 0 0 0 …	Hippuric acid	C9 H9 N O3	179.058	88.6	C01586	2.77436e-05	0.154942	OC(=O)CNC(=O)C1=CC=CC=C1	InChI=1S/C9H9NO3/c11-8(12)6-10-9(13)7-4-2-1-3-5-7/h1-5H,6H2,(H,10,13)(H,11,12)_x000D_ AuxInfo=1/1/N:3,2,4,1,5,9,6,10,7,8,11,13,12/E:(2,3)(4,5)(11,12)/rA:13CCCCCCCNCCOOO/rB:s1;d2;s3;d4;d1s5;s6;s7;s8;s9;s10;d7;d10;/rC:9.3291,-10.732,0;7.9963,-11.5036,0;7.9963,-13.0467,0;9.3291,-13.8182,0;10.6618,-13.0467,0;10.6618,-11.5036,0;11.9946,-10.732,0;13.3272,-11.5036,0;14.66,-10.732,0;15.9927,-11.5036,0;17…
1	Hydroxyzine	C21 H27 Cl N2 O2	Full match	Full match	Full match	Full match	Full match	374.176	8.528	Mass Frontier 8/13/2020 10:54:47 PM 2D 26 28 0 0 0 0 0 0 0 0 1 V2000 6.3448 -4.1034 0.0000 C 0 0 0 0 0 0 0 0 0 0 0 0 5.6897 -4.4828 0.0000 C 0 0 0 0 0 0 0 0 0 0 0 0 5.6897 -5.2414 0.0000 C 0 0 0 0 0 0 0 0 0 0 0 0 6.3448 -5.6207 0.0000 C 0 0 0 0 0 0 0 0 0 0 0 0 7.0000 -5.2414 0.0000 C 0 0 0 0 0 0 0 0 0 0 0 0 7.0000 -4.4828 0.0000 C 0 0 0 0 0 0 0 0 0 0 0 0 7.6552 -4.1034 0.0000 C 0 0 0 0 0 0 0 0 0 …	Hydroxyzine	C21 H27 Cl N2 O2	374.176	81.7	C07045	0.000115245	0.307996	OCCOCCN1CCN(CC1)C(C1=CC=CC=C1)C1=CC=C(Cl)C=C1	InChI=1/C21H27ClN2O2/c22-20-8-6-19(7-9-20)21(18-4-2-1-3-5-18)24-12-10-23(11-13-24)14-16-26-17-15-25/h1-9,21,25H,10-17H2_x000D_ AuxInfo=1/0/N:25,23,24,20,21,1,5,2,4,10,22,9,19,12,16,13,15,18,6,3,7,26,11,8,17,14/E:(2,3)(4,5)(6,7)(8,9)(10,11)(12,13)/rA:26CCCCCCCNCCNCCOCCOCCCCCCCCCl/rB:s1;d2;s3;d4;d1s5;s6;s7;s8;s9;s10;s11;s12;s13;s14;s15;s16;s7;s8;s18;d18;s11s19;d20;s21;s23d24;s3;/rC:12.9063,-8.347,0…
1	Hypoxanthine	C5 H4 N4 O	Full match	Full match	Full match	Partial match	Full match	136.039	0.972	Mass Frontier 8/13/2020 10:54:41 PM 2D 10 11 0 0 0 0 0 0 0 0 1 V2000 7.2069 -5.6897 0.0000 C 0 0 0 0 0 0 0 0 0 0 0 0 7.9310 -5.4483 0.0000 N 0 0 0 0 0 0 0 0 0 0 0 0 8.3793 -6.0690 0.0000 C 0 0 0 0 0 0 0 0 0 0 0 0 7.9310 -6.6897 0.0000 N 0 0 0 0 0 0 0 0 0 0 0 0 7.2069 -6.4483 0.0000 C 0 0 0 0 0 0 0 0 0 0 0 0 6.5517 -6.8276 0.0000 N 0 0 0 0 0 0 0 0 0 0 0 0 5.8966 -6.4483 0.0000 C 0 0 0 0 0 0 0 0 0 …	Hypoxanthine	C5 H4 N4 O	136.039	91.3	C00262	-3.2383e-06	-0.0238043	O=C1NC=NC2=C1N=CN2	InChI=1S/C5H4N4O/c10-5-3-4(7-1-6-3)8-2-9-5/h1-2H,(H2,6,7,8,9,10)_x000D_ AuxInfo=1/1/N:3,7,1,5,9,2,4,6,8,10/rA:10CNCNCNCNCO/rB:s1;d2;s3;d1s4;s5;d6;s7;s1s8;d9;/rC:14.6304,-11.5504,0;16.1004,-11.0604,0;17.0104,-12.3204,0;16.1004,-13.5805,0;14.6304,-13.0904,0;13.3003,-13.8604,0;11.9704,-13.0904,0;11.9704,-11.5504,0;13.3003,-10.7802,0;13.3003,-9.2402,0;
1	Indole	C8 H7 N	Full match	Full match	Full match	Full match	Full match	117.058	4.576	Mass Frontier 8/13/2020 10:54:44 PM 2D 9 10 0 0 0 0 0 0 0 0 1 V2000 4.4483 -6.1724 0.0000 C 0 0 0 0 0 0 0 0 0 0 0 0 5.1034 -5.7931 0.0000 C 0 0 0 0 0 0 0 0 0 0 0 0 5.8276 -6.0345 0.0000 C 0 0 0 0 0 0 0 0 0 0 0 0 6.2759 -5.4138 0.0000 C 0 0 0 0 0 0 0 0 0 0 0 0 5.8276 -4.7931 0.0000 N 0 0 0 0 0 0 0 0 0 0 0 0 5.1034 -5.0345 0.0000 C 0 0 0 0 0 0 0 0 0 0 0 0 4.4483 -4.6552 0.0000 C 0 0 0 0 0 0 0 0 0 0…	Indole	C8 H7 N	117.058	73.3	C00463	-8.99777e-05	-0.76866	N1C=CC2=CC=CC=C12	InChI=1S/C8H7N/c1-2-4-8-7(3-1)5-6-9-8/h1-6,9H_x000D_ AuxInfo=1/0/N:9,8,1,7,3,4,2,6,5/rA:9CCCCNCCCC/rB:d1;s2;d3;s4;s2s5;d6;s7;s1d8;/rC:9.0303,-12.5303,0;10.3602,-11.7603,0;11.8304,-12.2504,0;12.7404,-10.9903,0;11.8304,-9.7303,0;10.3602,-10.2203,0;9.0303,-9.4503,0;7.7002,-10.2203,0;7.7002,-11.7603,0;
1	Indole-3-acetic acid	C10 H9 N O2	Full match	Full match	No results	Full match	Full match	175.063	6.165	Mass Frontier 8/13/2020 10:54:43 PM 2D 13 14 0 0 0 0 0 0 0 0 1 V2000 5.0690 -5.7586 0.0000 C 0 0 0 0 0 0 0 0 0 0 0 0 4.4138 -6.1379 0.0000 C 0 0 0 0 0 0 0 0 0 0 0 0 3.7586 -5.7586 0.0000 C 0 0 0 0 0 0 0 0 0 0 0 0 3.7586 -5.0000 0.0000 C 0 0 0 0 0 0 0 0 0 0 0 0 4.4138 -4.6207 0.0000 C 0 0 0 0 0 0 0 0 0 0 0 0 5.0690 -5.0000 0.0000 C 0 0 0 0 0 0 0 0 0 0 0 0 5.7931 -4.7586 0.0000 N 0 0 0 0 0 0 0 0 0 …	Indole-3-acetic acid	C10 H9 N O2	175.063	95.6	C00954	3.95274e-05	0.225789	OC(=O)CC1=CNC2=CC=CC=C12	InChI=1S/C10H9NO2/c12-10(13)5-7-6-11-9-4-2-1-3-8(7)9/h1-4,6,11H,5H2,(H,12,13)_x000D_ AuxInfo=1/1/N:3,4,2,5,10,8,9,1,6,11,7,12,13/E:(12,13)/rA:13CCCCCCNCCCCOO/rB:d1;s2;d3;s4;s1d5;s6;s7;s1d8;s9;s10;d11;s11;/rC:10.2904,-11.6903,0;8.9603,-12.4603,0;7.6302,-11.6903,0;7.6302,-10.1503,0;8.9603,-9.3803,0;10.2904,-10.1503,0;11.7603,-9.6602,0;12.6704,-10.9203,0;11.7603,-12.1803,0;12.2504,-13.6503,0;13.7904…
1	Indole-3-acetic acid	C10 H9 N O2	Full match	Full match	Full match	Full match	Full match	175.063	6.643	Mass Frontier 8/13/2020 10:54:43 PM 2D 13 14 0 0 0 0 0 0 0 0 1 V2000 5.0690 -5.7586 0.0000 C 0 0 0 0 0 0 0 0 0 0 0 0 4.4138 -6.1379 0.0000 C 0 0 0 0 0 0 0 0 0 0 0 0 3.7586 -5.7586 0.0000 C 0 0 0 0 0 0 0 0 0 0 0 0 3.7586 -5.0000 0.0000 C 0 0 0 0 0 0 0 0 0 0 0 0 4.4138 -4.6207 0.0000 C 0 0 0 0 0 0 0 0 0 0 0 0 5.0690 -5.0000 0.0000 C 0 0 0 0 0 0 0 0 0 0 0 0 5.7931 -4.7586 0.0000 N 0 0 0 0 0 0 0 0 0 …	Indole-3-acetic acid	C10 H9 N O2	175.063	95.6	C00954	8.92883e-05	0.510034	OC(=O)CC1=CNC2=CC=CC=C12	InChI=1S/C10H9NO2/c12-10(13)5-7-6-11-9-4-2-1-3-8(7)9/h1-4,6,11H,5H2,(H,12,13)_x000D_ AuxInfo=1/1/N:3,4,2,5,10,8,9,1,6,11,7,12,13/E:(12,13)/rA:13CCCCCCNCCCCOO/rB:d1;s2;d3;s4;s1d5;s6;s7;s1d8;s9;s10;d11;s11;/rC:10.2904,-11.6903,0;8.9603,-12.4603,0;7.6302,-11.6903,0;7.6302,-10.1503,0;8.9603,-9.3803,0;10.2904,-10.1503,0;11.7603,-9.6602,0;12.6704,-10.9203,0;11.7603,-12.1803,0;12.2504,-13.6503,0;13.7904…
1	Indole-3-lactic acid	C11 H11 N O3	Full match	Full match	Full match	Not the top hit	Full match	205.074	6.275	Mass Frontier 8/13/2020 10:54:45 PM 2D 15 16 0 0 0 0 0 0 0 0 1 V2000 5.0690 -5.7586 0.0000 C 0 0 0 0 0 0 0 0 0 0 0 0 4.4138 -6.1379 0.0000 C 0 0 0 0 0 0 0 0 0 0 0 0 3.7586 -5.7586 0.0000 C 0 0 0 0 0 0 0 0 0 0 0 0 3.7586 -5.0000 0.0000 C 0 0 0 0 0 0 0 0 0 0 0 0 4.4138 -4.6207 0.0000 C 0 0 0 0 0 0 0 0 0 0 0 0 5.0690 -5.0000 0.0000 C 0 0 0 0 0 0 0 0 0 0 0 0 5.7931 -4.7586 0.0000 N 0 0 0 0 0 0 0 0 0 …	Indole-3-lactic acid	C11 H11 N O3	205.074	91.9	C02043	5.58957e-05	0.272564	OC(CC1=CNC2=CC=CC=C12)C(O)=O	InChI=1/C11H11NO3/c13-10(11(14)15)5-7-6-12-9-4-2-1-3-8(7)9/h1-4,6,10,12-13H,5H2,(H,14,15)_x000D_ AuxInfo=1/1/N:3,4,2,5,10,8,9,1,6,11,12,7,15,13,14/E:(14,15)/rA:15CCCCCCNCCCCCOOO/rB:d1;s2;d3;s4;s1d5;s6;s7;s1d8;s9;s10;s11;s12;d12;s11;/rC:10.2904,-11.6903,0;8.9603,-12.4603,0;7.6302,-11.6903,0;7.6302,-10.1503,0;8.9603,-9.3803,0;10.2904,-10.1503,0;11.7603,-9.6602,0;12.6704,-10.9203,0;11.7603,-12.1803,…
1	Kahweol	C20 H26 O3	Full match	Full match	Full match	Partial match	Full match	314.188	10.204	Mass Frontier 8/13/2020 10:54:47 PM 2D 23 27 0 0 0 0 0 0 0 0 1 V2000 14.0690 -9.1379 0.0000 C 0 0 0 0 0 0 0 0 0 0 0 0 14.7586 -8.4483 0.0000 C 0 0 0 0 0 0 0 0 0 0 0 0 13.9655 -8.4138 0.0000 C 0 0 0 0 0 0 0 0 0 0 0 0 13.4828 -8.9655 0.0000 C 0 0 0 0 0 0 0 0 0 0 0 0 13.6207 -9.7241 0.0000 C 0 0 0 0 0 0 0 0 0 0 0 0 12.9655 -10.1034 0.0000 C 0 0 0 0 0 0 0 0 0 0 0 0 12.2759 -9.7241 0.0000 C 0 0 0 0 0 …	Kahweol	C20 H26 O3	314.188	82.9		-0.000270787	-0.861862	C[C@@]12C=CC3=C(C=CO3)C1CC[C@@]13CC(CCC21)[C@@](O)(CO)C3	InChI=1/C20H26O3/c1-18-7-5-16-14(6-9-23-16)15(18)4-8-19-10-13(2-3-17(18)19)20(22,11-19)12-21/h5-7,9,13,15,17,21-22H,2-4,8,10-12H2,1H3/t13?,15?,17?,18-,19+,20+/s2_x000D_ AuxInfo=1/0/N:23,3,4,15,8,12,7,16,11,1,18,20,2,13,14,9,5,6,17,19,21,22,10/rA:23CCCCCCCCCOCCCCCCCCCCOOC/rB:s1;s2;s3;s4;s5;s6;d7;s8;s9;s10;d11;d9s12;s6s13;s14;s15;s1s5s16;P17;s2s18;s19;s20;N19;N6;/rC:28.5571,-18.548,0;29.9568,-17.14…
1	Kahweol	C20 H26 O3	Full match	Full match	Full match	Partial match	Full match	314.188	10.328	Mass Frontier 8/13/2020 10:54:47 PM 2D 23 27 0 0 0 0 0 0 0 0 1 V2000 14.0690 -9.1379 0.0000 C 0 0 0 0 0 0 0 0 0 0 0 0 14.7586 -8.4483 0.0000 C 0 0 0 0 0 0 0 0 0 0 0 0 13.9655 -8.4138 0.0000 C 0 0 0 0 0 0 0 0 0 0 0 0 13.4828 -8.9655 0.0000 C 0 0 0 0 0 0 0 0 0 0 0 0 13.6207 -9.7241 0.0000 C 0 0 0 0 0 0 0 0 0 0 0 0 12.9655 -10.1034 0.0000 C 0 0 0 0 0 0 0 0 0 0 0 0 12.2759 -9.7241 0.0000 C 0 0 0 0 0 …	Kahweol	C20 H26 O3	314.188	82.9		-0.000198053	-0.630364	C[C@@]12C=CC3=C(C=CO3)C1CC[C@@]13CC(CCC21)[C@@](O)(CO)C3	InChI=1/C20H26O3/c1-18-7-5-16-14(6-9-23-16)15(18)4-8-19-10-13(2-3-17(18)19)20(22,11-19)12-21/h5-7,9,13,15,17,21-22H,2-4,8,10-12H2,1H3/t13?,15?,17?,18-,19+,20+/s2_x000D_ AuxInfo=1/0/N:23,3,4,15,8,12,7,16,11,1,18,20,2,13,14,9,5,6,17,19,21,22,10/rA:23CCCCCCCCCOCCCCCCCCCCOOC/rB:s1;s2;s3;s4;s5;s6;d7;s8;s9;s10;d11;d9s12;s6s13;s14;s15;s1s5s16;P17;s2s18;s19;s20;N19;N6;/rC:28.5571,-18.548,0;29.9568,-17.14…
1	Kynurenic acid	C10 H7 N O3	Full match	Full match	Full match	Partial match	Full match	189.043	5.282	Mass Frontier 8/13/2020 10:54:58 PM 2D 14 15 0 0 0 0 0 0 0 0 1 V2000 7.0345 -5.4138 0.0000 C 0 0 0 0 0 0 0 0 0 0 0 0 6.3793 -5.7931 0.0000 C 0 0 0 0 0 0 0 0 0 0 0 0 5.7241 -5.4138 0.0000 C 0 0 0 0 0 0 0 0 0 0 0 0 5.0690 -5.7931 0.0000 C 0 0 0 0 0 0 0 0 0 0 0 0 4.4138 -5.4138 0.0000 C 0 0 0 0 0 0 0 0 0 0 0 0 4.4138 -4.6552 0.0000 C 0 0 0 0 0 0 0 0 0 0 0 0 5.0690 -4.2759 0.0000 C 0 0 0 0 0 0 0 0 0 …	Kynurenic acid	C10 H7 N O3	189.043	90.4	C01717	-2.33196e-05	-0.123356	OC(=O)C1=NC2=CC=CC=C2C(O)=C1	InChI=1S/C10H7NO3/c12-9-5-8(10(13)14)11-7-4-2-1-3-6(7)9/h1-5H,(H,11,12)(H,13,14)_x000D_ AuxInfo=1/1/N:5,6,4,7,1,3,8,10,2,11,9,14,12,13/E:(13,14)/rA:14CCCCCCCCNCCOOO/rB:d1;s2;d3;s4;d5;s6;s3d7;s8;s1d9;s10;s11;d11;s2;/rC:14.3093,-11.0125,0;12.9765,-11.7841,0;11.6437,-11.0125,0;10.3111,-11.7841,0;8.9784,-11.0125,0;8.9784,-9.4694,0;10.3111,-8.6979,0;11.6437,-9.4694,0;12.9765,-8.6979,0;14.3093,-9.4694,…
1	L-(-)-Methionine	C5 H11 N O2 S	Full match	Full match	Full match	Full match	Full match	149.051	0.939	Mass Frontier 8/13/2020 10:54:41 PM 2D 9 8 0 0 0 0 0 0 0 0 1 V2000 3.7241 -6.4138 0.0000 C 0 0 0 0 0 0 0 0 0 0 0 0 4.3793 -6.0345 0.0000 S 0 0 0 0 0 0 0 0 0 0 0 0 5.0345 -6.4138 0.0000 C 0 0 0 0 0 0 0 0 0 0 0 0 5.6897 -6.0345 0.0000 C 0 0 0 0 0 0 0 0 0 0 0 0 6.3448 -6.4138 0.0000 C 0 0 0 0 0 0 0 0 0 0 0 0 7.0000 -6.0345 0.0000 C 0 0 0 0 0 0 0 0 0 0 0 0 7.6552 -6.4138 0.0000 O 0 0 0 0 0 0 0 0 0 0 …	L-(-)-Methionine	C5 H11 N O2 S	149.051	95.1	C00073	1.04136e-05	0.0698662	CSCC[C@H](N)C(O)=O	InChI=1/C5H11NO2S/c1-9-3-2-4(6)5(7)8/h4H,2-3,6H2,1H3,(H,7,8)/t4-/s2_x000D_ AuxInfo=1/1/N:1,4,3,5,6,9,7,8,2/E:(7,8)/rA:9CSCCCCOON/rB:s1;s2;s3;s4;s5;s6;d6;P5;/rC:7.5754,-13.0467,0;8.9082,-12.2751,0;10.241,-13.0467,0;11.5737,-12.2751,0;12.9063,-13.0467,0;14.2391,-12.2751,0;15.5719,-13.0467,0;14.2391,-10.732,0;12.9063,-14.5898,0;
1	L(-)-Pipecolinic acid	C6 H11 N O2	Full match	Full match	Full match	Not the top hit	Full match	129.079	0.624	Mass Frontier 8/13/2020 10:54:43 PM 2D 9 9 0 0 0 0 0 0 0 0 1 V2000 5.6552 -4.2759 0.0000 N 0 0 0 0 0 0 0 0 0 0 0 0 5.0000 -4.6552 0.0000 C 0 0 0 0 0 0 0 0 0 0 0 0 5.0000 -5.4138 0.0000 C 0 0 0 0 0 0 0 0 0 0 0 0 5.6552 -5.7931 0.0000 C 0 0 0 0 0 0 0 0 0 0 0 0 6.3103 -5.4138 0.0000 C 0 0 0 0 0 0 0 0 0 0 0 0 6.3103 -4.6552 0.0000 C 0 0 0 0 0 0 0 0 0 0 0 0 6.9655 -4.2759 0.0000 C 0 0 0 0 0 0 0 0 0 0 …	Pipecolic acid	C6 H11 N O2	129.079	94.5	C00408	1.13545e-05	0.0879656	OC(=O)C1CCCCN1	InChI=1/C6H11NO2/c8-6(9)5-3-1-2-4-7-5/h5,7H,1-4H2,(H,8,9)_x000D_ AuxInfo=1/1/N:4,3,5,2,6,7,1,8,9/E:(8,9)/rA:9NCCCCC.?COO/rB:s1;s2;s3;s4;s1s5;s6;s7;d7;/rC:11.5036,-8.6979,0;10.1708,-9.4694,0;10.1708,-11.0125,0;11.5036,-11.7841,0;12.8361,-11.0125,0;12.8361,-9.4694,0;14.1689,-8.6979,0;15.5017,-9.4694,0;14.1689,-7.1545,0;
1	L-(+)-Citrulline	C6 H13 N3 O3	Full match	Full match	No results	Full match	Full match	175.096	0.705	Mass Frontier 8/13/2020 10:54:45 PM 2D 12 11 0 0 0 0 0 0 0 0 1 V2000 6.8621 -5.8621 0.0000 C 0 0 0 0 0 0 0 0 0 0 0 0 7.5172 -6.2414 0.0000 C 0 0 0 0 0 0 0 0 0 0 0 0 6.2069 -6.2414 0.0000 C 0 0 0 0 0 0 0 0 0 0 0 0 8.1724 -5.8621 0.0000 C 0 0 0 0 0 0 0 0 0 0 0 0 5.5517 -5.8621 0.0000 C 0 0 0 0 0 0 0 0 0 0 0 0 6.2069 -7.0000 0.0000 N 0 0 0 0 0 0 0 0 0 0 0 0 8.8276 -6.2414 0.0000 N 0 0 0 0 0 0 0 0 0 …	L-(+)-Citrulline	C6 H13 N3 O3	175.096	94.2	C00327	-1.04566e-06	-0.00597194	N[C@H](CCCNC(N)=O)C(O)=O	InChI=1/C6H13N3O3/c7-4(5(10)11)2-1-3-9-6(8)12/h4H,1-3,7H2,(H,10,11)(H3,8,9,12)/t4-/s2_x000D_ AuxInfo=1/1/N:2,1,4,3,5,10,6,11,7,8,9,12/E:(10,11)/rA:12CCCCCNNOOCNO/rB:s1;s1;s2;s3;P3;s4;s5;d5;s7;s10;d10;/rC:13.9586,-11.9244,0;15.2912,-12.696,0;12.6258,-12.696,0;16.6239,-11.9244,0;11.293,-11.9244,0;12.6258,-14.2391,0;17.9567,-12.696,0;9.9605,-12.696,0;11.293,-10.3811,0;19.2895,-11.9244,0;20.6221,-12.…
1	Lamotrigine	C9 H7 Cl2 N5	Full match	Full match	Full match	Full match	Full match	255.008	6.507	Mass Frontier 8/13/2020 10:54:53 PM 2D 16 17 0 0 0 0 0 0 0 0 1 V2000 8.5862 -8.9655 0.0000 Cl 0 0 0 0 0 0 0 0 0 0 0 0 9.2414 -8.5862 0.0000 C 0 0 0 0 0 0 0 0 0 0 0 0 9.8966 -8.9655 0.0000 C 0 0 0 0 0 0 0 0 0 0 0 0 10.5517 -8.5862 0.0000 C 0 0 0 0 0 0 0 0 0 0 0 0 10.5517 -7.7931 0.0000 C 0 0 0 0 0 0 0 0 0 0 0 0 9.8966 -7.4138 0.0000 C 0 0 0 0 0 0 0 0 0 0 0 0 9.2414 -7.7931 0.0000 C 0 0 0 0 0 0 0 0…	Lamotrigine	C9 H7 Cl2 N5	255.008	93.9	D00354	-5.59546e-05	-0.219423	NC1=NN=C(C(N)=N1)C1=CC=CC(Cl)=C1Cl	InChI=1S/C9H7Cl2N5/c10-5-3-1-2-4(6(5)11)7-8(12)14-9(13)16-15-7/h1-3H,(H4,12,13,14,16)_x000D_ AuxInfo=1/1/N:5,6,4,7,3,2,8,13,11,15,1,14,16,12,9,10/rA:16ClCCCCCCCNNCNCNClN/rB:s1;d2;s3;d4;s5;s2d6;s7;d8;s9;d10;s11;s8d12;s13;s3;s11;/rC:17.4657,-18.2372,0;18.7985,-17.4657,0;20.1312,-18.2372,0;21.4638,-17.4657,0;21.4638,-15.8524,0;20.1312,-15.0808,0;18.7985,-15.8524,0;17.4657,-15.0808,0;16.0629,-15.8524…
1	L-Glutamic acid	C5 H9 N O4	Full match	Full match	Full match	Full match	Full match	147.053	0.705	Mass Frontier 8/13/2020 10:54:42 PM 2D 10 9 0 0 0 0 0 0 0 0 1 V2000 0.5172 -1.3448 0.0000 O 0 0 0 0 0 0 0 0 0 0 0 0 1.1724 -0.9655 0.0000 C 0 0 0 0 0 0 0 0 0 0 0 0 1.8276 -1.3448 0.0000 C 0 0 0 0 0 0 0 0 0 0 0 0 1.1724 -0.2069 0.0000 O 0 0 0 0 0 0 0 0 0 0 0 0 2.4828 -0.9655 0.0000 C 0 0 0 0 0 0 0 0 0 0 0 0 3.1724 -1.3448 0.0000 C 0 0 0 0 0 0 0 0 0 0 0 0 3.8276 -0.9655 0.0000 C 0 0 0 0 0 0 0 0 0 0…	L-Glutamic acid	C5 H9 N O4	147.053	96.8	C00025	-2.09244e-05	-0.142291	N[C@@H](CCC(O)=O)C(O)=O	InChI=1/C5H9NO4/c6-3(5(9)10)1-2-4(7)8/h3H,1-2,6H2,(H,7,8)(H,9,10)/t3-/s2_x000D_ AuxInfo=1/1/N:5,3,6,2,7,8,1,4,9,10/E:(7,8)(9,10)/rA:10OCCOCCCNOO/rB:s1;s2;d2;s3;s5;s6;P6;s7;d7;/rC:1.0521,-2.7355,0;2.3848,-1.964,0;3.7176,-2.7355,0;2.3848,-.4209,0;5.0504,-1.964,0;6.4532,-2.7355,0;7.7859,-1.964,0;6.4532,-4.2786,0;9.1187,-2.7355,0;7.7859,-.4209,0;
1	L-Kynurenine	C10 H12 N2 O3	Full match	Full match	Full match	Full match	Full match	208.085	2.188	Mass Frontier 8/13/2020 10:54:44 PM 2D 15 15 0 0 0 0 0 0 0 0 1 V2000 0.7241 -0.9655 0.0000 C 0 0 0 0 0 0 0 0 0 0 0 0 1.3793 -1.3448 0.0000 C 0 0 0 0 0 0 0 0 0 0 0 0 1.3793 -2.1034 0.0000 C 0 0 0 0 0 0 0 0 0 0 0 0 0.7241 -2.4828 0.0000 C 0 0 0 0 0 0 0 0 0 0 0 0 0.0690 -2.1034 0.0000 C 0 0 0 0 0 0 0 0 0 0 0 0 0.0690 -1.3448 0.0000 C 0 0 0 0 0 0 0 0 0 0 0 0 0.7241 -0.2069 0.0000 N 0 0 0 0 0 0 0 0 0 …	L-Kynurenine	C10 H12 N2 O3	208.085	91.3	C00328	6.76123e-05	0.324927	N[C@@H](CC(=O)C1=C(N)C=CC=C1)C(O)=O	InChI=1/C10H12N2O3/c11-7-4-2-1-3-6(7)9(13)5-8(12)10(14)15/h1-4,8H,5,11-12H2,(H,14,15)/t8-/s2_x000D_ AuxInfo=1/1/N:4,5,3,6,9,2,1,11,8,12,7,13,10,14,15/E:(14,15)/rA:15CCCCCCNCCOCCNOO/rB:d1;s2;d3;s4;s1d5;s1;s2;s8;d8;s9;s11;N11;s12;d12;/rC:1.4729,-1.964,0;2.8057,-2.7355,0;2.8057,-4.2786,0;1.4729,-5.0504,0;.1404,-4.2786,0;.1404,-2.7355,0;1.4729,-.4209,0;4.1385,-1.964,0;5.5412,-2.7355,0;4.1385,-.4209,0…
1	L-Norleucine	C6 H13 N O2	Full match	Full match	Full match	Not the top hit	Full match	131.095	1.446	Mass Frontier 8/13/2020 10:54:41 PM 2D 9 8 0 0 0 0 0 0 0 0 1 V2000 10.5517 -7.8621 0.0000 C 0 0 0 0 0 0 0 0 0 0 0 0 11.2069 -7.4828 0.0000 C 0 0 0 0 0 0 0 0 0 0 0 0 11.8621 -7.8621 0.0000 C 0 0 0 0 0 0 0 0 0 0 0 0 12.5172 -7.4828 0.0000 C 0 0 0 0 0 0 0 0 0 0 0 0 13.1724 -7.8621 0.0000 C 0 0 0 0 0 0 0 0 0 0 0 0 13.8276 -7.4828 0.0000 C 0 0 0 0 0 0 0 0 0 0 0 0 13.1724 -8.6207 0.0000 N 0 0 0 0 0 0 0…	L-Norleucine	C6 H13 N O2	131.095	97.1	C01933	-6.54484e-05	-0.499245	CCCC[C@H](N)C(O)=O	InChI=1/C6H13NO2/c1-2-3-4-5(7)6(8)9/h5H,2-4,7H2,1H3,(H,8,9)/t5-/s2_x000D_ AuxInfo=1/1/N:1,2,3,4,5,6,7,8,9/E:(8,9)/rA:9CCCCCCNOO/rB:s1;s2;s3;s4;s5;P5;s6;d6;/rC:21.4638,-15.9927,0;22.7966,-15.2212,0;24.1294,-15.9927,0;25.462,-15.2212,0;26.7947,-15.9927,0;28.1275,-15.2212,0;26.7947,-17.5359,0;29.4603,-15.9927,0;28.1275,-13.6779,0;
1	L-Phenylalanine	C9 H11 N O2	Full match	Full match	Full match	Full match	Full match	165.079	2.521	Mass Frontier 8/13/2020 10:54:41 PM 2D 12 12 0 0 0 0 0 0 0 0 1 V2000 1.3448 -2.1034 0.0000 C 0 0 0 0 0 0 0 0 0 0 0 0 0.7241 -2.4483 0.0000 C 0 0 0 0 0 0 0 0 0 0 0 0 0.0690 -2.1034 0.0000 C 0 0 0 0 0 0 0 0 0 0 0 0 0.0690 -1.3448 0.0000 C 0 0 0 0 0 0 0 0 0 0 0 0 0.7241 -0.9310 0.0000 C 0 0 0 0 0 0 0 0 0 0 0 0 1.3448 -1.3448 0.0000 C 0 0 0 0 0 0 0 0 0 0 0 0 2.0000 -0.9310 0.0000 C 0 0 0 0 0 0 0 0 0 …	L-Phenylalanine	C9 H11 N O2	165.079	97.4	C00079	-4.04438e-05	-0.244997	N[C@@H](CC1=CC=CC=C1)C(O)=O	InChI=1/C9H11NO2/c10-8(9(11)12)6-7-4-2-1-3-5-7/h1-5,8H,6,10H2,(H,11,12)/t8-/s2_x000D_ AuxInfo=1/1/N:3,2,4,1,5,7,6,8,9,11,10,12/E:(2,3)(4,5)(11,12)/rA:12CCCCCCCCCONO/rB:d1;s2;d3;s4;s1d5;s6;s7;s8;s9;P8;d9;/rC:2.73,-4.27,0;1.47,-4.9702,0;.1401,-4.27,0;.1401,-2.73,0;1.47,-1.89,0;2.73,-2.73,0;4.0601,-1.89,0;5.3202,-2.73,0;6.6503,-1.89,0;7.9801,-2.73,0;5.3202,-4.27,0;6.6503,-.42,0;
1	L-Pyroglutamic acid	C5 H7 N O3	Full match	Full match	Full match	Full match	Full match	129.043	0.986	Mass Frontier 8/13/2020 10:54:41 PM 2D 9 9 0 0 0 0 0 0 0 0 1 V2000 1.6552 -0.7931 0.0000 N 0 0 0 0 0 0 0 0 0 0 0 0 2.2414 -1.2414 0.0000 C 0 0 0 0 0 0 0 0 0 0 0 0 2.0000 -1.9655 0.0000 C 0 0 0 0 0 0 0 0 0 0 0 0 1.2414 -1.9655 0.0000 C 0 0 0 0 0 0 0 0 0 0 0 0 1.0000 -1.2414 0.0000 C 0 0 0 0 0 0 0 0 0 0 0 0 0.2759 -1.0000 0.0000 O 0 0 0 0 0 0 0 0 0 0 0 0 2.9655 -1.0345 0.0000 C 0 0 0 0 0 0 0 0 0 0 …	L-Pyroglutamic acid	C5 H7 N O3	129.043	94.5	C01879	-5.39379e-06	-0.0417985	OC(=O)[C@@H]1CCC(=O)N1	InChI=1/C5H7NO3/c7-4-2-1-3(6-4)5(8)9/h3H,1-2H2,(H,6,7)(H,8,9)/t3-/s2_x000D_ AuxInfo=1/1/N:3,4,2,5,7,1,6,8,9/E:(8,9)/rA:9NCCCCOCOO/rB:s1;s2;s3;s1s4;d5;N2;d7;s7;/rC:3.3395,-1.6002,0;4.5223,-2.5047,0;4.0352,-3.9656,0;2.5047,-3.9656,0;2.0176,-2.5047,0;.5567,-2.0176,0;5.9832,-2.0872,0;6.3311,-.5567,0;7.0963,-3.1307,0;
1	L-Pyroglutamic acid	C5 H7 N O3	Full match	Full match	Full match	Full match	Full match	129.043	0.699	Mass Frontier 8/13/2020 10:54:41 PM 2D 9 9 0 0 0 0 0 0 0 0 1 V2000 1.6552 -0.7931 0.0000 N 0 0 0 0 0 0 0 0 0 0 0 0 2.2414 -1.2414 0.0000 C 0 0 0 0 0 0 0 0 0 0 0 0 2.0000 -1.9655 0.0000 C 0 0 0 0 0 0 0 0 0 0 0 0 1.2414 -1.9655 0.0000 C 0 0 0 0 0 0 0 0 0 0 0 0 1.0000 -1.2414 0.0000 C 0 0 0 0 0 0 0 0 0 0 0 0 0.2759 -1.0000 0.0000 O 0 0 0 0 0 0 0 0 0 0 0 0 2.9655 -1.0345 0.0000 C 0 0 0 0 0 0 0 0 0 0 …	L-Pyroglutamic acid	C5 H7 N O3	129.043	94.5	C01879	-3.74332e-06	-0.0290084	OC(=O)[C@@H]1CCC(=O)N1	InChI=1/C5H7NO3/c7-4-2-1-3(6-4)5(8)9/h3H,1-2H2,(H,6,7)(H,8,9)/t3-/s2_x000D_ AuxInfo=1/1/N:3,4,2,5,7,1,6,8,9/E:(8,9)/rA:9NCCCCOCOO/rB:s1;s2;s3;s1s4;d5;N2;d7;s7;/rC:3.3395,-1.6002,0;4.5223,-2.5047,0;4.0352,-3.9656,0;2.5047,-3.9656,0;2.0176,-2.5047,0;.5567,-2.0176,0;5.9832,-2.0872,0;6.3311,-.5567,0;7.0963,-3.1307,0;
1	L-Tyrosine	C9 H11 N O3	Full match	Full match	Full match	Full match	Full match	181.074	1.127	Mass Frontier 8/13/2020 10:54:41 PM 2D 13 13 0 0 0 0 0 0 0 0 1 V2000 10.4828 -3.6897 0.0000 C 0 0 0 0 0 0 0 0 0 0 0 0 9.8276 -4.8276 0.0000 N 0 0 0 0 0 0 0 0 0 0 0 0 9.8276 -4.0690 0.0000 C 0 0 0 0 0 0 0 0 0 0 0 0 9.1724 -3.6897 0.0000 C 0 0 0 0 0 0 0 0 0 0 0 0 8.4828 -4.0690 0.0000 C 0 0 0 0 0 0 0 0 0 0 0 0 8.4828 -4.8276 0.0000 C 0 0 0 0 0 0 0 0 0 0 0 0 7.8276 -5.2069 0.0000 C 0 0 0 0 0 0 0 0 0…	L-Tyrosine	C9 H11 N O3	181.074	98.1	C00082	-4.77629e-06	-0.0263776	N[C@@H](CC1=CC=C(O)C=C1)C(O)=O	InChI=1/C9H11NO3/c10-8(9(12)13)5-6-1-3-7(11)4-2-6/h1-4,8,11H,5,10H2,(H,12,13)/t8-/s2_x000D_ AuxInfo=1/1/N:6,11,7,10,4,5,8,3,1,2,9,12,13/E:(1,2)(3,4)(12,13)/rA:13CNCCCCCCOCCOO/rB:;s1p2;s3;s4;d5;s6;d7;s8;s8;s5d10;d1;s1;/rC:21.3237,-7.5054,0;19.9909,-9.8201,0;19.9909,-8.277,0;18.6581,-7.5054,0;17.2553,-8.277,0;17.2553,-9.8201,0;15.9226,-10.5917,0;14.5898,-9.8201,0;13.257,-10.5917,0;14.5898,-8.277,0;…
1	Metformin	C4 H11 N5	Full match	Full match	Full match	Full match	Full match	129.101	0.796	Mass Frontier 8/13/2020 10:54:47 PM 2D 9 8 0 0 0 0 0 0 0 0 1 V2000 3.7586 -4.8621 0.0000 C 0 0 0 0 0 0 0 0 0 0 0 0 4.4138 -4.4828 0.0000 N 0 0 0 0 0 0 0 0 0 0 0 0 5.0690 -4.8621 0.0000 C 0 0 0 0 0 0 0 0 0 0 0 0 5.7241 -4.4828 0.0000 N 0 0 0 0 0 0 0 0 0 0 0 0 6.3793 -4.8621 0.0000 C 0 0 0 0 0 0 0 0 0 0 0 0 7.0345 -4.4828 0.0000 N 0 0 0 0 0 0 0 0 0 0 0 0 4.4138 -3.7241 0.0000 C 0 0 0 0 0 0 0 0 0 0 …	Metformin	C4 H11 N5	129.101	82.9	C07151	3.04637e-05	0.235968	CN(C)C(=N)NC(N)=N	InChI=1S/C4H11N5/c1-9(2)4(7)8-3(5)6/h1-2H3,(H5,5,6,7,8)_x000D_ AuxInfo=1/1/N:1,7,5,3,6,9,8,4,2/E:(1,2)(5,6)/rA:9CNCNCNCNN/rB:s1;s2;s3;s4;s5;s2;d3;d5;/rC:7.6456,-9.8903,0;8.9784,-9.1187,0;10.3111,-9.8903,0;11.6437,-9.1187,0;12.9765,-9.8903,0;14.3093,-9.1187,0;8.9784,-7.5754,0;10.3111,-11.4334,0;12.9765,-11.4334,0;
1	Methyl dihydrojasmonate	C13 H22 O3	Full match	Full match	Full match	Full match	Not the top hit	226.157	8.899	Mass Frontier 8/13/2020 10:54:36 PM 2D 16 16 0 0 0 0 0 0 0 0 1 V2000 0.6207 -1.8276 0.0000 C 0 0 0 0 0 0 0 0 0 0 0 0 1.2759 -2.2069 0.0000 C 0 0 0 0 0 0 0 0 0 0 0 0 1.9310 -1.8276 0.0000 C 0 0 0 0 0 0 0 0 0 0 0 0 2.5862 -2.2069 0.0000 C 0 0 0 0 0 0 0 0 0 0 0 0 3.2414 -1.8276 0.0000 C 0 0 0 0 0 0 0 0 0 0 0 0 3.8966 -2.2069 0.0000 C 0 0 0 0 0 0 0 0 0 0 0 0 4.0000 -2.9655 0.0000 C 0 0 0 0 0 0 0 0 0 …	Methyl dihydrojasmonate	C13 H22 O3	226.157	71.4		-2.92008e-05	-0.129117	CCCCCC1C(CC(=O)OC)CCC1=O	InChI=1/C13H22O3/c1-3-4-5-6-11-10(7-8-12(11)14)9-13(15)16-2/h10-11H,3-9H2,1-2H3_x000D_ AuxInfo=1/0/N:1,14,2,3,4,5,9,8,11,10,6,7,12,16,15,13/rA:16CCCCCCCCCCCCOCOO/rB:s1;s2;s3;s4;s5;s6;s7;s8;s6s9;s10;s11;s12;s13;d12;d7;/rC:1.2626,-3.7176,0;2.5954,-4.4892,0;3.928,-3.7176,0;5.2607,-4.4892,0;6.5935,-3.7176,0;7.9263,-4.4892,0;8.1366,-6.0323,0;9.6096,-6.383,0;10.3811,-5.0504,0;9.3291,-3.858,0;9.6797,-2.…
1	Methyl indole-3-acetate	C11 H11 N O2	Full match	Full match	Full match	Not the top hit	Full match	189.079	7.304	Mass Frontier 8/13/2020 10:54:47 PM 2D 14 15 0 0 0 0 0 0 0 0 1 V2000 5.7586 -4.3448 0.0000 C 0 0 0 0 0 0 0 0 0 0 0 0 5.1034 -4.7241 0.0000 C 0 0 0 0 0 0 0 0 0 0 0 0 5.1034 -5.4828 0.0000 C 0 0 0 0 0 0 0 0 0 0 0 0 5.7586 -5.8621 0.0000 C 0 0 0 0 0 0 0 0 0 0 0 0 6.4138 -5.4828 0.0000 C 0 0 0 0 0 0 0 0 0 0 0 0 6.4138 -4.7241 0.0000 C 0 0 0 0 0 0 0 0 0 0 0 0 7.1379 -4.4828 0.0000 N 0 0 0 0 0 0 0 0 0 …	Methyl indole-3-acetate	C11 H11 N O2	189.079	84.9	C20635	5.87493e-05	0.310713	COC(=O)CC1=CNC2=CC=CC=C12	InChI=1S/C11H11NO2/c1-14-11(13)6-8-7-12-10-5-3-2-4-9(8)10/h2-5,7,12H,6H2,1H3_x000D_ AuxInfo=1/0/N:13,3,2,4,1,10,8,9,5,6,11,7,14,12/rA:14CCCCCCNCCCCOCO/rB:s1;d2;s3;d4;d1s5;s6;s7;s5d8;s9;s10;s11;s12;d11;/rC:11.6887,-8.819,0;10.3588,-9.5889,0;10.3588,-11.1289,0;11.6887,-11.8988,0;13.0187,-11.1289,0;13.0187,-9.5889,0;14.4884,-9.0991,0;15.3984,-10.3588,0;14.4884,-11.6187,0;14.9784,-13.0887,0;16.5182,-…
1	Methyldienolone	C19 H26 O2	Full match	Full match	Not the top hit	Partial match	Full match	286.193	9.708	Mass Frontier 8/13/2020 10:55:08 PM 2D 21 24 0 0 0 0 0 0 0 0 1 V2000 12.5172 -7.2759 0.0000 O 0 0 0 0 0 0 0 0 0 0 0 0 12.6552 -8.0345 0.0000 C 0 0 0 0 0 0 0 0 0 0 0 0 13.1034 -8.6552 0.0000 C 0 0 0 0 0 0 0 0 0 0 0 0 12.6552 -9.2759 0.0000 C 0 0 0 0 0 0 0 0 0 0 0 0 11.9310 -9.0345 0.0000 C 0 0 0 0 0 0 0 0 0 0 0 0 11.2759 -9.4138 0.0000 C 0 0 0 0 0 0 0 0 0 0 0 0 11.2759 -10.1724 0.0000 C 0 0 0 0 0 …	Methyldienolone	C19 H26 O2	286.193	82.5		-5.55196e-05	-0.193993	C[C@]1(O)CCC2C3CCC4=CC(=O)CCC4=C3CC[C@]12C	InChI=1/C19H26O2/c1-18-9-7-15-14-6-4-13(20)11-12(14)3-5-16(15)17(18)8-10-19(18,2)21/h11,16-17,21H,3-10H2,1-2H3/t16?,17?,18-,19-/s2_x000D_ AuxInfo=1/0/N:19,20,8,12,7,13,16,4,17,3,10,9,11,14,15,6,5,18,2,21,1/rA:21OCCCCCCCCCCCCCCCCCCCO/rB:p1;s2;s3;s4;s5;s6;s7;s8;d9;s10;s11;s12;s9s13;s6d14;s15;s16;s2s5s17;P18;N2;d11;/rC:25.4363,-14.7854,0;25.7167,-16.3269,0;26.6275,-17.5883,0;25.7167,-18.8496,0;24.24…
1	Metronidazole	C6 H9 N3 O3	Full match	Full match	Full match	Full match	Full match	171.064	3.497	Mass Frontier 8/13/2020 10:54:56 PM 2D 12 12 0 0 0 0 0 0 0 0 1 V2000 3.8621 -2.5517 0.0000 O 0 0 0 0 0 0 0 0 0 0 0 0 3.4138 -3.1724 0.0000 C 0 0 0 0 0 0 0 0 0 0 0 0 3.7241 -3.8621 0.0000 C 0 0 0 0 0 0 0 0 0 0 0 0 3.2759 -4.4828 0.0000 N 0 0 0 0 0 0 0 0 0 0 0 0 2.5172 -4.4828 0.0000 C 0 0 0 0 0 0 0 0 0 0 0 0 2.2759 -5.2069 0.0000 N 0 0 0 0 0 0 0 0 0 0 0 0 2.8966 -5.6552 0.0000 C 0 0 0 0 0 0 0 0 0 …	Metronidazole	C6 H9 N3 O3	171.064	83.8	D00409	-2.62461e-05	-0.153428	CC1=NC=C(N1CCO)N(=O)=O	InChI=1S/C6H9N3O3/c1-5-7-4-6(9(11)12)8(5)2-3-10/h4,10H,2-3H2,1H3_x000D_ AuxInfo=1/0/N:11,3,2,7,5,8,6,4,9,1,10,12/E:(11,12)/CRV:9.5/rA:12OCCNCNCCNOCO/rB:s1;s2;s3;s4;d5;s6;s4d7;s8;d9;s5;d9;/rC:7.7688,-5.1328,0;6.867,-6.3814,0;7.4912,-7.7688,0;6.5896,-9.0173,0;5.0634,-9.0173,0;4.5781,-10.4739,0;5.8266,-11.3757,0;7.075,-10.4739,0;8.5317,-10.9595,0;8.8091,-12.416,0;4.1619,-7.7688,0;9.6415,-9.9189,0;
1	Mono(2-ethylhexyl) phthalate (MEHP)	C16 H22 O4	Full match	Full match	Not the top hit	Partial match	Full match	278.152	9.864	Mass Frontier 8/13/2020 10:54:41 PM 2D 20 20 0 0 0 0 0 0 0 0 1 V2000 5.3793 -11.3448 0.0000 C 0 0 0 0 0 0 0 0 0 0 0 0 6.0345 -11.7241 0.0000 C 0 0 0 0 0 0 0 0 0 0 0 0 6.0345 -12.4828 0.0000 C 0 0 0 0 0 0 0 0 0 0 0 0 5.3793 -12.8621 0.0000 C 0 0 0 0 0 0 0 0 0 0 0 0 4.7241 -12.4828 0.0000 C 0 0 0 0 0 0 0 0 0 0 0 0 4.7241 -11.7241 0.0000 C 0 0 0 0 0 0 0 0 0 0 0 0 6.6897 -11.3448 0.0000 C 0 0 0 0 0 0…	Mono(2-ethylhexyl) phthalate (MEHP)	C16 H22 O4	278.152	95.9	C03343	-0.000189565	-0.681517	CCCCC(CC)COC(=O)C1=CC=CC=C1C(O)=O	InChI=1/C16H22O4/c1-3-5-8-12(4-2)11-20-16(19)14-10-7-6-9-13(14)15(17)18/h6-7,9-10,12H,3-5,8,11H2,1-2H3,(H,17,18)_x000D_ AuxInfo=1/1/N:20,17,19,16,18,6,5,15,1,4,13,14,2,3,7,10,8,9,11,12/E:(17,18)/rA:20CCCCCCCOOCOOCCCCCCCC/rB:d1;s2;d3;s4;s1d5;s2;d7;s7;s3;d10;s10;s12;s13;s14;s14;s16;s15;s18;s19;/rC:10.9423,-23.0771,0;12.2751,-23.8487,0;12.2751,-25.392,0;10.9423,-26.1635,0;9.6096,-25.392,0;9.6096,-23…
1	Monoolein	C21 H40 O4	Full match	Full match	Full match	Full match	Not the top hit	356.292	11.242	Mass Frontier 8/13/2020 10:54:44 PM 2D 25 24 0 0 0 0 0 0 0 0 1 V2000 13.0000 -6.4138 0.0000 C 0 0 0 0 0 0 0 0 0 0 0 0 12.3448 -6.0345 0.0000 C 0 0 0 0 0 0 0 0 0 0 0 0 12.3448 -5.2759 0.0000 C 0 0 0 0 0 0 0 0 0 0 0 0 11.6897 -4.8966 0.0000 C 0 0 0 0 0 0 0 0 0 0 0 0 11.6897 -4.1379 0.0000 C 0 0 0 0 0 0 0 0 0 0 0 0 11.0345 -3.7586 0.0000 C 0 0 0 0 0 0 0 0 0 0 0 0 11.0345 -3.0000 0.0000 C 0 0 0 0 0 0…	Monoolein	C21 H40 O4	356.293	92.9		-0.000204322	-0.573467	CCCCCCCC\C=C/CCCCCCCC(=O)OCC(O)CO	InChI=1/C21H40O4/c1-2-3-4-5-6-7-8-9-10-11-12-13-14-15-16-17-21(24)25-19-20(23)18-22/h9-10,20,22-23H,2-8,11-19H2,1H3/b10-9-_x000D_ AuxInfo=1/0/N:1,2,3,4,5,6,7,8,9,10,11,12,13,14,15,16,17,22,20,21,18,23,25,24,19/rA:25CCCCCCCCCCCCCCCCCCOCCCOOO/rB:s1;s2;s3;s4;s5;s6;s7;s8;d-9;s10;s11;s12;s13;s14;s15;s16;s17;s18;s19;s20;s21;s22;d18;s21;/rC:26.444,-13.0467,0;25.1113,-12.2751,0;25.1113,-10.732,0;23.7787,…
1	N3,N4-Dimethyl-L-arginine	C8 H18 N4 O2	Full match	Full match	Full match	Partial match	Full match	202.143	0.773	Mass Frontier 8/13/2020 10:54:45 PM 2D 14 13 0 0 0 0 0 0 0 0 1 V2000 4.6897 -8.3793 0.0000 C 0 0 0 0 0 0 0 0 0 0 0 0 5.3448 -8.7586 0.0000 N 0 0 0 0 0 0 0 0 0 0 0 0 6.0000 -8.3793 0.0000 C 0 0 0 0 0 0 0 0 0 0 0 0 6.6552 -8.7586 0.0000 N 0 0 0 0 0 0 0 0 0 0 0 0 7.3103 -8.3793 0.0000 C 0 0 0 0 0 0 0 0 0 0 0 0 7.9655 -8.7586 0.0000 C 0 0 0 0 0 0 0 0 0 0 0 0 8.6207 -8.3793 0.0000 C 0 0 0 0 0 0 0 0 0 …	N3,N4-Dimethyl-L-arginine	C8 H18 N4 O2	202.143	76.9		2.55769e-05	0.126529	CNC(NC)=NCCC[C@H](N)C(O)=O	InChI=1/C8H18N4O2/c1-10-8(11-2)12-5-3-4-6(9)7(13)14/h6H,3-5,9H2,1-2H3,(H,13,14)(H2,10,11,12)/t6-/s2_x000D_ AuxInfo=1/1/N:1,12,6,7,5,8,9,3,14,2,11,4,10,13/E:(1,2)(10,11)(13,14)/rA:14CNCNCCCCCONCON/rB:s1;s2;d3;s4;s5;s6;s7;s8;s9;s3;s11;d9;P8;/rC:9.5396,-17.0448,0;10.8722,-17.8164,0;12.2049,-17.0448,0;13.5377,-17.8164,0;14.8703,-17.0448,0;16.2031,-17.8164,0;17.5359,-17.0448,0;18.8686,-17.8164,0;20.20…
1	N6-Acetyl-L-lysine	C8 H16 N2 O3	Full match	Full match	Full match	Partial match	Full match	188.116	0.859	Mass Frontier 8/13/2020 10:54:44 PM 2D 13 12 0 0 0 0 0 0 0 0 1 V2000 6.0690 -0.9655 0.0000 O 0 0 0 0 0 0 0 0 0 0 0 0 5.4138 -1.3448 0.0000 C 0 0 0 0 0 0 0 0 0 0 0 0 4.7586 -0.9655 0.0000 C 0 0 0 0 0 0 0 0 0 0 0 0 4.0345 -1.3448 0.0000 C 0 0 0 0 0 0 0 0 0 0 0 0 3.3448 -0.9655 0.0000 C 0 0 0 0 0 0 0 0 0 0 0 0 2.6897 -1.3448 0.0000 C 0 0 0 0 0 0 0 0 0 0 0 0 2.0345 -0.9655 0.0000 C 0 0 0 0 0 0 0 0 0 …	N6-Acetyl-L-lysine	C8 H16 N2 O3	188.116	92.5	C02727	-1.87896e-05	-0.0998832	CC(=O)NCCCC[C@H](N)C(O)=O	InChI=1/C8H16N2O3/c1-6(11)10-5-3-2-4-7(9)8(12)13/h7H,2-5,9H2,1H3,(H,10,11)(H,12,13)/t7-/s2_x000D_ AuxInfo=1/1/N:10,5,6,4,7,9,3,2,11,8,13,1,12/E:(12,13)/rA:13OCCCCCCNCCNOO/rB:s1;s2;s3;s4;s5;s6;s7;s8;s9;N3;d2;d9;/rC:12.3453,-1.964,0;11.0125,-2.7355,0;9.6797,-1.964,0;8.2068,-2.7355,0;6.8038,-1.964,0;5.4713,-2.7355,0;4.1385,-1.964,0;2.8057,-2.7355,0;1.4729,-1.964,0;.1404,-2.7355,0;9.6797,-.4209,0;11.…
1	N-Acetyl-L-carnosine	C11 H16 N4 O4	Full match	Full match	Full match	Not the top hit	Full match	268.117	0.857	Mass Frontier 8/13/2020 10:54:53 PM 2D 19 19 0 0 0 0 0 0 0 0 1 V2000 0.7241 -0.2414 0.0000 C 0 0 0 0 0 0 0 0 0 0 0 0 0.2069 -0.7931 0.0000 N 0 0 0 0 0 0 0 0 0 0 0 0 0.5862 -1.4483 0.0000 C 0 0 0 0 0 0 0 0 0 0 0 0 1.3448 -1.3103 0.0000 N 0 0 0 0 0 0 0 0 0 0 0 0 1.4138 -0.5517 0.0000 C 0 0 0 0 0 0 0 0 0 0 0 0 2.0690 -0.1724 0.0000 C 0 0 0 0 0 0 0 0 0 0 0 0 2.7241 -0.5862 0.0000 C 0 0 0 0 0 0 0 0 0 …	N-Acetyl-L-carnosine	C11 H16 N4 O4	268.117	91.7		-7.54198e-05	-0.281294	CC(=O)NCCC(=O)N[C@H](CC1=CN=CN1)C(O)=O	InChI=1/C11H16N4O4/c1-7(16)13-3-2-10(17)15-9(11(18)19)4-8-5-12-6-14-8/h5-6,9H,2-4H2,1H3,(H,12,14)(H,13,16)(H,15,17)(H,18,19)/t9-/s2_x000D_ AuxInfo=1/1/N:14,10,11,6,1,3,13,5,7,9,15,2,12,4,8,19,18,16,17/E:(18,19)/rA:19CNCNCCCNCCCNCCCOOOO/rB:s1;d2;s3;d1s4;s5;s6;P7;s8;s9;s10;s11;s12;s13;s7;s15;d15;d9;d13;/rC:1.4729,-.491,0;.4209,-1.6133,0;1.1924,-2.9461,0;2.7355,-2.6654,0;2.8759,-1.1222,0;4.2087,-.35…
1	N-Acetylornithine	C7 H14 N2 O3	Full match	Full match	Full match	Partial match	Full match	174.1	0.792	Mass Frontier 8/13/2020 10:54:48 PM 2D 12 11 0 0 0 0 0 0 0 0 1 V2000 3.8276 -2.8966 0.0000 N 0 0 0 0 0 0 0 0 0 0 0 0 4.4828 -2.5172 0.0000 C 0 0 0 0 0 0 0 0 0 0 0 0 5.1379 -2.8966 0.0000 C 0 0 0 0 0 0 0 0 0 0 0 0 5.7931 -2.5172 0.0000 C 0 0 0 0 0 0 0 0 0 0 0 0 6.4483 -2.8966 0.0000 C 0 0 0 0 0 0 0 0 0 0 0 0 7.1034 -2.5172 0.0000 N 0 0 0 0 0 0 0 0 0 0 0 0 7.7586 -2.8966 0.0000 C 0 0 0 0 0 0 0 0 0 …	N-Acetylornithine	C7 H14 N2 O3	174.1	77.3		4.84486e-05	0.278279	CC(=O)NC(CCCN)C(O)=O	InChI=1/C7H14N2O3/c1-5(10)9-6(7(11)12)3-2-4-8/h6H,2-4,8H2,1H3,(H,9,10)(H,11,12)_x000D_ AuxInfo=1/1/N:8,3,4,2,7,5,9,1,6,12,10,11/E:(11,12)/rA:12NCCCCNCCCOOO/rB:s1;s2;s3;s4;s5;s6;s7;s5;s9;d9;d7;/rC:7.7854,-5.8917,0;9.1181,-5.12,0;10.4506,-5.8917,0;11.7833,-5.12,0;13.116,-5.8917,0;14.4485,-5.12,0;15.7812,-5.8917,0;17.1139,-5.12,0;13.116,-7.4348,0;14.4485,-8.2063,0;11.7833,-8.2063,0;15.7812,-7.4348,0;
1	Naproxen	C14 H14 O3	Full match	Full match	Full match	Full match	Full match	230.094	8.763	Mass Frontier 8/13/2020 10:54:45 PM 2D 17 18 0 0 0 0 0 0 0 0 1 V2000 9.0345 -10.6207 0.0000 C 0 0 0 0 0 0 0 0 0 0 0 0 8.3793 -11.0000 0.0000 C 0 0 0 0 0 0 0 0 0 0 0 0 7.6897 -10.6207 0.0000 C 0 0 0 0 0 0 0 0 0 0 0 0 7.0345 -11.0000 0.0000 C 0 0 0 0 0 0 0 0 0 0 0 0 6.3793 -10.6207 0.0000 C 0 0 0 0 0 0 0 0 0 0 0 0 6.3793 -9.8621 0.0000 C 0 0 0 0 0 0 0 0 0 0 0 0 7.0345 -9.4828 0.0000 C 0 0 0 0 0 0 0…	Naproxen	C14 H14 O3	230.094	96	C01517	-1.17338e-05	-0.0509958	COC1=CC=C2C=C(C=CC2=C1)C(C)C(O)=O	InChI=1/C14H14O3/c1-9(14(15)16)10-3-4-12-8-13(17-2)6-5-11(12)7-10/h3-9H,1-2H3,(H,15,16)_x000D_ AuxInfo=1/1/N:16,15,1,2,7,6,9,4,11,10,8,3,5,12,13,17,14/E:(15,16)/rA:17CCCCCCCCCCCCOOCCO/rB:d1;s2;d3;s4;d5;s6;s3d7;s8;s1d9;s10;s11;s12;s5;s14;s11;d12;/rC:18.3776,-21.6042,0;17.0448,-22.3757,0;15.6421,-21.6042,0;14.3093,-22.3757,0;12.9765,-21.6042,0;12.9765,-20.0611,0;14.3093,-19.2895,0;15.6421,-20.0611,…
1	Nicotinamide	C6 H6 N2 O	Full match	Full match	Full match	Partial match	Full match	122.048	1.032	Mass Frontier 8/13/2020 10:54:49 PM 2D 9 9 0 0 0 0 0 0 0 0 1 V2000 5.6897 -4.9655 0.0000 C 0 0 0 0 0 0 0 0 0 0 0 0 5.0345 -4.5862 0.0000 N 0 0 0 0 0 0 0 0 0 0 0 0 4.3793 -4.9655 0.0000 C 0 0 0 0 0 0 0 0 0 0 0 0 4.3793 -5.7241 0.0000 C 0 0 0 0 0 0 0 0 0 0 0 0 5.0345 -6.1034 0.0000 C 0 0 0 0 0 0 0 0 0 0 0 0 5.6897 -5.7241 0.0000 C 0 0 0 0 0 0 0 0 0 0 0 0 6.3448 -6.1034 0.0000 C 0 0 0 0 0 0 0 0 0 0 …	Nicotinamide	C6 H6 N2 O	122.048	83.8	C00153	-4.6812e-05	-0.383554	NC(=O)C1=CC=CN=C1	InChI=1S/C6H6N2O/c7-6(9)5-2-1-3-8-4-5/h1-4H,(H2,7,9)_x000D_ AuxInfo=1/1/N:4,5,3,1,6,7,8,2,9/rA:9CNCCCCCNO/rB:d1;s2;d3;s4;s1d5;s6;s7;d7;/rC:11.5737,-10.1006,0;10.241,-9.3291,0;8.9082,-10.1006,0;8.9082,-11.6437,0;10.241,-12.4153,0;11.5737,-11.6437,0;12.9063,-12.4153,0;14.2391,-11.6437,0;12.9063,-13.9586,0;
1	Nootkatone	C15 H22 O	Full match	Full match	Not the top hit	Full match	Full match	218.167	10.625	Mass Frontier 8/13/2020 10:54:56 PM 2D 16 17 0 0 0 0 0 0 0 0 1 V2000 6.2759 -6.2069 0.0000 C 0 0 0 0 0 0 0 0 0 0 0 0 6.9310 -6.5862 0.0000 C 0 0 0 0 0 0 0 0 0 0 0 0 6.9310 -7.3448 0.0000 C 0 0 0 0 0 0 0 0 0 0 0 0 6.2759 -7.7241 0.0000 C 0 0 0 0 0 0 0 0 0 0 0 0 5.6207 -7.3448 0.0000 C 0 0 0 0 0 0 0 0 0 0 0 0 5.6207 -6.5862 0.0000 C 0 0 0 0 0 0 0 0 0 0 0 0 7.5862 -7.7241 0.0000 C 0 0 0 0 0 0 0 0 0 …	Nootkatone	C15 H22 O	218.167	75.7	C17914	-1.38396e-05	-0.0634358	C[C@@H]1CC(=O)C=C2CCC(C[C@@]12C)C(C)=C	InChI=1/C15H22O/c1-10(2)12-5-6-13-8-14(16)7-11(3)15(13,4)9-12/h8,11-12H,1,5-7,9H2,2-4H3/t11-,12?,15+/s2_x000D_ AuxInfo=1/0/N:13,14,16,15,8,7,6,4,10,12,1,9,3,5,2,11/rA:16CCCCCCCCCCOCCCCC/rB:s1;s2;d3;s4;s1s5;s3;s7;s8;s2s9;d5;s9;d12;s12;P2;P1;/rC:12.7662,-12.6258,0;14.0987,-13.3974,0;14.0987,-14.9405,0;12.7662,-15.712,0;11.4334,-14.9405,0;11.4334,-13.3974,0;15.4315,-15.712,0;16.7643,-14.9405,0;16.76…
1	Nootkatone	C15 H22 O	Full match	Full match	Full match	Full match	Full match	218.167	9.047	Mass Frontier 8/13/2020 10:54:56 PM 2D 16 17 0 0 0 0 0 0 0 0 1 V2000 6.2759 -6.2069 0.0000 C 0 0 0 0 0 0 0 0 0 0 0 0 6.9310 -6.5862 0.0000 C 0 0 0 0 0 0 0 0 0 0 0 0 6.9310 -7.3448 0.0000 C 0 0 0 0 0 0 0 0 0 0 0 0 6.2759 -7.7241 0.0000 C 0 0 0 0 0 0 0 0 0 0 0 0 5.6207 -7.3448 0.0000 C 0 0 0 0 0 0 0 0 0 0 0 0 5.6207 -6.5862 0.0000 C 0 0 0 0 0 0 0 0 0 0 0 0 7.5862 -7.7241 0.0000 C 0 0 0 0 0 0 0 0 0 …	Nootkatone	C15 H22 O	218.167	75.7	C17914	6.59998e-05	0.302519	C[C@@H]1CC(=O)C=C2CCC(C[C@@]12C)C(C)=C	InChI=1/C15H22O/c1-10(2)12-5-6-13-8-14(16)7-11(3)15(13,4)9-12/h8,11-12H,1,5-7,9H2,2-4H3/t11-,12?,15+/s2_x000D_ AuxInfo=1/0/N:13,14,16,15,8,7,6,4,10,12,1,9,3,5,2,11/rA:16CCCCCCCCCCOCCCCC/rB:s1;s2;d3;s4;s1s5;s3;s7;s8;s2s9;d5;s9;d12;s12;P2;P1;/rC:12.7662,-12.6258,0;14.0987,-13.3974,0;14.0987,-14.9405,0;12.7662,-15.712,0;11.4334,-14.9405,0;11.4334,-13.3974,0;15.4315,-15.712,0;16.7643,-14.9405,0;16.76…
1	NP-000124	C12 H20 O4	Full match	Full match	No results	Partial match	Full match	228.136	8.661	Mass Frontier 8/13/2020 10:54:28 PM 2D 16 15 0 0 0 0 0 0 0 0 1 V2000 0.5172 -1.4828 0.0000 C 0 0 0 0 0 0 0 0 0 0 0 0 1.1724 -1.8621 0.0000 O 0 0 0 0 0 0 0 0 0 0 0 0 1.8276 -1.4828 0.0000 C 0 0 0 0 0 0 0 0 0 0 0 0 2.4828 -1.8621 0.0000 C 0 0 0 0 0 0 0 0 0 0 0 0 3.1379 -1.4828 0.0000 C 0 0 0 0 0 0 0 0 0 0 0 0 3.7931 -1.8621 0.0000 C 0 0 0 0 0 0 0 0 0 0 0 0 4.4483 -1.4828 0.0000 C 0 0 0 0 0 0 0 0 0 …	NP-000124	C12 H20 O4	228.136	82.9		4.84543e-05	0.212392	COC(=O)C(=C)CCCCCCCC(O)=O	InChI=1S/C12H20O4/c1-10(12(15)16-2)8-6-4-3-5-7-9-11(13)14/h1,3-9H2,2H3,(H,13,14)_x000D_ AuxInfo=1/1/N:15,1,8,7,9,6,10,5,11,4,12,3,13,16,14,2/E:(13,14)/rA:16COCCCCCCCCCCOOCO/rB:s1;s2;s3;s4;s5;s6;s7;s8;s9;s10;s11;d12;d3;d4;s12;/rC:1.0521,-3.0162,0;2.3848,-3.7878,0;3.7176,-3.0162,0;5.0504,-3.7878,0;6.383,-3.0162,0;7.7158,-3.7878,0;9.0485,-3.0162,0;10.3811,-3.7878,0;11.7139,-3.0162,0;13.0467,-3.7878,…
1	NP-003024	C12 H14 O5	Full match	Full match	No results	Partial match	Not the top hit	238.084	7.016	Mass Frontier 8/13/2020 10:54:31 PM 2D 17 18 0 0 0 0 0 0 0 0 1 V2000 4.4483 -1.8621 0.0000 C 0 0 0 0 0 0 0 0 0 0 0 0 3.7931 -1.4828 0.0000 O 0 0 0 0 0 0 0 0 0 0 0 0 3.1379 -1.8621 0.0000 C 0 0 0 0 0 0 0 0 0 0 0 0 2.4828 -1.4828 0.0000 C 0 0 0 0 0 0 0 0 0 0 0 0 1.8276 -1.8621 0.0000 C 0 0 0 0 0 0 0 0 0 0 0 0 1.1724 -1.4828 0.0000 C 0 0 0 0 0 0 0 0 0 0 0 0 0.5172 -1.8621 0.0000 C 0 0 0 0 0 0 0 0 0 …	NP-003024	C12 H14 O5	238.084	70.7		4.67806e-06	0.0196488	COC1=C(CO)C(O)=C2C(=O)CCC(O)C2=C1	InChI=1/C12H14O5/c1-17-10-4-6-8(14)2-3-9(15)11(6)12(16)7(10)5-13/h4,8,13-14,16H,2-3,5H2,1H3_x000D_ AuxInfo=1/0/N:1,7,8,4,13,5,12,6,9,3,10,11,14,16,17,15,2/rA:17COCCCCCCCCCCCOOOO/rB:s1;s2;s3;d4;s5;s6;s7;s8;s5s9;d10;d3s11;s12;s13;s11;s6;d9;/rC:9.0485,-3.7878,0;7.7158,-3.0162,0;6.383,-3.7878,0;5.0504,-3.0162,0;3.7176,-3.7878,0;2.3848,-3.0162,0;1.0521,-3.7878,0;1.0521,-5.3309,0;2.3848,-6.1025,0;3.717…
1	NP-008274	C15 H20 O4	Full match	Full match	No results	Not the top hit	Full match	264.136	8.304	Mass Frontier 8/13/2020 10:54:32 PM 2D 19 21 0 0 0 0 0 0 0 0 1 V2000 2.3103 -3.3793 0.0000 C 0 0 0 0 0 0 0 0 0 0 0 0 2.3103 -2.6207 0.0000 C 0 0 0 0 0 0 0 0 0 0 0 0 2.9655 -3.0000 0.0000 C 0 0 0 0 0 0 0 0 0 0 0 0 3.6207 -2.6207 0.0000 C 0 0 0 0 0 0 0 0 0 0 0 0 4.3448 -2.8621 0.0000 O 0 0 0 0 0 0 0 0 0 0 0 0 4.7931 -2.2414 0.0000 C 0 0 0 0 0 0 0 0 0 0 0 0 4.3448 -1.6552 0.0000 C 0 0 0 0 0 0 0 0 0 …	NP-008274	C15 H20 O4	264.136	74.5		-1.04161e-05	-0.0394346	CC1=COC2=C1C(=O)C1C(C)(O)CCC(O)C1(C)C2	InChI=1/C15H20O4/c1-8-7-19-9-6-14(2)10(16)4-5-15(3,18)13(14)12(17)11(8)9/h7,10,13,16,18H,4-6H2,1-3H3_x000D_ AuxInfo=1/0/N:18,1,16,13,12,3,6,7,4,14,8,9,10,2,11,15,19,17,5/rA:19CCCCOCCCCCCCCCOCOCO/rB:s1;s2;s3;s4;s5;d6;d4s7;s8;s2s9;s10;s11;s12;s2s13;s14;s11;s11;s7;d9;/rC:4.6995,-6.874,0;4.6995,-5.3309,0;6.0323,-6.1025,0;7.3651,-5.3309,0;8.838,-5.822,0;9.7499,-4.5594,0;8.838,-3.3669,0;7.3651,-3.7878,…
1	NP-011223	C10 H18 O3	Full match	Full match	No results	Partial match	Full match	186.126	10.985	Mass Frontier 8/13/2020 10:54:23 PM 2D 13 13 0 0 0 0 0 0 0 0 1 V2000 0.5172 -3.0000 0.0000 C 0 0 0 0 0 0 0 0 0 0 0 0 1.1724 -2.6207 0.0000 C 0 0 0 0 0 0 0 0 0 0 0 0 1.8276 -3.0000 0.0000 C 0 0 0 0 0 0 0 0 0 0 0 0 2.4828 -2.6207 0.0000 C 0 0 0 0 0 0 0 0 0 0 0 0 3.1379 -3.0000 0.0000 C 0 0 0 0 0 0 0 0 0 0 0 0 3.7931 -2.6207 0.0000 C 0 0 0 0 0 0 0 0 0 0 0 0 4.4483 -3.0000 0.0000 C 0 0 0 0 0 0 0 0 0 …	NP-011223	C10 H18 O3	186.126	75		-5.41978e-05	-0.29119	CCCCCC1CC(O)CC(=O)O1	InChI=1/C10H18O3/c1-2-3-4-5-9-6-8(11)7-10(12)13-9/h8-9,11H,2-7H2,1H3_x000D_ AuxInfo=1/0/N:1,2,3,4,5,7,9,8,6,10,13,11,12/rA:13CCCCCCCCCCOOO/rB:s1;s2;s3;s4;s5;s6;s7;s8;s9;d10;s6s10;s8;/rC:1.0521,-6.1025,0;2.3848,-5.3309,0;3.7176,-6.1025,0;5.0504,-5.3309,0;6.383,-6.1025,0;7.7158,-5.3309,0;9.0485,-6.1025,0;10.3811,-5.3309,0;10.3811,-3.7878,0;9.0485,-3.0162,0;9.0485,-1.4729,0;7.7158,-3.7878,0;11.7139,…
1	NP-016455	C11 H18 N2 O4	Full match	Full match	No results	Partial match	Full match	242.127	5.821	Mass Frontier 8/13/2020 10:54:23 PM 2D 17 17 0 0 0 0 0 0 0 0 1 V2000 0.5172 -4.1379 0.0000 C 0 0 0 0 0 0 0 0 0 0 0 0 1.1724 -3.7586 0.0000 C 0 0 0 0 0 0 0 0 0 0 0 0 1.8276 -4.1379 0.0000 C 0 0 0 0 0 0 0 0 0 0 0 0 2.4828 -3.7586 0.0000 C 0 0 0 0 0 0 0 0 0 0 0 0 3.1379 -4.1379 0.0000 C 0 0 0 0 0 0 0 0 0 0 0 0 3.7931 -3.7586 0.0000 N 0 0 0 0 0 0 0 0 0 0 0 0 3.7931 -3.0000 0.0000 C 0 0 0 0 0 0 0 0 0 …	NP-016455	C11 H18 N2 O4	242.127	86.9		3.53122e-05	0.145842	CC(C)CC1N=C(O)C(CCC(O)=O)N=C1O	InChI=1/C11H18N2O4/c1-6(2)5-8-11(17)12-7(10(16)13-8)3-4-9(14)15/h6-8H,3-5H2,1-2H3,(H,12,17)(H,13,16)(H,14,15)_x000D_ AuxInfo=1/1/N:1,12,8,9,3,2,7,4,10,15,5,6,13,11,17,16,14/E:(1,2)(14,15)/rA:17CCCCCNCCCCOCNOCOO/rB:s1;s2;s3;s4;d5;s6;s7;s8;s9;d10;s2;s4;s5;s7d13;s15;s10;/rC:1.0521,-8.4171,0;2.3848,-7.6456,0;3.7176,-8.4171,0;5.0504,-7.6456,0;6.383,-8.4171,0;7.7158,-7.6456,0;7.7158,-6.1025,0;9.0485,-5…
1	NP-016455	C11 H18 N2 O4	Full match	Full match	No results	Partial match	Full match	242.127	5.994	Mass Frontier 8/13/2020 10:54:23 PM 2D 17 17 0 0 0 0 0 0 0 0 1 V2000 0.5172 -4.1379 0.0000 C 0 0 0 0 0 0 0 0 0 0 0 0 1.1724 -3.7586 0.0000 C 0 0 0 0 0 0 0 0 0 0 0 0 1.8276 -4.1379 0.0000 C 0 0 0 0 0 0 0 0 0 0 0 0 2.4828 -3.7586 0.0000 C 0 0 0 0 0 0 0 0 0 0 0 0 3.1379 -4.1379 0.0000 C 0 0 0 0 0 0 0 0 0 0 0 0 3.7931 -3.7586 0.0000 N 0 0 0 0 0 0 0 0 0 0 0 0 3.7931 -3.0000 0.0000 C 0 0 0 0 0 0 0 0 0 …	NP-016455	C11 H18 N2 O4	242.127	86.9		2.08741e-05	0.0862116	CC(C)CC1N=C(O)C(CCC(O)=O)N=C1O	InChI=1/C11H18N2O4/c1-6(2)5-8-11(17)12-7(10(16)13-8)3-4-9(14)15/h6-8H,3-5H2,1-2H3,(H,12,17)(H,13,16)(H,14,15)_x000D_ AuxInfo=1/1/N:1,12,8,9,3,2,7,4,10,15,5,6,13,11,17,16,14/E:(1,2)(14,15)/rA:17CCCCCNCCCCOCNOCOO/rB:s1;s2;s3;s4;d5;s6;s7;s8;s9;d10;s2;s4;s5;s7d13;s15;s10;/rC:1.0521,-8.4171,0;2.3848,-7.6456,0;3.7176,-8.4171,0;5.0504,-7.6456,0;6.383,-8.4171,0;7.7158,-7.6456,0;7.7158,-6.1025,0;9.0485,-5…
1	NP-016455	C11 H18 N2 O4	Full match	Full match	No results	Partial match	Full match	242.127	4.102	Mass Frontier 8/13/2020 10:54:23 PM 2D 17 17 0 0 0 0 0 0 0 0 1 V2000 0.5172 -4.1379 0.0000 C 0 0 0 0 0 0 0 0 0 0 0 0 1.1724 -3.7586 0.0000 C 0 0 0 0 0 0 0 0 0 0 0 0 1.8276 -4.1379 0.0000 C 0 0 0 0 0 0 0 0 0 0 0 0 2.4828 -3.7586 0.0000 C 0 0 0 0 0 0 0 0 0 0 0 0 3.1379 -4.1379 0.0000 C 0 0 0 0 0 0 0 0 0 0 0 0 3.7931 -3.7586 0.0000 N 0 0 0 0 0 0 0 0 0 0 0 0 3.7931 -3.0000 0.0000 C 0 0 0 0 0 0 0 0 0 …	NP-016455	C11 H18 N2 O4	242.127	86.9		8.7216e-05	0.360208	CC(C)CC1N=C(O)C(CCC(O)=O)N=C1O	InChI=1/C11H18N2O4/c1-6(2)5-8-11(17)12-7(10(16)13-8)3-4-9(14)15/h6-8H,3-5H2,1-2H3,(H,12,17)(H,13,16)(H,14,15)_x000D_ AuxInfo=1/1/N:1,12,8,9,3,2,7,4,10,15,5,6,13,11,17,16,14/E:(1,2)(14,15)/rA:17CCCCCNCCCCOCNOCOO/rB:s1;s2;s3;s4;d5;s6;s7;s8;s9;d10;s2;s4;s5;s7d13;s15;s10;/rC:1.0521,-8.4171,0;2.3848,-7.6456,0;3.7176,-8.4171,0;5.0504,-7.6456,0;6.383,-8.4171,0;7.7158,-7.6456,0;7.7158,-6.1025,0;9.0485,-5…
1	NP-018762	C20 H22 O6	Full match	Full match	No results	Partial match	Not the top hit	358.142	8.014	Mass Frontier 8/13/2020 10:54:23 PM 2D 27 29 0 0 0 0 0 0 0 0 1 V2000 4.9655 -2.0345 0.0000 C 0 0 0 0 0 0 0 0 0 0 0 0 4.6552 -1.3448 0.0000 C 0 0 0 0 0 0 0 0 0 0 0 0 3.8966 -1.2759 0.0000 C 0 0 0 0 0 0 0 0 0 0 0 0 3.4483 -1.8621 0.0000 C 0 0 0 0 0 0 0 0 0 0 0 0 3.7586 -2.5517 0.0000 O 0 0 0 0 0 0 0 0 0 0 0 0 3.3448 -3.1724 0.0000 C 0 0 0 0 0 0 0 0 0 0 0 0 2.5862 -2.9310 0.0000 C 0 0 0 0 0 0 0 0 0 …	NP-018762	C20 H22 O6	358.142	78.2		-7.66469e-05	-0.214013	[H]\C(C)=C(/C)C(=O)OC1CC2(C)OC(=CC2=O)C(=C)CC2OC(=O)C(=C)C12	InChI=1/C20H22O6/c1-6-10(2)18(22)25-15-9-20(5)16(21)8-13(26-20)11(3)7-14-17(15)12(4)19(23)24-14/h6,8,14-15,17H,3-4,7,9H2,1-2,5H3/b10-6-_x000D_ AuxInfo=1/0/N:1,20,24,22,27,2,13,10,7,3,12,16,11,14,6,9,15,4,17,8,26,21,18,23,5,25/rA:27CCCCOCCCCCCCCCCCCOHCOCOCOOC/rB:s1;d2;s3;s4;s5;s6;s7;s8;s9;d10;s11;s12;s13;s6s14;s15;s16;d17;s2;s3;d4;d16;s14s17;d12;s8s11;d9;s8;/rC:10.0802,-4.1301,0;9.4503,-2.73,0;7.9…
1	NP-019374	C10 H18 O4	Full match	Full match	Partial match	Not the top hit	Full match	202.121	7.321	Mass Frontier 8/13/2020 10:54:32 PM 2D 14 13 0 0 0 0 0 0 0 0 1 V2000 7.8966 -1.4828 0.0000 C 0 0 0 0 0 0 0 0 0 0 0 0 7.2414 -1.8621 0.0000 O 0 0 0 0 0 0 0 0 0 0 0 0 6.6207 -1.4828 0.0000 C 0 0 0 0 0 0 0 0 0 0 0 0 5.9655 -1.8621 0.0000 C 0 0 0 0 0 0 0 0 0 0 0 0 5.2759 -1.4828 0.0000 C 0 0 0 0 0 0 0 0 0 0 0 0 4.6207 -1.8621 0.0000 C 0 0 0 0 0 0 0 0 0 0 0 0 4.0000 -1.4828 0.0000 C 0 0 0 0 0 0 0 0 0 …	NP-019374	C10 H18 O4	202.121	84.6		6.66142e-06	0.0329577	COC(=O)CCCCCCCC(O)=O	InChI=1S/C10H18O4/c1-14-10(13)8-6-4-2-3-5-7-9(11)12/h2-8H2,1H3,(H,11,12)_x000D_ AuxInfo=1/1/N:1,7,8,6,9,5,10,4,11,3,12,14,13,2/E:(11,12)/rA:14COCCCCCCCCCOOO/rB:s1;s2;s3;s4;s5;s6;s7;s8;s9;s10;d11;d3;s11;/rC:16.0629,-3.0162,0;14.7301,-3.7878,0;13.4675,-3.0162,0;12.1348,-3.7878,0;10.732,-3.0162,0;9.3992,-3.7878,0;8.1366,-3.0162,0;6.8038,-3.7878,0;5.4011,-3.0162,0;4.1385,-3.7878,0;2.8057,-3.0162,0;1.…
1	NP-019636	C9 H8 O4	Full match	Full match	Partial match	Partial match	Full match	180.042	5.162	Mass Frontier 8/13/2020 10:54:21 PM 2D 13 14 0 0 0 0 0 0 0 0 1 V2000 3.4483 -3.9655 0.0000 C 0 0 0 0 0 0 0 0 0 0 0 0 2.7931 -3.5862 0.0000 O 0 0 0 0 0 0 0 0 0 0 0 0 2.7931 -2.8276 0.0000 C 0 0 0 0 0 0 0 0 0 0 0 0 3.4483 -2.4483 0.0000 C 0 0 0 0 0 0 0 0 0 0 0 0 3.4483 -1.6897 0.0000 C 0 0 0 0 0 0 0 0 0 0 0 0 2.7931 -1.3103 0.0000 C 0 0 0 0 0 0 0 0 0 0 0 0 2.1379 -1.6897 0.0000 C 0 0 0 0 0 0 0 0 0 …	NP-019636	C9 H8 O4	180.042	79		-0.000112158	-0.622953	COC1=CC=CC2=C1C(=O)OC2O	InChI=1/C9H8O4/c1-12-6-4-2-3-5-7(6)9(11)13-8(5)10/h2-4,8,10H,1H3_x000D_ AuxInfo=1/0/N:1,5,6,4,7,3,8,11,9,12,13,2,10/rA:13COCCCCCCCOCOO/rB:s1;s2;d3;s4;d5;s6;s3d7;s8;s9;s7s10;s11;d9;/rC:7.0142,-8.0662,0;5.6814,-7.2947,0;5.6814,-5.7516,0;7.0142,-4.9801,0;7.0142,-3.437,0;5.6814,-2.6653,0;4.3487,-3.437,0;4.3487,-4.9801,0;2.946,-5.4009,0;2.0341,-4.2085,0;2.946,-3.0161,0;2.3848,-1.4729,0;2.3848,-6.944,0;
1	NP-021797	C12 H22 O3	Full match	Full match	No results	Not the top hit	Full match	214.157	10.948	Mass Frontier 8/13/2020 10:54:33 PM 2D 17 16 0 0 0 0 0 0 0 0 1 V2000 0.5172 -4.1379 0.0000 C 0 0 0 0 0 0 0 0 0 0 0 0 1.1724 -3.7586 0.0000 C 0 0 0 0 0 0 0 0 0 0 0 0 1.7931 -4.1379 0.0000 C 0 0 0 0 0 0 0 0 0 0 0 0 2.4828 -3.7586 0.0000 C 0 0 0 0 0 0 0 0 0 0 0 0 3.1379 -4.1379 0.0000 C 0 0 0 0 0 0 0 0 0 0 0 0 3.7931 -3.7586 0.0000 C 0 0 0 0 0 0 0 0 0 0 0 0 4.4138 -4.1379 0.0000 C 0 0 0 0 0 0 0 0 0 …	NP-021797	C12 H22 O3	214.157	78.3		-1.58682e-06	-0.00740961	[H]\C(CCCCCC)=C(/[H])CC(O)CC(O)=O	InChI=1/C12H22O3/c1-2-3-4-5-6-7-8-9-11(13)10-12(14)15/h7-8,11,13H,2-6,9-10H2,1H3,(H,14,15)/b8-7-_x000D_ AuxInfo=1/1/N:1,2,3,4,5,6,7,8,9,11,10,12,16,13,17/E:(14,15)/rA:17CCCCCCCCCCCCOHHOO/rB:s1;s2;s3;s4;s5;s6;d7;s8;s9;s10;s11;d12;s7;s8;s10;s12;/rC:1.0521,-8.4171,0;2.3848,-7.6456,0;3.6474,-8.4171,0;5.0504,-7.6456,0;6.383,-8.4171,0;7.7158,-7.6456,0;8.9784,-8.4171,0;10.3811,-7.6456,0;10.3811,-6.1025,…
1	NP-021797	C12 H22 O3	Full match	Full match	No results	Not the top hit	Full match	214.157	9.575	Mass Frontier 8/13/2020 10:54:33 PM 2D 17 16 0 0 0 0 0 0 0 0 1 V2000 0.5172 -4.1379 0.0000 C 0 0 0 0 0 0 0 0 0 0 0 0 1.1724 -3.7586 0.0000 C 0 0 0 0 0 0 0 0 0 0 0 0 1.7931 -4.1379 0.0000 C 0 0 0 0 0 0 0 0 0 0 0 0 2.4828 -3.7586 0.0000 C 0 0 0 0 0 0 0 0 0 0 0 0 3.1379 -4.1379 0.0000 C 0 0 0 0 0 0 0 0 0 0 0 0 3.7931 -3.7586 0.0000 C 0 0 0 0 0 0 0 0 0 0 0 0 4.4138 -4.1379 0.0000 C 0 0 0 0 0 0 0 0 0 …	NP-021797	C12 H22 O3	214.157	78.3		-2.93861e-05	-0.137218	[H]\C(CCCCCC)=C(/[H])CC(O)CC(O)=O	InChI=1/C12H22O3/c1-2-3-4-5-6-7-8-9-11(13)10-12(14)15/h7-8,11,13H,2-6,9-10H2,1H3,(H,14,15)/b8-7-_x000D_ AuxInfo=1/1/N:1,2,3,4,5,6,7,8,9,11,10,12,16,13,17/E:(14,15)/rA:17CCCCCCCCCCCCOHHOO/rB:s1;s2;s3;s4;s5;s6;d7;s8;s9;s10;s11;d12;s7;s8;s10;s12;/rC:1.0521,-8.4171,0;2.3848,-7.6456,0;3.6474,-8.4171,0;5.0504,-7.6456,0;6.383,-8.4171,0;7.7158,-7.6456,0;8.9784,-8.4171,0;10.3811,-7.6456,0;10.3811,-6.1025,…
1	NP-021797	C12 H22 O3	Full match	Full match	Partial match	Not the top hit	Full match	214.157	8.592	Mass Frontier 8/13/2020 10:54:33 PM 2D 17 16 0 0 0 0 0 0 0 0 1 V2000 0.5172 -4.1379 0.0000 C 0 0 0 0 0 0 0 0 0 0 0 0 1.1724 -3.7586 0.0000 C 0 0 0 0 0 0 0 0 0 0 0 0 1.7931 -4.1379 0.0000 C 0 0 0 0 0 0 0 0 0 0 0 0 2.4828 -3.7586 0.0000 C 0 0 0 0 0 0 0 0 0 0 0 0 3.1379 -4.1379 0.0000 C 0 0 0 0 0 0 0 0 0 0 0 0 3.7931 -3.7586 0.0000 C 0 0 0 0 0 0 0 0 0 0 0 0 4.4138 -4.1379 0.0000 C 0 0 0 0 0 0 0 0 0 …	NP-021797	C12 H22 O3	214.157	78.3		8.65682e-05	0.404228	[H]\C(CCCCCC)=C(/[H])CC(O)CC(O)=O	InChI=1/C12H22O3/c1-2-3-4-5-6-7-8-9-11(13)10-12(14)15/h7-8,11,13H,2-6,9-10H2,1H3,(H,14,15)/b8-7-_x000D_ AuxInfo=1/1/N:1,2,3,4,5,6,7,8,9,11,10,12,16,13,17/E:(14,15)/rA:17CCCCCCCCCCCCOHHOO/rB:s1;s2;s3;s4;s5;s6;d7;s8;s9;s10;s11;d12;s7;s8;s10;s12;/rC:1.0521,-8.4171,0;2.3848,-7.6456,0;3.6474,-8.4171,0;5.0504,-7.6456,0;6.383,-8.4171,0;7.7158,-7.6456,0;8.9784,-8.4171,0;10.3811,-7.6456,0;10.3811,-6.1025,…
1	NP-022451	C15 H18 O3	Full match	Full match	No results	Partial match	Full match	246.126	8.304	Mass Frontier 8/13/2020 10:54:34 PM 2D 18 20 0 0 0 0 0 0 0 0 1 V2000 4.0690 -3.6552 0.0000 C 0 0 0 0 0 0 0 0 0 0 0 0 3.7241 -3.0000 0.0000 C 0 0 0 0 0 0 0 0 0 0 0 0 2.9655 -3.0000 0.0000 C 0 0 0 0 0 0 0 0 0 0 0 0 2.4828 -2.3793 0.0000 C 0 0 0 0 0 0 0 0 0 0 0 0 1.7586 -2.4483 0.0000 O 0 0 0 0 0 0 0 0 0 0 0 0 1.4483 -1.7586 0.0000 C 0 0 0 0 0 0 0 0 0 0 0 0 2.0000 -1.2414 0.0000 C 0 0 0 0 0 0 0 0 0 …	NP-022451	C15 H18 O3	246.126	73.7		4.65962e-05	0.189319	CC1=C2CC3C(CCC3(C)O)=C(C)C=C2OC1=O	InChI=1/C15H18O3/c1-8-6-13-11(9(2)14(16)18-13)7-12-10(8)4-5-15(12,3)17/h6,12,17H,4-5,7H2,1-3H3_x000D_ AuxInfo=1/0/N:1,17,15,12,13,3,9,2,7,11,8,10,4,6,14,18,16,5/rA:18CCCCOCCCCCCCCCCOCO/rB:s1;s2;d3;s4;s5;s6;s4d7;s8;s9;d2s10;s11;s12;s10s13;s14;s14;s7;d6;/rC:8.2851,-7.4425,0;7.5828,-6.1084,0;6.0382,-6.1084,0;5.0554,-4.8446,0;3.5808,-4.9851,0;2.949,-3.5808,0;4.0723,-2.5277,0;5.4064,-3.3702,0;6.8105,-…
1	N-Phenylacetylglutamine	C13 H16 N2 O4	Full match	Full match	Full match	Full match	Full match	264.111	5.357	Mass Frontier 8/13/2020 10:54:44 PM 2D 19 19 0 0 0 0 0 0 0 0 1 V2000 3.3448 -2.1034 0.0000 N 0 0 0 0 0 0 0 0 0 0 0 0 3.3448 -1.3448 0.0000 C 0 0 0 0 0 0 0 0 0 0 0 0 2.6897 -0.9655 0.0000 C 0 0 0 0 0 0 0 0 0 0 0 0 2.0345 -1.3448 0.0000 C 0 0 0 0 0 0 0 0 0 0 0 0 1.3793 -0.9655 0.0000 C 0 0 0 0 0 0 0 0 0 0 0 0 0.7241 -1.3448 0.0000 O 0 0 0 0 0 0 0 0 0 0 0 0 4.0000 -0.9655 0.0000 C 0 0 0 0 0 0 0 0 0 …	N-Phenylacetylglutamine	C13 H16 N2 O4	264.111	96.3	C04148	-1.52618e-05	-0.0577854	NC(=O)CC[C@H](NC(=O)CC1=CC=CC=C1)C(O)=O	InChI=1/C13H16N2O4/c14-11(16)7-6-10(13(18)19)15-12(17)8-9-4-2-1-3-5-9/h1-5,10H,6-8H2,(H2,14,16)(H,15,17)(H,18,19)/t10-/s2_x000D_ AuxInfo=1/1/N:17,16,18,15,19,3,4,13,14,2,5,11,7,10,1,6,12,8,9/E:(2,3)(4,5)(18,19)/rA:19NCCCCOCOONCOCCCCCCC/rB:p1;s2;s3;s4;d5;s2;s7;d7;s5;s1;d11;s11;s13;d14;s15;d16;s17;s14d18;/rC:6.8038,-4.2786,0;6.8038,-2.7355,0;5.4713,-1.964,0;4.1385,-2.7355,0;2.8057,-1.964,0;1.4729,-…
1	Omeprazole sulphone	C17 H19 N3 O4 S	Full match	Full match	Full match	Partial match	Full match	361.11	7.633	Mass Frontier 8/13/2020 10:54:45 PM 2D 25 27 0 0 0 0 0 0 0 0 1 V2000 4.7586 -3.1379 0.0000 N 0 0 0 0 0 0 0 0 0 0 0 0 4.0000 -3.3793 0.0000 C 0 0 0 0 0 0 0 0 0 0 0 0 3.3448 -3.0000 0.0000 C 0 0 0 0 0 0 0 0 0 0 0 0 2.6897 -3.3793 0.0000 C 0 0 0 0 0 0 0 0 0 0 0 0 2.6897 -4.1379 0.0000 C 0 0 0 0 0 0 0 0 0 0 0 0 3.3448 -4.5172 0.0000 C 0 0 0 0 0 0 0 0 0 0 0 0 4.0000 -4.1379 0.0000 C 0 0 0 0 0 0 0 0 0 …	Omeprazole sulphone	C17 H19 N3 O4 S	361.11	89		-1.21338e-05	-0.0336013	COC1=CC=C2N=C(NC2=C1)S(=O)(=O)CC1=NC=C(C)C(OC)=C1C	InChI=1S/C17H19N3O4S/c1-10-8-18-15(11(2)16(10)24-4)9-25(21,22)17-19-13-6-5-12(23-3)7-14(13)20-17/h5-8H,9H2,1-4H3,(H,19,20)_x000D_ AuxInfo=1/1/N:23,18,20,24,5,6,3,14,11,15,17,4,7,2,12,16,9,13,8,1,21,25,19,22,10/E:(21,22)/CRV:25.6/rA:25NCCCCCCNCSCCNCCCCCOCOOCCO/rB:s1;d2;s3;d4;s5;s2d6;s7;s1d8;s9;s10;s11;d12;s13;d14;s15;s12d16;s17;s4;s19;d10;s16;s15;s22;d10;/rC:9.6797,-6.383,0;8.1366,-6.874,0;6.8038,…
1	OPEO	C16 H26 O2	Full match	Full match	No results	Full match	Full match	250.193	11.616	Mass Frontier 8/13/2020 10:54:43 PM 2D 18 18 0 0 0 0 0 0 0 0 1 V2000 7.0690 -1.5517 0.0000 C 0 0 0 0 0 0 0 0 0 0 0 0 6.4138 -1.1724 0.0000 C 0 0 0 0 0 0 0 0 0 0 0 0 5.7586 -0.7931 0.0000 C 0 0 0 0 0 0 0 0 0 0 0 0 5.1034 -1.1724 0.0000 C 0 0 0 0 0 0 0 0 0 0 0 0 4.4483 -1.5517 0.0000 C 0 0 0 0 0 0 0 0 0 0 0 0 3.7931 -1.1724 0.0000 C 0 0 0 0 0 0 0 0 0 0 0 0 3.1379 -1.5517 0.0000 C 0 0 0 0 0 0 0 0 0 …	OPEO	C16 H26 O2	250.193	78.7	D05229	-0.000178292	-0.712617	CC(C)(C)CC(C)(C)C1=CC=C(OCCO)C=C1	InChI=1S/C16H26O2/c1-15(2,3)12-16(4,5)13-6-8-14(9-7-13)18-11-10-17/h6-9,17H,10-12H2,1-5H3_x000D_ AuxInfo=1/0/N:1,17,18,13,14,6,15,7,16,11,10,3,5,8,2,4,12,9/E:(1,2,3)(4,5)(6,7)(8,9)/rA:18CCCCCCCCOCCOCCCCCC/rB:s1;s2;s3;s4;d5;s6;d7;s8;s9;s10;s11;s4;s4;s5;s8d15;s2;s2;/rC:14.3795,-3.1564,0;13.0467,-2.3848,0;11.7139,-1.6133,0;10.3811,-2.3848,0;9.0485,-3.1564,0;7.7158,-2.3848,0;6.383,-3.1564,0;6.383,-4.…
1	OPEO	C16 H26 O2	Full match	Full match	No results	Full match	Full match	250.193	11.542	Mass Frontier 8/13/2020 10:54:43 PM 2D 18 18 0 0 0 0 0 0 0 0 1 V2000 7.0690 -1.5517 0.0000 C 0 0 0 0 0 0 0 0 0 0 0 0 6.4138 -1.1724 0.0000 C 0 0 0 0 0 0 0 0 0 0 0 0 5.7586 -0.7931 0.0000 C 0 0 0 0 0 0 0 0 0 0 0 0 5.1034 -1.1724 0.0000 C 0 0 0 0 0 0 0 0 0 0 0 0 4.4483 -1.5517 0.0000 C 0 0 0 0 0 0 0 0 0 0 0 0 3.7931 -1.1724 0.0000 C 0 0 0 0 0 0 0 0 0 0 0 0 3.1379 -1.5517 0.0000 C 0 0 0 0 0 0 0 0 0 …	OPEO	C16 H26 O2	250.193	78.7	D05229	-0.000178292	-0.712617	CC(C)(C)CC(C)(C)C1=CC=C(OCCO)C=C1	InChI=1S/C16H26O2/c1-15(2,3)12-16(4,5)13-6-8-14(9-7-13)18-11-10-17/h6-9,17H,10-12H2,1-5H3_x000D_ AuxInfo=1/0/N:1,17,18,13,14,6,15,7,16,11,10,3,5,8,2,4,12,9/E:(1,2,3)(4,5)(6,7)(8,9)/rA:18CCCCCCCCOCCOCCCCCC/rB:s1;s2;s3;s4;d5;s6;d7;s8;s9;s10;s11;s4;s4;s5;s8d15;s2;s2;/rC:14.3795,-3.1564,0;13.0467,-2.3848,0;11.7139,-1.6133,0;10.3811,-2.3848,0;9.0485,-3.1564,0;7.7158,-2.3848,0;6.383,-3.1564,0;6.383,-4.…
1	Ornithine	C5 H12 N2 O2	Full match	Full match	Full match	Full match	Full match	132.09	0.622	Mass Frontier 8/13/2020 10:54:50 PM 2D 9 8 0 0 0 0 0 0 0 0 1 V2000 3.9310 -4.4828 0.0000 O 0 0 0 0 0 0 0 0 0 0 0 0 4.5862 -4.1034 0.0000 C 0 0 0 0 0 0 0 0 0 0 0 0 5.2414 -4.4828 0.0000 C 0 0 0 0 0 0 0 0 0 0 0 0 5.8966 -4.1034 0.0000 C 0 0 0 0 0 0 0 0 0 0 0 0 6.5517 -4.4828 0.0000 C 0 0 0 0 0 0 0 0 0 0 0 0 7.2069 -4.1034 0.0000 C 0 0 0 0 0 0 0 0 0 0 0 0 7.8621 -4.4828 0.0000 N 0 0 0 0 0 0 0 0 0 0 …	Ornithine	C5 H12 N2 O2	132.09	86.9	C01602	3.62949e-06	0.0274774	NCCCC(N)C(O)=O	InChI=1/C5H12N2O2/c6-3-1-2-4(7)5(8)9/h4H,1-3,6-7H2,(H,8,9)_x000D_ AuxInfo=1/1/N:5,4,6,3,2,7,9,1,8/E:(8,9)/rA:9OCCCCCNON/rB:s1;s2;s3;s4;s5;s6;d2;s3;/rC:7.9957,-9.1181,0;9.3284,-8.3464,0;10.6611,-9.1181,0;11.9938,-8.3464,0;13.3263,-9.1181,0;14.659,-8.3464,0;15.9917,-9.1181,0;9.3284,-6.8034,0;10.6611,-10.6611,0;
1	Oxepanone	C6 H10 O2	Full match	Full match	Partial match	Full match	Full match	114.068	5.475	Mass Frontier 8/13/2020 10:55:06 PM 2D 8 8 0 0 0 0 0 0 0 0 1 V2000 2.6552 -0.7241 0.0000 O 0 0 0 0 0 0 0 0 0 0 0 0 2.0690 -1.2069 0.0000 C 0 0 0 0 0 0 0 0 0 0 0 0 1.3793 -0.8621 0.0000 O 0 0 0 0 0 0 0 0 0 0 0 0 0.6897 -1.2069 0.0000 C 0 0 0 0 0 0 0 0 0 0 0 0 0.5172 -1.9310 0.0000 C 0 0 0 0 0 0 0 0 0 0 0 0 1.0000 -2.5172 0.0000 C 0 0 0 0 0 0 0 0 0 0 0 0 1.7586 -2.5172 0.0000 C 0 0 0 0 0 0 0 0 0 0 …	Oxepanone	C6 H10 O2	114.068	83.4		-1.13201e-05	-0.09924	O=C1CCCCCO1	InChI=1S/C6H10O2/c7-6-4-2-1-3-5-8-6/h1-5H2_x000D_ AuxInfo=1/0/N:6,7,5,8,4,2,1,3/rA:8OCOCCCCC/rB:d1;s2;s3;s4;s5;s6;s2s7;/rC:5.3902,-1.47,0;4.2002,-2.4501,0;2.8001,-1.7501,0;1.4001,-2.4501,0;1.0499,-3.92,0;2.0301,-5.1101,0;3.5701,-5.1101,0;4.5502,-3.92,0;
1	Palmitoleic acid	C16 H30 O2	Full match	Full match	Full match	Full match	Full match	254.224	11.127	Mass Frontier 8/13/2020 10:54:44 PM 2D 18 17 0 0 0 0 0 0 0 0 1 V2000 3.7586 -7.2069 0.0000 C 0 0 0 0 0 0 0 0 0 0 0 0 4.4483 -6.8276 0.0000 C 0 0 0 0 0 0 0 0 0 0 0 0 4.4483 -6.1034 0.0000 C 0 0 0 0 0 0 0 0 0 0 0 0 5.1379 -5.7241 0.0000 C 0 0 0 0 0 0 0 0 0 0 0 0 5.1379 -4.9655 0.0000 C 0 0 0 0 0 0 0 0 0 0 0 0 5.7931 -4.5862 0.0000 C 0 0 0 0 0 0 0 0 0 0 0 0 5.7931 -3.7931 0.0000 C 0 0 0 0 0 0 0 0 0 …	Palmitoleic acid	C16 H30 O2	254.225	91.8	C08362	-0.000114977	-0.452266	CCCCCC\C=C/CCCCCCCC(O)=O	InChI=1S/C16H30O2/c1-2-3-4-5-6-7-8-9-10-11-12-13-14-15-16(17)18/h7-8H,2-6,9-15H2,1H3,(H,17,18)/b8-7-_x000D_ AuxInfo=1/1/N:1,2,3,4,5,6,7,8,9,10,11,12,13,14,15,16,17,18/E:(17,18)/rA:18CCCCCCCCCCCCCCCCOO/rB:s1;s2;s3;s4;s5;s6;d-7;s8;s9;s10;s11;s12;s13;s14;s15;d16;s16;/rC:7.6456,-14.66,0;9.0485,-13.8884,0;9.0485,-12.4153,0;10.4513,-11.6437,0;10.4513,-10.1006,0;11.7841,-9.3291,0;11.7841,-7.7158,0;13.11…
1	Palmitoleic acid	C16 H30 O2	Full match	Full match	Full match	Full match	Full match	254.225	10.407	Mass Frontier 8/13/2020 10:54:44 PM 2D 18 17 0 0 0 0 0 0 0 0 1 V2000 3.7586 -7.2069 0.0000 C 0 0 0 0 0 0 0 0 0 0 0 0 4.4483 -6.8276 0.0000 C 0 0 0 0 0 0 0 0 0 0 0 0 4.4483 -6.1034 0.0000 C 0 0 0 0 0 0 0 0 0 0 0 0 5.1379 -5.7241 0.0000 C 0 0 0 0 0 0 0 0 0 0 0 0 5.1379 -4.9655 0.0000 C 0 0 0 0 0 0 0 0 0 0 0 0 5.7931 -4.5862 0.0000 C 0 0 0 0 0 0 0 0 0 0 0 0 5.7931 -3.7931 0.0000 C 0 0 0 0 0 0 0 0 0 …	Palmitoleic acid	C16 H30 O2	254.225	91.8	C08362	-7.54629e-05	-0.296835	CCCCCC\C=C/CCCCCCCC(O)=O	InChI=1S/C16H30O2/c1-2-3-4-5-6-7-8-9-10-11-12-13-14-15-16(17)18/h7-8H,2-6,9-15H2,1H3,(H,17,18)/b8-7-_x000D_ AuxInfo=1/1/N:1,2,3,4,5,6,7,8,9,10,11,12,13,14,15,16,17,18/E:(17,18)/rA:18CCCCCCCCCCCCCCCCOO/rB:s1;s2;s3;s4;s5;s6;d-7;s8;s9;s10;s11;s12;s13;s14;s15;d16;s16;/rC:7.6456,-14.66,0;9.0485,-13.8884,0;9.0485,-12.4153,0;10.4513,-11.6437,0;10.4513,-10.1006,0;11.7841,-9.3291,0;11.7841,-7.7158,0;13.11…
1	Palmitoleic acid	C16 H30 O2	Full match	Full match	Full match	Full match	Full match	254.225	10.596	Mass Frontier 8/13/2020 10:54:44 PM 2D 18 17 0 0 0 0 0 0 0 0 1 V2000 3.7586 -7.2069 0.0000 C 0 0 0 0 0 0 0 0 0 0 0 0 4.4483 -6.8276 0.0000 C 0 0 0 0 0 0 0 0 0 0 0 0 4.4483 -6.1034 0.0000 C 0 0 0 0 0 0 0 0 0 0 0 0 5.1379 -5.7241 0.0000 C 0 0 0 0 0 0 0 0 0 0 0 0 5.1379 -4.9655 0.0000 C 0 0 0 0 0 0 0 0 0 0 0 0 5.7931 -4.5862 0.0000 C 0 0 0 0 0 0 0 0 0 0 0 0 5.7931 -3.7931 0.0000 C 0 0 0 0 0 0 0 0 0 …	Palmitoleic acid	C16 H30 O2	254.225	91.8	C08362	-7.62127e-05	-0.299785	CCCCCC\C=C/CCCCCCCC(O)=O	InChI=1S/C16H30O2/c1-2-3-4-5-6-7-8-9-10-11-12-13-14-15-16(17)18/h7-8H,2-6,9-15H2,1H3,(H,17,18)/b8-7-_x000D_ AuxInfo=1/1/N:1,2,3,4,5,6,7,8,9,10,11,12,13,14,15,16,17,18/E:(17,18)/rA:18CCCCCCCCCCCCCCCCOO/rB:s1;s2;s3;s4;s5;s6;d-7;s8;s9;s10;s11;s12;s13;s14;s15;d16;s16;/rC:7.6456,-14.66,0;9.0485,-13.8884,0;9.0485,-12.4153,0;10.4513,-11.6437,0;10.4513,-10.1006,0;11.7841,-9.3291,0;11.7841,-7.7158,0;13.11…
1	Palmitoleic acid	C16 H30 O2	Full match	Full match	Full match	Full match	Full match	254.225	10.249	Mass Frontier 8/13/2020 10:54:44 PM 2D 18 17 0 0 0 0 0 0 0 0 1 V2000 3.7586 -7.2069 0.0000 C 0 0 0 0 0 0 0 0 0 0 0 0 4.4483 -6.8276 0.0000 C 0 0 0 0 0 0 0 0 0 0 0 0 4.4483 -6.1034 0.0000 C 0 0 0 0 0 0 0 0 0 0 0 0 5.1379 -5.7241 0.0000 C 0 0 0 0 0 0 0 0 0 0 0 0 5.1379 -4.9655 0.0000 C 0 0 0 0 0 0 0 0 0 0 0 0 5.7931 -4.5862 0.0000 C 0 0 0 0 0 0 0 0 0 0 0 0 5.7931 -3.7931 0.0000 C 0 0 0 0 0 0 0 0 0 …	Palmitoleic acid	C16 H30 O2	254.225	91.8	C08362	-7.69585e-05	-0.302719	CCCCCC\C=C/CCCCCCCC(O)=O	InChI=1S/C16H30O2/c1-2-3-4-5-6-7-8-9-10-11-12-13-14-15-16(17)18/h7-8H,2-6,9-15H2,1H3,(H,17,18)/b8-7-_x000D_ AuxInfo=1/1/N:1,2,3,4,5,6,7,8,9,10,11,12,13,14,15,16,17,18/E:(17,18)/rA:18CCCCCCCCCCCCCCCCOO/rB:s1;s2;s3;s4;s5;s6;d-7;s8;s9;s10;s11;s12;s13;s14;s15;d16;s16;/rC:7.6456,-14.66,0;9.0485,-13.8884,0;9.0485,-12.4153,0;10.4513,-11.6437,0;10.4513,-10.1006,0;11.7841,-9.3291,0;11.7841,-7.7158,0;13.11…
1	Palmitoylcarnitine	C23 H45 N O4	Full match	Full match	Full match	Full match	Full match	399.335	11.231	Mass Frontier 8/13/2020 10:54:43 PM 2D 28 27 0 0 0 0 0 0 0 0 2 V2000 11.5172 -4.8276 0.0000 O 0 0 0 0 0 0 0 0 0 0 0 0 12.1724 -4.4483 0.0000 C 0 0 0 0 0 0 0 0 0 0 0 0 12.1724 -3.6897 0.0000 C 0 0 0 0 0 0 0 0 0 0 0 0 11.5172 -3.3103 0.0000 C 0 0 0 0 0 0 0 0 0 0 0 0 10.8621 -3.6897 0.0000 O 0 0 0 0 0 0 0 0 0 0 0 0 10.2069 -3.3103 0.0000 C 0 0 0 0 0 0 0 0 0 0 0 0 9.5517 -3.6897 0.0000 C 0 0 0 0 0 0 …	Palmitoylcarnitine	C23 H45 N O4	399.335	95.9		-0.000200658	-0.502481	CCCCCCCCCCCCCCCC(=O)OC(CC(O)=O)C[N+](C)(C)C	InChI=1/C23H45NO4/c1-5-6-7-8-9-10-11-12-13-14-15-16-17-18-23(27)28-21(19-22(25)26)20-24(2,3)4/h21H,5-20H2,1-4H3/p+1_x000D_ AuxInfo=1/1/N:21,25,26,27,20,19,18,17,16,15,14,13,12,11,10,9,8,7,3,23,4,2,6,24,1,22,28,5/E:(2,3,4)(25,26)/CRV:24+1,25-1/rA:28OCCCOCCCCCCCCCCCCCCCCOCN+CCCO/rB:s1;s2;s3;s4;s5;s6;s7;s8;s9;s10;s11;s12;s13;s14;s15;s16;s17;s18;s19;s20;d2;s4;s23;s24;s24;s24;d6;/rC:23.4262,-9.8194,0;…
1	Paracetamol	C8 H9 N O2	Full match	Full match	Not the top hit	Full match	Full match	151.063	3.588	Mass Frontier 8/13/2020 10:54:47 PM 2D 11 11 0 0 0 0 0 0 0 0 1 V2000 4.8966 -5.1724 0.0000 C 0 0 0 0 0 0 0 0 0 0 0 0 4.2414 -5.5517 0.0000 C 0 0 0 0 0 0 0 0 0 0 0 0 4.2414 -6.3103 0.0000 C 0 0 0 0 0 0 0 0 0 0 0 0 4.8966 -6.6897 0.0000 C 0 0 0 0 0 0 0 0 0 0 0 0 5.5517 -6.3103 0.0000 C 0 0 0 0 0 0 0 0 0 0 0 0 5.5517 -5.5517 0.0000 C 0 0 0 0 0 0 0 0 0 0 0 0 6.2069 -5.1724 0.0000 N 0 0 0 0 0 0 0 0 0 …	Paracetamol	C8 H9 N O2	151.063	91.6	C06804	7.70811e-05	0.510257	CC(=O)NC1=CC=C(O)C=C1	InChI=1S/C8H9NO2/c1-6(10)9-7-2-4-8(11)5-3-7/h2-5,11H,1H3,(H,9,10)_x000D_ AuxInfo=1/1/N:9,1,5,2,4,8,6,3,7,11,10/E:(2,3)(4,5)/rA:11CCCCCCNCCOO/rB:s1;d2;s3;d4;d1s5;s6;s7;s8;s3;d8;/rC:9.9605,-10.5215,0;8.6277,-11.293,0;8.6277,-12.8361,0;9.9605,-13.6079,0;11.293,-12.8361,0;11.293,-11.293,0;12.6258,-10.5215,0;13.9586,-11.293,0;15.2912,-10.5215,0;7.2949,-13.6079,0;13.9586,-12.8361,0;
1	Paracetamol	C8 H9 N O2	Full match	Full match	Not the top hit	Full match	Full match	151.063	2.087	Mass Frontier 8/13/2020 10:54:47 PM 2D 11 11 0 0 0 0 0 0 0 0 1 V2000 4.8966 -5.1724 0.0000 C 0 0 0 0 0 0 0 0 0 0 0 0 4.2414 -5.5517 0.0000 C 0 0 0 0 0 0 0 0 0 0 0 0 4.2414 -6.3103 0.0000 C 0 0 0 0 0 0 0 0 0 0 0 0 4.8966 -6.6897 0.0000 C 0 0 0 0 0 0 0 0 0 0 0 0 5.5517 -6.3103 0.0000 C 0 0 0 0 0 0 0 0 0 0 0 0 5.5517 -5.5517 0.0000 C 0 0 0 0 0 0 0 0 0 0 0 0 6.2069 -5.1724 0.0000 N 0 0 0 0 0 0 0 0 0 …	Paracetamol	C8 H9 N O2	151.063	91.6	C06804	7.29199e-05	0.482711	CC(=O)NC1=CC=C(O)C=C1	InChI=1S/C8H9NO2/c1-6(10)9-7-2-4-8(11)5-3-7/h2-5,11H,1H3,(H,9,10)_x000D_ AuxInfo=1/1/N:9,1,5,2,4,8,6,3,7,11,10/E:(2,3)(4,5)/rA:11CCCCCCNCCOO/rB:s1;d2;s3;d4;d1s5;s6;s7;s8;s3;d8;/rC:9.9605,-10.5215,0;8.6277,-11.293,0;8.6277,-12.8361,0;9.9605,-13.6079,0;11.293,-12.8361,0;11.293,-11.293,0;12.6258,-10.5215,0;13.9586,-11.293,0;15.2912,-10.5215,0;7.2949,-13.6079,0;13.9586,-12.8361,0;
1	Paraxanthine	C7 H8 N4 O2	Full match	Full match	Full match	Not the top hit	Full match	180.065	4.974	Mass Frontier 8/13/2020 10:54:42 PM 2D 13 14 0 0 0 0 0 0 0 0 1 V2000 2.0000 -0.2069 0.0000 O 0 0 0 0 0 0 0 0 0 0 0 0 2.0000 -0.9655 0.0000 C 0 0 0 0 0 0 0 0 0 0 0 0 1.3448 -1.3448 0.0000 C 0 0 0 0 0 0 0 0 0 0 0 0 0.6207 -1.1034 0.0000 N 0 0 0 0 0 0 0 0 0 0 0 0 0.1724 -1.7241 0.0000 C 0 0 0 0 0 0 0 0 0 0 0 0 0.6207 -2.3448 0.0000 N 0 0 0 0 0 0 0 0 0 0 0 0 1.3448 -2.1034 0.0000 C 0 0 0 0 0 0 0 0 0 …	Paraxanthine	C7 H8 N4 O2	180.065	91.9	C13747	-3.17856e-05	-0.176523	CN1C=NC2=C1C(=O)N(C)C(=O)N2	InChI=1S/C7H8N4O2/c1-10-3-8-5-4(10)6(12)11(2)7(13)9-5/h3H,1-2H3,(H,9,13)_x000D_ AuxInfo=1/1/N:12,11,5,3,7,2,9,6,8,4,10,1,13/rA:13OCCNCNCNCNCCO/rB:d1;s2;s3;s4;d5;d3s6;s7;s8;s2s9;s10;s4;d9;/rC:4.0601,-.42,0;4.0601,-1.96,0;2.73,-2.73,0;1.2601,-2.24,0;.35,-3.5,0;1.2601,-4.7601,0;2.73,-4.27,0;4.0601,-5.0402,0;5.3902,-4.27,0;5.3902,-2.73,0;6.7201,-1.96,0;.77,-.77,0;6.7201,-5.0402,0;
1	Phthaldialdehyde	C8 H6 O2	Full match	Full match	No results	Full match	Not the top hit	134.037	5.75	Mass Frontier 8/13/2020 10:54:47 PM 2D 10 10 0 0 0 0 0 0 0 0 1 V2000 8.5862 -8.4828 0.0000 O 0 0 0 0 0 0 0 0 0 0 0 0 8.5862 -7.7241 0.0000 C 0 0 0 0 0 0 0 0 0 0 0 0 7.9310 -7.3448 0.0000 C 0 0 0 0 0 0 0 0 0 0 0 0 7.2759 -7.7241 0.0000 C 0 0 0 0 0 0 0 0 0 0 0 0 6.6207 -7.3448 0.0000 C 0 0 0 0 0 0 0 0 0 0 0 0 6.6207 -6.5862 0.0000 C 0 0 0 0 0 0 0 0 0 0 0 0 7.2759 -6.2069 0.0000 C 0 0 0 0 0 0 0 0 0 …	Phthaldialdehyde	C8 H6 O2	134.037	75.8	D03470	-6.98023e-06	-0.052077	O=CC1=CC=CC=C1C=O	InChI=1S/C8H6O2/c9-5-7-3-1-2-4-8(7)6-10/h1-6H_x000D_ AuxInfo=1/0/N:5,6,4,7,2,9,3,8,1,10/E:(1,2)(3,4)(5,6)(7,8)(9,10)/rA:10OCCCCCCCCO/rB:d1;s2;d3;s4;d5;s6;s3d7;s8;d9;/rC:17.4657,-17.2553,0;17.4657,-15.712,0;16.1329,-14.9405,0;14.8003,-15.712,0;13.4675,-14.9405,0;13.4675,-13.3974,0;14.8003,-12.6258,0;16.1329,-13.3974,0;17.4657,-12.6258,0;18.7985,-13.3974,0;
1	Phthalic acid	C8 H6 O4	Full match	Full match	Full match	Full match	Not the top hit	166.027	9.864	Mass Frontier 8/13/2020 10:54:41 PM 2D 12 12 0 0 0 0 0 0 0 0 1 V2000 8.6552 -5.2069 0.0000 O 0 0 0 0 0 0 0 0 0 0 0 0 7.9655 -4.8276 0.0000 C 0 0 0 0 0 0 0 0 0 0 0 0 7.3103 -5.2069 0.0000 C 0 0 0 0 0 0 0 0 0 0 0 0 6.6552 -4.8276 0.0000 C 0 0 0 0 0 0 0 0 0 0 0 0 6.0000 -5.2069 0.0000 C 0 0 0 0 0 0 0 0 0 0 0 0 6.0000 -5.9655 0.0000 C 0 0 0 0 0 0 0 0 0 0 0 0 6.6552 -6.3448 0.0000 C 0 0 0 0 0 0 0 0 0 …	Phthalic acid	C8 H6 O4	166.027	88.6	C01606	-8.52224e-05	-0.513306	OC(=O)C1=CC=CC=C1C(O)=O	InChI=1S/C8H6O4/c9-7(10)5-3-1-2-4-6(5)8(11)12/h1-4H,(H,9,10)(H,11,12)_x000D_ AuxInfo=1/1/N:5,6,4,7,3,8,2,9,1,11,10,12/E:(1,2)(3,4)(5,6)(7,8)(9,10,11,12)/gE:(1,2)/rA:12OCCCCCCCCOOO/rB:s1;s2;d3;s4;d5;s6;s3d7;s8;s9;d2;d9;/rC:17.606,-10.5917,0;16.2031,-9.8201,0;14.8703,-10.5917,0;13.5377,-9.8201,0;12.2049,-10.5917,0;12.2049,-12.1348,0;13.5377,-12.9063,0;14.8703,-12.1348,0;16.2031,-12.9063,0;17.606,-1…
1	Phthalic acid	C8 H6 O4	Full match	Full match	Full match	Full match	Not the top hit	166.027	5.159	Mass Frontier 8/13/2020 10:54:41 PM 2D 12 12 0 0 0 0 0 0 0 0 1 V2000 8.6552 -5.2069 0.0000 O 0 0 0 0 0 0 0 0 0 0 0 0 7.9655 -4.8276 0.0000 C 0 0 0 0 0 0 0 0 0 0 0 0 7.3103 -5.2069 0.0000 C 0 0 0 0 0 0 0 0 0 0 0 0 6.6552 -4.8276 0.0000 C 0 0 0 0 0 0 0 0 0 0 0 0 6.0000 -5.2069 0.0000 C 0 0 0 0 0 0 0 0 0 0 0 0 6.0000 -5.9655 0.0000 C 0 0 0 0 0 0 0 0 0 0 0 0 6.6552 -6.3448 0.0000 C 0 0 0 0 0 0 0 0 0 …	Phthalic acid	C8 H6 O4	166.027	88.6	C01606	-7.24205e-05	-0.436198	OC(=O)C1=CC=CC=C1C(O)=O	InChI=1S/C8H6O4/c9-7(10)5-3-1-2-4-6(5)8(11)12/h1-4H,(H,9,10)(H,11,12)_x000D_ AuxInfo=1/1/N:5,6,4,7,3,8,2,9,1,11,10,12/E:(1,2)(3,4)(5,6)(7,8)(9,10,11,12)/gE:(1,2)/rA:12OCCCCCCCCOOO/rB:s1;s2;d3;s4;d5;s6;s3d7;s8;s9;d2;d9;/rC:17.606,-10.5917,0;16.2031,-9.8201,0;14.8703,-10.5917,0;13.5377,-9.8201,0;12.2049,-10.5917,0;12.2049,-12.1348,0;13.5377,-12.9063,0;14.8703,-12.1348,0;16.2031,-12.9063,0;17.606,-1…
1	Phthalic acid	C8 H6 O4	Full match	Full match	Full match	Full match	Not the top hit	166.027	7.694	Mass Frontier 8/13/2020 10:54:41 PM 2D 12 12 0 0 0 0 0 0 0 0 1 V2000 8.6552 -5.2069 0.0000 O 0 0 0 0 0 0 0 0 0 0 0 0 7.9655 -4.8276 0.0000 C 0 0 0 0 0 0 0 0 0 0 0 0 7.3103 -5.2069 0.0000 C 0 0 0 0 0 0 0 0 0 0 0 0 6.6552 -4.8276 0.0000 C 0 0 0 0 0 0 0 0 0 0 0 0 6.0000 -5.2069 0.0000 C 0 0 0 0 0 0 0 0 0 0 0 0 6.0000 -5.9655 0.0000 C 0 0 0 0 0 0 0 0 0 0 0 0 6.6552 -6.3448 0.0000 C 0 0 0 0 0 0 0 0 0 …	Phthalic acid	C8 H6 O4	166.027	88.6	C01606	-8.4088e-05	-0.506473	OC(=O)C1=CC=CC=C1C(O)=O	InChI=1S/C8H6O4/c9-7(10)5-3-1-2-4-6(5)8(11)12/h1-4H,(H,9,10)(H,11,12)_x000D_ AuxInfo=1/1/N:5,6,4,7,3,8,2,9,1,11,10,12/E:(1,2)(3,4)(5,6)(7,8)(9,10,11,12)/gE:(1,2)/rA:12OCCCCCCCCOOO/rB:s1;s2;d3;s4;d5;s6;s3d7;s8;s9;d2;d9;/rC:17.606,-10.5917,0;16.2031,-9.8201,0;14.8703,-10.5917,0;13.5377,-9.8201,0;12.2049,-10.5917,0;12.2049,-12.1348,0;13.5377,-12.9063,0;14.8703,-12.1348,0;16.2031,-12.9063,0;17.606,-1…
1	Phthalic acid	C8 H6 O4	Full match	Full match	Full match	Full match	Not the top hit	166.027	9.506	Mass Frontier 8/13/2020 10:54:41 PM 2D 12 12 0 0 0 0 0 0 0 0 1 V2000 8.6552 -5.2069 0.0000 O 0 0 0 0 0 0 0 0 0 0 0 0 7.9655 -4.8276 0.0000 C 0 0 0 0 0 0 0 0 0 0 0 0 7.3103 -5.2069 0.0000 C 0 0 0 0 0 0 0 0 0 0 0 0 6.6552 -4.8276 0.0000 C 0 0 0 0 0 0 0 0 0 0 0 0 6.0000 -5.2069 0.0000 C 0 0 0 0 0 0 0 0 0 0 0 0 6.0000 -5.9655 0.0000 C 0 0 0 0 0 0 0 0 0 0 0 0 6.6552 -6.3448 0.0000 C 0 0 0 0 0 0 0 0 0 …	Phthalic acid	C8 H6 O4	166.027	88.6	C01606	-8.4644e-05	-0.509822	OC(=O)C1=CC=CC=C1C(O)=O	InChI=1S/C8H6O4/c9-7(10)5-3-1-2-4-6(5)8(11)12/h1-4H,(H,9,10)(H,11,12)_x000D_ AuxInfo=1/1/N:5,6,4,7,3,8,2,9,1,11,10,12/E:(1,2)(3,4)(5,6)(7,8)(9,10,11,12)/gE:(1,2)/rA:12OCCCCCCCCOOO/rB:s1;s2;d3;s4;d5;s6;s3d7;s8;s9;d2;d9;/rC:17.606,-10.5917,0;16.2031,-9.8201,0;14.8703,-10.5917,0;13.5377,-9.8201,0;12.2049,-10.5917,0;12.2049,-12.1348,0;13.5377,-12.9063,0;14.8703,-12.1348,0;16.2031,-12.9063,0;17.606,-1…
1	Pipecolic acid	C6 H11 N O2	Full match	Full match	Full match	Not the top hit	Full match	129.079	0.767	Mass Frontier 8/13/2020 10:54:43 PM 2D 9 9 0 0 0 0 0 0 0 0 1 V2000 5.6552 -4.2759 0.0000 N 0 0 0 0 0 0 0 0 0 0 0 0 5.0000 -4.6552 0.0000 C 0 0 0 0 0 0 0 0 0 0 0 0 5.0000 -5.4138 0.0000 C 0 0 0 0 0 0 0 0 0 0 0 0 5.6552 -5.7931 0.0000 C 0 0 0 0 0 0 0 0 0 0 0 0 6.3103 -5.4138 0.0000 C 0 0 0 0 0 0 0 0 0 0 0 0 6.3103 -4.6552 0.0000 C 0 0 0 0 0 0 0 0 0 0 0 0 6.9655 -4.2759 0.0000 C 0 0 0 0 0 0 0 0 0 0 …	Pipecolic acid	C6 H11 N O2	129.079	94.5	C00408	1.05727e-05	0.0819088	OC(=O)C1CCCCN1	InChI=1/C6H11NO2/c8-6(9)5-3-1-2-4-7-5/h5,7H,1-4H2,(H,8,9)_x000D_ AuxInfo=1/1/N:4,3,5,2,6,7,1,8,9/E:(8,9)/rA:9NCCCCC.?COO/rB:s1;s2;s3;s4;s1s5;s6;s7;d7;/rC:11.5036,-8.6979,0;10.1708,-9.4694,0;10.1708,-11.0125,0;11.5036,-11.7841,0;12.8361,-11.0125,0;12.8361,-9.4694,0;14.1689,-8.6979,0;15.5017,-9.4694,0;14.1689,-7.1545,0;
1	Piperine	C17 H19 N O3	Full match	Full match	Full match	Partial match	Full match	285.136	9.288	Mass Frontier 8/13/2020 10:54:45 PM 2D 21 23 0 0 0 0 0 0 0 0 1 V2000 5.5172 -5.0345 0.0000 C 0 0 0 0 0 0 0 0 0 0 0 0 4.8621 -5.4138 0.0000 C 0 0 0 0 0 0 0 0 0 0 0 0 4.2069 -5.0345 0.0000 C 0 0 0 0 0 0 0 0 0 0 0 0 4.2069 -4.2759 0.0000 C 0 0 0 0 0 0 0 0 0 0 0 0 4.8621 -3.8966 0.0000 C 0 0 0 0 0 0 0 0 0 0 0 0 5.5172 -4.2759 0.0000 N 0 0 0 0 0 0 0 0 0 0 0 0 6.1724 -3.8966 0.0000 C 0 0 0 0 0 0 0 0 0 …	Piperine	C17 H19 N O3	285.136	95.6	C03882	-1.6377e-05	-0.0574355	O=C(\C=C\C=C\C1=CC2=C(OCO2)C=C1)N1CCCCC1	InChI=1S/C17H19NO3/c19-17(18-10-4-1-5-11-18)7-3-2-6-14-8-9-15-16(12-14)21-13-20-15/h2-3,6-9,12H,1,4-5,10-11,13H2/b6-2+,7-3+_x000D_ AuxInfo=1/0/N:3,10,9,2,4,11,8,20,19,1,5,13,16,12,18,14,7,6,21,17,15/E:(4,5)(10,11)/rA:21CCCCCNCCCCCCCCOCOCCCO/rB:s1;s2;s3;s4;s1s5;s6;s7;d8;s9;d10;s+11;d12;s13;s14;s15;s16;d14s17;s18;s12d19;d7;/rC:11.2229,-10.241,0;9.8903,-11.0125,0;8.5575,-10.241,0;8.5575,-8.6979,0;9.…
1	Piperine	C17 H19 N O3	Full match	Full match	Full match	Partial match	Full match	285.136	9.356	Mass Frontier 8/13/2020 10:54:45 PM 2D 21 23 0 0 0 0 0 0 0 0 1 V2000 5.5172 -5.0345 0.0000 C 0 0 0 0 0 0 0 0 0 0 0 0 4.8621 -5.4138 0.0000 C 0 0 0 0 0 0 0 0 0 0 0 0 4.2069 -5.0345 0.0000 C 0 0 0 0 0 0 0 0 0 0 0 0 4.2069 -4.2759 0.0000 C 0 0 0 0 0 0 0 0 0 0 0 0 4.8621 -3.8966 0.0000 C 0 0 0 0 0 0 0 0 0 0 0 0 5.5172 -4.2759 0.0000 N 0 0 0 0 0 0 0 0 0 0 0 0 6.1724 -3.8966 0.0000 C 0 0 0 0 0 0 0 0 0 …	Piperine	C17 H19 N O3	285.136	95.6	C03882	-1.08037e-05	-0.0378896	O=C(\C=C\C=C\C1=CC2=C(OCO2)C=C1)N1CCCCC1	InChI=1S/C17H19NO3/c19-17(18-10-4-1-5-11-18)7-3-2-6-14-8-9-15-16(12-14)21-13-20-15/h2-3,6-9,12H,1,4-5,10-11,13H2/b6-2+,7-3+_x000D_ AuxInfo=1/0/N:3,10,9,2,4,11,8,20,19,1,5,13,16,12,18,14,7,6,21,17,15/E:(4,5)(10,11)/rA:21CCCCCNCCCCCCCCOCOCCCO/rB:s1;s2;s3;s4;s1s5;s6;s7;d8;s9;d10;s+11;d12;s13;s14;s15;s16;d14s17;s18;s12d19;d7;/rC:11.2229,-10.241,0;9.8903,-11.0125,0;8.5575,-10.241,0;8.5575,-8.6979,0;9.…
1	Prolylleucine	C11 H20 N2 O3	Full match	Full match	Full match	Partial match	Full match	228.147	0.981	Mass Frontier 8/13/2020 10:54:43 PM 2D 16 16 0 0 0 0 0 0 0 0 1 V2000 2.6897 -4.7241 0.0000 N 0 0 0 0 0 0 0 0 0 0 0 0 1.9310 -4.7241 0.0000 C 0 0 0 0 0 0 0 0 0 0 0 0 1.6897 -5.4483 0.0000 C 0 0 0 0 0 0 0 0 0 0 0 0 2.3103 -5.8966 0.0000 C 0 0 0 0 0 0 0 0 0 0 0 0 2.9310 -5.4483 0.0000 C 0 0 0 0 0 0 0 0 0 0 0 0 3.6552 -5.6897 0.0000 C 0 0 0 0 0 0 0 0 0 0 0 0 3.7931 -6.4138 0.0000 N 0 0 0 0 0 0 0 0 0 …	Prolylleucine	C11 H20 N2 O3	228.147	82.3		3.94319e-05	0.172835	CC(C)CC(NC(=O)C1CCCN1)C(O)=O	InChI=1/C11H20N2O3/c1-7(2)6-9(11(15)16)13-10(14)8-4-3-5-12-8/h7-9,12H,3-6H2,1-2H3,(H,13,14)(H,15,16)_x000D_ AuxInfo=1/1/N:11,16,3,4,2,9,10,5,8,6,13,1,7,12,14,15/E:(1,2)(15,16)/rA:16NCCCC.?CNCCCCOCOOC/rB:s1;s2;s3;s1s4;s5;s6;s7;s8;s9;s10;d6;s8;s13;d13;s10;/rC:5.4268,-9.5314,0;3.896,-9.5314,0;3.4092,-10.9925,0;4.6613,-11.897,0;5.9136,-10.9925,0;7.3748,-11.4796,0;7.653,-12.9406,0;9.114,-13.4276,0;10.…
1	Propionylcarnitine	C10 H19 N O4	Full match	Full match	Full match	Partial match	Full match	217.131	1.551	Mass Frontier 8/13/2020 10:54:44 PM 2D 15 14 0 0 0 0 0 0 0 0 2 V2000 4.7586 -4.7931 0.0000 C 0 0 0 0 0 0 0 0 0 0 0 0 5.4138 -4.4138 0.0000 C 0 0 0 0 0 0 0 0 0 0 0 0 6.0690 -4.7931 0.0000 C 0 0 0 0 0 0 0 0 0 0 0 0 6.7241 -4.4138 0.0000 O 0 0 0 0 0 0 0 0 0 0 0 0 7.3793 -4.7931 0.0000 C 0 0 0 0 0 0 0 0 0 0 0 0 8.0345 -4.4138 0.0000 C 0 0 0 0 0 0 0 0 0 0 0 0 8.0345 -3.6552 0.0000 N 0 0 0 0 0 0 0 0 0 …	Propionylcarnitine	C10 H19 N O4	217.131	94.8	C03017	7.14657e-05	0.329136	CCC(=O)OC(CC(O)=O)C[N+](C)(C)C	InChI=1/C10H19NO4/c1-5-10(14)15-8(6-9(12)13)7-11(2,3)4/h8H,5-7H2,1-4H3/p+1_x000D_ AuxInfo=1/1/N:1,8,11,12,2,10,6,5,13,3,7,14,15,9,4/E:(2,3,4)(12,13)/CRV:11+1,12-1/rA:15CCCOCCN+COCCCCOO/rB:s1;s2;s3;s4;s5;s6;s7;d3;s5;s7;s7;s10;s13;d13;/rC:9.6797,-9.7499,0;11.0125,-8.9784,0;12.3453,-9.7499,0;13.6779,-8.9784,0;15.0107,-9.7499,0;16.3434,-8.9784,0;16.3434,-7.4353,0;14.8003,-7.4353,0;12.3453,-11.293,0;1…
1	Sedanolide	C12 H18 O2	Full match	Full match	No results	Partial match	Not the top hit	194.131	9.513	Mass Frontier 8/13/2020 10:54:45 PM 2D 14 15 0 0 0 0 0 0 0 0 1 V2000 9.7586 -14.0345 0.0000 O 0 0 0 0 0 0 0 0 0 0 0 0 9.5172 -14.7586 0.0000 C 0 0 0 0 0 0 0 0 0 0 0 0 8.7931 -15.0000 0.0000 C 0 0 0 0 0 0 0 0 0 0 0 0 8.1379 -14.6207 0.0000 C 0 0 0 0 0 0 0 0 0 0 0 0 7.4828 -15.0000 0.0000 C 0 0 0 0 0 0 0 0 0 0 0 0 7.4828 -15.7586 0.0000 C 0 0 0 0 0 0 0 0 0 0 0 0 8.1379 -16.1379 0.0000 C 0 0 0 0 0 0…	Sedanolide	C12 H18 O2	194.131	75.1		1.82864e-05	0.0941965	CCCCC1OC(=O)C2=CCCCC12	InChI=1/C12H18O2/c1-2-3-8-11-9-6-4-5-7-10(9)12(13)14-11/h7,9,11H,2-6,8H2,1H3_x000D_ AuxInfo=1/0/N:13,12,11,6,5,7,4,10,8,3,9,2,1,14/rA:14OCCCCCCCCCCCCO/rB:d1;s2;d3;s4;s5;s6;s3s7;s8;s9;s10;s11;s12;s2s9;/rC:19.6891,-28.3162,0;19.202,-29.7771,0;17.7411,-30.2642,0;16.4191,-29.4989,0;15.0974,-30.2642,0;15.0974,-31.7947,0;16.4191,-32.56,0;17.7411,-31.7947,0;19.202,-32.2818,0;19.6891,-33.7427,0;21.2196,-…
1	Sedanolide	C12 H18 O2	Full match	Full match	No results	Partial match	Not the top hit	194.131	9.579	Mass Frontier 8/13/2020 10:54:45 PM 2D 14 15 0 0 0 0 0 0 0 0 1 V2000 9.7586 -14.0345 0.0000 O 0 0 0 0 0 0 0 0 0 0 0 0 9.5172 -14.7586 0.0000 C 0 0 0 0 0 0 0 0 0 0 0 0 8.7931 -15.0000 0.0000 C 0 0 0 0 0 0 0 0 0 0 0 0 8.1379 -14.6207 0.0000 C 0 0 0 0 0 0 0 0 0 0 0 0 7.4828 -15.0000 0.0000 C 0 0 0 0 0 0 0 0 0 0 0 0 7.4828 -15.7586 0.0000 C 0 0 0 0 0 0 0 0 0 0 0 0 8.1379 -16.1379 0.0000 C 0 0 0 0 0 0…	Sedanolide	C12 H18 O2	194.131	75.1		1.89469e-05	0.0975989	CCCCC1OC(=O)C2=CCCCC12	InChI=1/C12H18O2/c1-2-3-8-11-9-6-4-5-7-10(9)12(13)14-11/h7,9,11H,2-6,8H2,1H3_x000D_ AuxInfo=1/0/N:13,12,11,6,5,7,4,10,8,3,9,2,1,14/rA:14OCCCCCCCCCCCCO/rB:d1;s2;d3;s4;s5;s6;s3s7;s8;s9;s10;s11;s12;s2s9;/rC:19.6891,-28.3162,0;19.202,-29.7771,0;17.7411,-30.2642,0;16.4191,-29.4989,0;15.0974,-30.2642,0;15.0974,-31.7947,0;16.4191,-32.56,0;17.7411,-31.7947,0;19.202,-32.2818,0;19.6891,-33.7427,0;21.2196,-…
1	Stearamide	C18 H37 N O	Full match	Full match	No results	Partial match	Full match	283.287	11.539	Mass Frontier 8/13/2020 10:54:49 PM 2D 20 19 0 0 0 0 0 0 0 0 1 V2000 12.3448 -1.8621 0.0000 N 0 0 0 0 0 0 0 0 0 0 0 0 11.6897 -1.4828 0.0000 C 0 0 0 0 0 0 0 0 0 0 0 0 11.0345 -1.8621 0.0000 C 0 0 0 0 0 0 0 0 0 0 0 0 10.3793 -1.4828 0.0000 C 0 0 0 0 0 0 0 0 0 0 0 0 9.7241 -1.8621 0.0000 C 0 0 0 0 0 0 0 0 0 0 0 0 9.0690 -1.4828 0.0000 C 0 0 0 0 0 0 0 0 0 0 0 0 8.4138 -1.8621 0.0000 C 0 0 0 0 0 0 0 …	Stearamide	C18 H37 N O	283.288	94.8	C13846	-0.000170154	-0.600641	CCCCCCCCCCCCCCCCCC(N)=O	InChI=1S/C18H37NO/c1-2-3-4-5-6-7-8-9-10-11-12-13-14-15-16-17-18(19)20/h2-17H2,1H3,(H2,19,20)_x000D_ AuxInfo=1/1/N:19,18,17,16,15,14,13,12,11,10,9,8,7,6,5,4,3,2,1,20/rA:20NCCCCCCCCCCCCCCCCCCO/rB:s1;s2;s3;s4;s5;s6;s7;s8;s9;s10;s11;s12;s13;s14;s15;s16;s17;s18;d2;/rC:25.1113,-3.7878,0;23.7787,-3.0162,0;22.4459,-3.7878,0;21.1131,-3.0162,0;19.7803,-3.7878,0;18.4478,-3.0162,0;17.115,-3.7878,0;15.7822,-3…
1	Sulfamethoxazole	C10 H11 N3 O3 S	Full match	Full match	Full match	Full match	Full match	253.052	5.924	Mass Frontier 8/13/2020 10:54:50 PM 2D 17 18 0 0 0 0 0 0 0 0 1 V2000 8.6207 -10.7931 0.0000 C 0 0 0 0 0 0 0 0 0 0 0 0 7.9655 -11.1724 0.0000 C 0 0 0 0 0 0 0 0 0 0 0 0 7.9655 -11.9310 0.0000 C 0 0 0 0 0 0 0 0 0 0 0 0 8.6207 -12.3103 0.0000 C 0 0 0 0 0 0 0 0 0 0 0 0 9.2759 -11.9310 0.0000 C 0 0 0 0 0 0 0 0 0 0 0 0 9.2759 -11.1724 0.0000 C 0 0 0 0 0 0 0 0 0 0 0 0 9.9310 -10.7931 0.0000 S 0 0 0 0 0 0…	Sulfamethoxazole	C10 H11 N3 O3 S	253.052	97.3	D00285	-2.58313e-05	-0.102079	CC1=CC(NS(=O)(=O)C2=CC=C(N)C=C2)=NO1	InChI=1S/C10H11N3O3S/c1-7-6-10(12-16-7)13-17(14,15)9-4-2-8(11)3-5-9/h2-6H,11H2,1H3,(H,12,13)_x000D_ AuxInfo=1/1/N:15,2,4,1,5,13,12,3,6,9,14,10,8,16,17,11,7/E:(2,3)(4,5)(14,15)/CRV:17.6/rA:17CCCCCCSNCNOCCNCOO/rB:s1;d2;s3;d4;d1s5;s6;s7;s8;d9;s10;s11;s9d12;s3;s12;d7;d7;/rC:17.5359,-21.9549,0;16.2031,-22.7264,0;16.2031,-24.2695,0;17.5359,-25.0411,0;18.8686,-24.2695,0;18.8686,-22.7264,0;20.2012,-21.95…
1	Testosterone	C19 H28 O2	Full match	Full match	Full match	Full match	Full match	288.209	9.274	Mass Frontier 8/13/2020 10:55:12 PM 2D 21 24 0 0 0 0 0 0 0 0 1 V2000 7.9310 -5.8621 0.0000 C 0 0 0 0 0 0 0 0 0 0 0 0 8.5862 -6.2414 0.0000 C 0 0 0 0 0 0 0 0 0 0 0 0 8.5862 -7.0000 0.0000 C 0 0 0 0 0 0 0 0 0 0 0 0 7.9310 -7.3793 0.0000 C 0 0 0 0 0 0 0 0 0 0 0 0 7.2759 -7.0000 0.0000 C 0 0 0 0 0 0 0 0 0 0 0 0 7.2759 -6.2414 0.0000 C 0 0 0 0 0 0 0 0 0 0 0 0 9.2414 -7.3793 0.0000 C 0 0 0 0 0 0 0 0 0 …	Testosterone	C19 H28 O2	288.209	85.8	C00535	-4.99984e-05	-0.17348	CC12CCC3C(CCC4=CC(=O)CCC34C)C1CCC2O	InChI=1/C19H28O2/c1-18-9-7-13(20)11-12(18)3-4-14-15-5-6-17(21)19(15,2)10-8-16(14)18/h11,14-17,21H,3-10H2,1-2H3_x000D_ AuxInfo=1/0/N:19,20,7,8,15,16,6,11,1,12,4,3,5,9,14,10,17,2,13,18,21/rA:21CCCCCCCCCCCCCCCCCOCCO/rB:s1;s2;d3;s4;s1s5;s3;s7;s8;s2s9;s10;s11;s12;s9s13;s14;s15;s13s16;d5;s2;s13;s17;/rC:16.1329,-11.9244,0;17.4657,-12.696,0;17.4657,-14.2391,0;16.1329,-15.0107,0;14.8003,-14.2391,0;14.8003…
1	Testosterone propionate	C22 H32 O3	Full match	Full match	Partial match	Full match	Full match	344.235	9.669	Mass Frontier 8/13/2020 10:54:48 PM 2D 25 28 0 0 0 0 0 0 0 0 1 V2000 7.9310 -5.8621 0.0000 C 0 0 0 0 0 0 0 0 0 0 0 0 8.5862 -6.2414 0.0000 C 0 0 0 0 0 0 0 0 0 0 0 0 8.5862 -7.0000 0.0000 C 0 0 0 0 0 0 0 0 0 0 0 0 7.9310 -7.3793 0.0000 C 0 0 0 0 0 0 0 0 0 0 0 0 7.2759 -7.0000 0.0000 C 0 0 0 0 0 0 0 0 0 0 0 0 7.2759 -6.2414 0.0000 C 0 0 0 0 0 0 0 0 0 0 0 0 9.2414 -7.3793 0.0000 C 0 0 0 0 0 0 0 0 0 …	Testosterone propionate	C22 H32 O3	344.235	78.1	C08158	-1.53807e-05	-0.0446807	CCC(=O)O[C@H]1CCC2C3CCC4=CC(=O)CC[C@]4(C)C3CC[C@]12C	InChI=1/C22H32O3/c1-4-20(24)25-19-8-7-17-16-6-5-14-13-15(23)9-11-21(14,2)18(16)10-12-22(17,19)3/h13,16-19H,4-12H2,1-3H3/t16?,17?,18?,19-,21-,22-/s2_x000D_ AuxInfo=1/0/N:25,19,20,23,7,8,15,16,6,11,1,12,4,3,5,9,14,10,17,22,2,13,18,24,21/rA:25CCCCCCCCCCCCCCCCCOCCOCCOC/rB:s1;s2;d3;s4;s1s5;s3;s7;s8;s2s9;s10;s11;s12;s9s13;s14;s15;s13s16;d5;P2;P13;P17;s21;s22;d22;s23;/rC:16.1004,-11.9004,0;17.4305,-12.6…
1	Tetrahydrocortisone	C21 H32 O5	Full match	Full match	No results	Full match	Full match	364.225	8.07	Mass Frontier 8/13/2020 10:54:47 PM 2D 26 29 0 0 0 0 0 0 0 0 1 V2000 16.7931 -8.7586 0.0000 O 0 0 0 0 0 0 0 0 0 0 0 0 16.2069 -9.2759 0.0000 C 0 0 0 0 0 0 0 0 0 0 0 0 15.4828 -9.0690 0.0000 C 0 0 0 0 0 0 0 0 0 0 0 0 14.9310 -9.5517 0.0000 C 0 0 0 0 0 0 0 0 0 0 0 0 15.3448 -10.1379 0.0000 C 0 0 0 0 0 0 0 0 0 0 0 0 14.9310 -10.7586 0.0000 C 0 0 0 0 0 0 0 0 0 0 0 0 14.2069 -10.5172 0.0000 C 0 0 0 0 …	Tetrahydrocortisone	C21 H32 O5	364.225	85.5	C05470	9.136e-05	0.250834	C[C@]12CC(=O)C3C(CCC4C[C@H](O)CC[C@]34C)C1CC[C@]2(O)C(=O)CO	InChI=1/C21H32O5/c1-19-7-5-13(23)9-12(19)3-4-14-15-6-8-21(26,17(25)11-22)20(15,2)10-16(24)18(14)19/h12-15,18,22-23,26H,3-11H2,1-2H3/t12?,13-,14?,15?,18?,19+,20+,21+/s2_x000D_ AuxInfo=1/0/N:24,21,10,9,14,6,15,5,12,19,2,11,13,8,7,18,3,17,16,20,4,1,26,25,22,23/rA:26OCCCCCCCCCCCCCCCCCCCCOOCOO/rB:s1;s2;p3;s4;s5;s6;s7;s8;s9;s10;s11;s12;s13;s14;s11s15;s8s16;s17;s18;s4s7s19;P20;d3;N4;P16;d18;N13;/rC:34.1…
1	Tetrahydrocortisone	C21 H32 O5	Full match	Full match	Partial match	Full match	Full match	364.225	8.181	Mass Frontier 8/13/2020 10:54:47 PM 2D 26 29 0 0 0 0 0 0 0 0 1 V2000 16.7931 -8.7586 0.0000 O 0 0 0 0 0 0 0 0 0 0 0 0 16.2069 -9.2759 0.0000 C 0 0 0 0 0 0 0 0 0 0 0 0 15.4828 -9.0690 0.0000 C 0 0 0 0 0 0 0 0 0 0 0 0 14.9310 -9.5517 0.0000 C 0 0 0 0 0 0 0 0 0 0 0 0 15.3448 -10.1379 0.0000 C 0 0 0 0 0 0 0 0 0 0 0 0 14.9310 -10.7586 0.0000 C 0 0 0 0 0 0 0 0 0 0 0 0 14.2069 -10.5172 0.0000 C 0 0 0 0 …	Tetrahydrocortisone	C21 H32 O5	364.225	85.5	C05470	0.000138768	0.380996	C[C@]12CC(=O)C3C(CCC4C[C@H](O)CC[C@]34C)C1CC[C@]2(O)C(=O)CO	InChI=1/C21H32O5/c1-19-7-5-13(23)9-12(19)3-4-14-15-6-8-21(26,17(25)11-22)20(15,2)10-16(24)18(14)19/h12-15,18,22-23,26H,3-11H2,1-2H3/t12?,13-,14?,15?,18?,19+,20+,21+/s2_x000D_ AuxInfo=1/0/N:24,21,10,9,14,6,15,5,12,19,2,11,13,8,7,18,3,17,16,20,4,1,26,25,22,23/rA:26OCCCCCCCCCCCCCCCCCCCCOOCOO/rB:s1;s2;p3;s4;s5;s6;s7;s8;s9;s10;s11;s12;s13;s14;s11s15;s8s16;s17;s18;s4s7s19;P20;d3;N4;P16;d18;N13;/rC:34.1…
1	Theobromine	C7 H8 N4 O2	Full match	Full match	Full match	Not the top hit	Full match	180.065	4.497	Mass Frontier 8/13/2020 10:54:42 PM 2D 13 14 0 0 0 0 0 0 0 0 1 V2000 7.6552 -5.0690 0.0000 C 0 0 0 0 0 0 0 0 0 0 0 0 8.3103 -5.4483 0.0000 C 0 0 0 0 0 0 0 0 0 0 0 0 8.3103 -6.2069 0.0000 C 0 0 0 0 0 0 0 0 0 0 0 0 7.6552 -6.5862 0.0000 N 0 0 0 0 0 0 0 0 0 0 0 0 7.0000 -6.2069 0.0000 C 0 0 0 0 0 0 0 0 0 0 0 0 7.0000 -5.4483 0.0000 N 0 0 0 0 0 0 0 0 0 0 0 0 9.0345 -6.4483 0.0000 N 0 0 0 0 0 0 0 0 0 …	Theobromine	C7 H8 N4 O2	180.065	96.2	C07480	-3.45612e-05	-0.191938	CN1C=NC2=C1C(=O)NC(=O)N2C	InChI=1S/C7H8N4O2/c1-10-3-8-5-4(10)6(12)9-7(13)11(5)2/h3H,1-2H3,(H,9,12,13)_x000D_ AuxInfo=1/1/N:13,12,8,2,3,1,5,7,6,9,4,10,11/rA:13CCCNCNNCNOOCC/rB:s1;d2;s3;s4;s1s5;s3;d7;s2s8;d1;d5;s4;s9;/rC:15.5405,-10.2904,0;16.8704,-11.0604,0;16.8704,-12.6004,0;15.5405,-13.3704,0;14.2104,-12.6004,0;14.2104,-11.0604,0;18.3405,-13.0904,0;19.2506,-11.8304,0;18.3405,-10.5703,0;15.5405,-8.7501,0;12.8803,-13.3704,…
1	Theophylline	C7 H8 N4 O2	Full match	Full match	Not the top hit	Full match	Full match	180.065	5.059	Mass Frontier 8/13/2020 10:54:42 PM 2D 13 14 0 0 0 0 0 0 0 0 1 V2000 2.0000 -0.2069 0.0000 O 0 0 0 0 0 0 0 0 0 0 0 0 2.0000 -0.9655 0.0000 C 0 0 0 0 0 0 0 0 0 0 0 0 1.3448 -1.3448 0.0000 C 0 0 0 0 0 0 0 0 0 0 0 0 0.6207 -1.1034 0.0000 N 0 0 0 0 0 0 0 0 0 0 0 0 0.1724 -1.7241 0.0000 C 0 0 0 0 0 0 0 0 0 0 0 0 0.6207 -2.3448 0.0000 N 0 0 0 0 0 0 0 0 0 0 0 0 1.3448 -2.1034 0.0000 C 0 0 0 0 0 0 0 0 0 …	Theophylline	C7 H8 N4 O2	180.065	89.9	C07130	-1.67449e-05	-0.0929939	CN1C2=C(N=CN2)C(=O)N(C)C1=O	InChI=1S/C7H8N4O2/c1-10-5-4(8-3-9-5)6(12)11(2)7(10)13/h3H,1-2H3,(H,8,9)_x000D_ AuxInfo=1/1/N:12,11,5,3,7,2,9,4,6,8,10,1,13/rA:13OCCNCNCNCNCCO/rB:d1;s2;s3;d4;s5;d3s6;s7;s8;s2s9;s10;s8;d9;/rC:4.0601,-.42,0;4.0601,-1.96,0;2.73,-2.73,0;1.2601,-2.24,0;.35,-3.5,0;1.2601,-4.7601,0;2.73,-4.27,0;4.0601,-5.0402,0;5.3902,-4.27,0;5.3902,-2.73,0;6.7201,-1.96,0;4.0601,-6.5802,0;6.7201,-5.0402,0;
1	Trazodone	C19 H22 Cl N5 O	Full match	Full match	Full match	Full match	Full match	371.151	7.113	Mass Frontier 8/13/2020 10:55:06 PM 2D 26 29 0 0 0 0 0 0 0 0 1 V2000 7.3793 -3.7931 0.0000 O 0 0 0 0 0 0 0 0 0 0 0 0 7.1724 -4.5172 0.0000 C 0 0 0 0 0 0 0 0 0 0 0 0 6.4138 -4.7241 0.0000 N 0 0 0 0 0 0 0 0 0 0 0 0 5.7586 -4.3448 0.0000 C 0 0 0 0 0 0 0 0 0 0 0 0 5.1034 -4.7586 0.0000 C 0 0 0 0 0 0 0 0 0 0 0 0 5.1034 -5.4828 0.0000 C 0 0 0 0 0 0 0 0 0 0 0 0 5.7586 -5.8621 0.0000 C 0 0 0 0 0 0 0 0 0 …	Trazodone	C19 H22 Cl N5 O	371.151	91.3	C07156	9.15263e-05	0.246601	ClC1=CC=CC(=C1)N1CCN(CCCN2N=C3C=CC=CN3C2=O)CC1	InChI=1S/C19H22ClN5O/c20-16-5-3-6-17(15-16)23-13-11-22(12-14-23)8-4-10-25-19(26)24-9-2-1-7-18(24)21-25/h1-3,5-7,9,15H,4,8,10-14H2_x000D_ AuxInfo=1/0/N:6,5,22,12,21,23,7,13,4,11,15,25,16,24,19,20,18,8,2,26,9,14,17,3,10,1/E:(11,12)(13,14)/rA:26OCNCCCCCNNCCCNCCNCCCCCCCCCl/rB:d1;s2;s3;d4;s5;d6;s3s7;d8;s2s9;s10;s11;s12;s13;s14;s15;s16;s17;d18;s19;d20;s21;s18d22;s17;s14s24;s20;/rC:15.0107,-7.7158,0;14.…
1	Trigonelline	C7 H7 N O2	Full match	Full match	Full match	Not the top hit	Full match	137.048	0.741	Mass Frontier 8/13/2020 10:54:46 PM 2D 10 10 0 0 0 0 0 0 0 0 2 V2000 7.7931 -5.5517 0.0000 N 0 0 0 0 0 0 0 0 0 0 0 0 8.4483 -5.9310 0.0000 C 0 0 0 0 0 0 0 0 0 0 0 0 8.4483 -6.6897 0.0000 C 0 0 0 0 0 0 0 0 0 0 0 0 7.7931 -7.0690 0.0000 C 0 0 0 0 0 0 0 0 0 0 0 0 7.1379 -6.6897 0.0000 C 0 0 0 0 0 0 0 0 0 0 0 0 7.1379 -5.9310 0.0000 C 0 0 0 0 0 0 0 0 0 0 0 0 7.7931 -4.7931 0.0000 C 0 0 0 0 0 0 0 0 0 …	Trigonelline	C7 H7 N O2	137.048	93.3	C01004	1.95157e-05	0.142401	C[N+]1=CC(=CC=C1)C(O)=O	InChI=1S/C7H7NO2/c1-8-4-2-3-6(5-8)7(9)10/h2-5H,1H3/p+1_x000D_ AuxInfo=1/1/N:7,5,4,6,2,3,8,1,9,10/E:(9,10)/CRV:8+1,9-1/rA:10N+CCCCCCCOO/rB:d1;s2;d3;s4;s1d5;s1;s3;s8;d8;/rC:15.8524,-11.293,0;17.1852,-12.0646,0;17.1852,-13.6079,0;15.8524,-14.3795,0;14.5196,-13.6079,0;14.5196,-12.0646,0;15.8524,-9.7499,0;18.5177,-14.3795,0;19.8505,-13.6079,0;18.5177,-15.9226,0;
1	Trimethoprim	C14 H18 N4 O3	Full match	Full match	Full match	Partial match	Full match	290.138	5.673	Mass Frontier 8/13/2020 10:55:13 PM 2D 21 22 0 0 0 0 0 0 0 0 1 V2000 5.3448 -4.8966 0.0000 N 0 0 0 0 0 0 0 0 0 0 0 0 4.6897 -4.5172 0.0000 C 0 0 0 0 0 0 0 0 0 0 0 0 4.0345 -4.8966 0.0000 N 0 0 0 0 0 0 0 0 0 0 0 0 3.4138 -4.5172 0.0000 C 0 0 0 0 0 0 0 0 0 0 0 0 3.4138 -3.7586 0.0000 N 0 0 0 0 0 0 0 0 0 0 0 0 4.0345 -3.3793 0.0000 C 0 0 0 0 0 0 0 0 0 0 0 0 4.6897 -3.7586 0.0000 C 0 0 0 0 0 0 0 0 0 …	Trimethoprim	C14 H18 N4 O3	290.138	93.3	C01965	-5.83122e-05	-0.200981	COC1=CC(CC2=C(N)N=C(N)N=C2)=CC(OC)=C1OC	InChI=1S/C14H18N4O3/c1-19-10-5-8(6-11(20-2)12(10)21-3)4-9-7-17-14(16)18-13(9)15/h5-7H,4H2,1-3H3,(H4,15,16,17,18)_x000D_ AuxInfo=1/1/N:15,21,19,8,17,10,6,9,7,13,11,12,2,4,1,16,5,3,14,20,18/E:(1,2)(5,6)(10,11)(19,20)/rA:21NCNCNCCCCCCCCOCNCOCOC/rB:s1;s2;d3;s4;d5;d2s6;s7;s8;s9;d10;s11;d12;s13;s14;s4;d9s13;s12;s18;s11;s20;/rC:10.8722,-9.9605,0;9.5396,-9.1887,0;8.2068,-9.9605,0;6.9442,-9.1887,0;6.9442,…
1	Uracil	C4 H4 N2 O2	Full match	Full match	Full match	Full match	Full match	112.027	1.035	Mass Frontier 8/13/2020 10:54:45 PM 2D 8 8 0 0 0 0 0 0 0 0 1 V2000 9.4138 -5.7241 0.0000 N 0 0 0 0 0 0 0 0 0 0 0 0 10.0345 -5.3448 0.0000 C 0 0 0 0 0 0 0 0 0 0 0 0 10.7241 -5.7241 0.0000 C 0 0 0 0 0 0 0 0 0 0 0 0 10.7241 -6.4828 0.0000 C 0 0 0 0 0 0 0 0 0 0 0 0 10.1034 -6.8621 0.0000 N 0 0 0 0 0 0 0 0 0 0 0 0 9.4138 -6.4828 0.0000 C 0 0 0 0 0 0 0 0 0 0 0 0 8.7586 -6.8621 0.0000 O 0 0 0 0 0 0 0 0 …	Uracil	C4 H4 N2 O2	112.027	90.4	C00106	-6.58288e-05	-0.587614	O=C1NC=CC(=O)N1	InChI=1S/C4H4N2O2/c7-3-1-2-5-4(8)6-3/h1-2H,(H2,5,6,7,8)_x000D_ AuxInfo=1/1/N:3,4,2,6,5,1,8,7/rA:8NCCCNCOO/rB:s1;s2;d3;s4;s1s5;d6;d2;/rC:19.108,-11.6187,0;20.3679,-10.8488,0;21.7676,-11.6187,0;21.7676,-13.1587,0;20.5078,-13.9286,0;19.108,-13.1587,0;17.7781,-13.9286,0;20.3679,-9.309,0;
1	Uric acid	C5 H4 N4 O3	Full match	Full match	Full match	Full match	Full match	168.028	0.91	Mass Frontier 8/13/2020 10:54:41 PM 2D 12 13 0 0 0 0 0 0 0 0 1 V2000 11.1034 -4.3103 0.0000 C 0 0 0 0 0 0 0 0 0 0 0 0 11.7586 -4.6897 0.0000 C 0 0 0 0 0 0 0 0 0 0 0 0 11.7586 -5.4483 0.0000 C 0 0 0 0 0 0 0 0 0 0 0 0 11.1034 -5.8276 0.0000 N 0 0 0 0 0 0 0 0 0 0 0 0 10.4483 -5.4483 0.0000 C 0 0 0 0 0 0 0 0 0 0 0 0 10.4483 -4.6897 0.0000 N 0 0 0 0 0 0 0 0 0 0 0 0 12.4828 -5.6897 0.0000 N 0 0 0 0 0 0…	Uric acid	C5 H4 N4 O3	168.028	93.7	C00366	-7.29531e-05	-0.434172	O=C1NC2=C(N1)C(=O)NC(=O)N2	InChI=1S/C5H4N4O3/c10-3-1-2(7-4(11)6-1)8-5(12)9-3/h(H4,6,7,8,9,10,11,12)_x000D_ AuxInfo=1/1/N:2,3,1,8,5,9,7,4,6,10,12,11/rA:12CCCNCNNCNOOO/rB:s1;d2;s3;s4;s1s5;s3;s7;s2s8;d1;d5;d8;/rC:22.5405,-8.7501,0;23.8706,-9.5204,0;23.8706,-11.0604,0;22.5405,-11.8304,0;21.2106,-11.0604,0;21.2106,-9.5204,0;25.3408,-11.5504,0;26.2506,-10.2904,0;25.3408,-9.0303,0;22.5405,-7.2101,0;19.8805,-11.8304,0;27.7908,-10.…
1	Valine	C5 H11 N O2	Full match	Full match	Full match	Full match	Full match	117.079	0.862	Mass Frontier 8/13/2020 10:54:41 PM 2D 8 7 0 0 0 0 0 0 0 0 1 V2000 4.9310 -6.0345 0.0000 C 0 0 0 0 0 0 0 0 0 0 0 0 5.5862 -5.6552 0.0000 C 0 0 0 0 0 0 0 0 0 0 0 0 6.2414 -6.0345 0.0000 C 0 0 0 0 0 0 0 0 0 0 0 0 6.8966 -5.6552 0.0000 C 0 0 0 0 0 0 0 0 0 0 0 0 7.5517 -6.0345 0.0000 O 0 0 0 0 0 0 0 0 0 0 0 0 6.8966 -4.8966 0.0000 O 0 0 0 0 0 0 0 0 0 0 0 0 6.2414 -6.7931 0.0000 N 0 0 0 0 0 0 0 0 0 0 …	Valine	C5 H11 N O2	117.079	96.5	C00183	-0.000128009	-1.09335	CC(C)C(N)C(O)=O	InChI=1/C5H11NO2/c1-3(2)4(6)5(7)8/h3-4H,6H2,1-2H3,(H,7,8)_x000D_ AuxInfo=1/1/N:1,8,2,3,4,7,5,6/E:(1,2)(7,8)/rA:8CCCCOONC/rB:s1;s2;s3;s4;d4;s3;s2;/rC:10.0304,-12.2751,0;11.3632,-11.5036,0;12.696,-12.2751,0;14.0288,-11.5036,0;15.3613,-12.2751,0;14.0288,-9.9605,0;12.696,-13.8182,0;11.3632,-9.9605,0;
1	Valsartan	C24 H29 N5 O3	Full match	Full match	Full match	Full match	Full match	435.227	9.041	Mass Frontier 8/13/2020 10:54:43 PM 2D 32 34 0 0 0 0 0 0 0 0 1 V2000 15.7241 -7.6552 0.0000 C 0 0 0 0 0 0 0 0 0 0 0 0 15.0690 -8.0345 0.0000 C 0 0 0 0 0 0 0 0 0 0 0 0 14.4138 -7.6552 0.0000 C 0 0 0 0 0 0 0 0 0 0 0 0 13.7586 -8.0345 0.0000 C 0 0 0 0 0 0 0 0 0 0 0 0 13.1034 -7.6552 0.0000 C 0 0 0 0 0 0 0 0 0 0 0 0 13.1034 -6.8966 0.0000 O 0 0 0 0 0 0 0 0 0 0 0 0 12.4483 -8.0345 0.0000 N 0 0 0 0 0 0…	Valsartan	C24 H29 N5 O3	435.227	93.8	D00400	-3.18834e-05	-0.0732569	CCCCC(=O)N(CC1=CC=C(C=C1)C1=C(C=CC=C1)C1=NN=NN1)C(C(C)C)C(O)=O	InChI=1/C24H29N5O3/c1-4-5-10-21(30)29(22(16(2)3)24(31)32)15-17-11-13-18(14-12-17)19-8-6-7-9-20(19)23-25-27-28-26-23/h6-9,11-14,16,22H,4-5,10,15H2,1-3H3,(H,31,32)(H,25,26,27,28)_x000D_ AuxInfo=1/1/N:1,28,29,2,3,19,18,20,17,4,10,14,11,13,8,27,9,12,15,16,5,26,21,30,22,25,23,24,7,6,31,32/E:(2,3)(11,12)(13,14)(25,26)(27,28)(31,32)/rA:32CCCCCONCCCCCCCCCCCCCCNNNNCCCCCOO/rB:s1;s2;s3;s4;d5;s5;s7;s8;d9;s10…
1	?-Aspartylphenylalanine	C13 H16 N2 O5	Full match	Full match	Full match	Full match	Full match	280.106	4.913	Mass Frontier 8/13/2020 10:54:45 PM 2D 20 20 0 0 0 0 0 0 0 0 1 V2000 1.3793 -2.1724 0.0000 C 0 0 0 0 0 0 0 0 0 0 0 0 0.7241 -2.5517 0.0000 C 0 0 0 0 0 0 0 0 0 0 0 0 0.0690 -2.1724 0.0000 C 0 0 0 0 0 0 0 0 0 0 0 0 0.0690 -1.4138 0.0000 C 0 0 0 0 0 0 0 0 0 0 0 0 0.7241 -1.0345 0.0000 C 0 0 0 0 0 0 0 0 0 0 0 0 1.3793 -1.4138 0.0000 C 0 0 0 0 0 0 0 0 0 0 0 0 2.0345 -1.0345 0.0000 C 0 0 0 0 0 0 0 0 0 …	?-Aspartylphenylalanine	C13 H16 N2 O5	280.106	81.8		-5.80061e-07	-0.00207086	N[C@@H](CC(O)=O)C(=O)N[C@@H](CC1=CC=CC=C1)C(O)=O	InChI=1/C13H16N2O5/c14-9(7-11(16)17)12(18)15-10(13(19)20)6-8-4-2-1-3-5-8/h1-5,9-10H,6-7,14H2,(H,15,18)(H,16,17)(H,19,20)/t9-,10-/s2_x000D_ AuxInfo=1/1/N:3,2,4,1,5,7,12,6,11,8,13,10,15,19,9,14,20,18,16,17/E:(2,3)(4,5)(16,17)(19,20)/rA:20CCCCCCCCNCCCCOCOOONO/rB:d1;s2;d3;s4;s1d5;s6;s7;P8;s9;s10;s11;s12;s13;s8;s15;d15;d10;N11;d13;/rC:2.8057,-4.419,0;1.4729,-5.1906,0;.1404,-4.419,0;.1404,-2.8759,0;1.4…
1	?-Linolenic acid	C18 H30 O2	Full match	Full match	Full match	Full match	Full match	278.224	11.243	Mass Frontier 8/13/2020 10:54:41 PM 2D 20 19 0 0 0 0 0 0 0 0 1 V2000 1.1724 -1.8621 0.0000 O 0 0 0 0 0 0 0 0 0 0 0 0 1.8276 -1.4828 0.0000 C 0 0 0 0 0 0 0 0 0 0 0 0 2.4828 -1.8621 0.0000 C 0 0 0 0 0 0 0 0 0 0 0 0 3.1379 -1.4828 0.0000 C 0 0 0 0 0 0 0 0 0 0 0 0 3.7931 -1.8621 0.0000 C 0 0 0 0 0 0 0 0 0 0 0 0 4.4483 -1.4828 0.0000 C 0 0 0 0 0 0 0 0 0 0 0 0 5.1034 -1.8621 0.0000 C 0 0 0 0 0 0 0 0 0 …	?-Linolenic acid	C18 H30 O2	278.225	95.6	C06427	-0.000123834	-0.445085	CC\C=C/C\C=C/C\C=C/CCCCCCCC(O)=O	InChI=1S/C18H30O2/c1-2-3-4-5-6-7-8-9-10-11-12-13-14-15-16-17-18(19)20/h3-4,6-7,9-10H,2,5,8,11-17H2,1H3,(H,19,20)/b4-3-,7-6-,10-9-_x000D_ AuxInfo=1/1/N:19,18,17,16,15,14,13,12,11,10,9,8,7,6,5,4,3,2,1,20/E:(19,20)/rA:20OCCCCCCCCCCCCCCCCCCO/rB:s1;s2;s3;s4;s5;s6;s7;s8;s9;d10;s-11;s12;d13;s-14;s15;d16;s-17;s18;d2;/rC:2.3848,-3.7878,0;3.7176,-3.0162,0;5.0504,-3.7878,0;6.383,-3.0162,0;7.7158,-3.7878,0;9…
1	?-Linolenic acid	C18 H30 O2	Full match	Full match	Full match	Full match	Full match	278.224	10.29	Mass Frontier 8/13/2020 10:54:41 PM 2D 20 19 0 0 0 0 0 0 0 0 1 V2000 1.1724 -1.8621 0.0000 O 0 0 0 0 0 0 0 0 0 0 0 0 1.8276 -1.4828 0.0000 C 0 0 0 0 0 0 0 0 0 0 0 0 2.4828 -1.8621 0.0000 C 0 0 0 0 0 0 0 0 0 0 0 0 3.1379 -1.4828 0.0000 C 0 0 0 0 0 0 0 0 0 0 0 0 3.7931 -1.8621 0.0000 C 0 0 0 0 0 0 0 0 0 0 0 0 4.4483 -1.4828 0.0000 C 0 0 0 0 0 0 0 0 0 0 0 0 5.1034 -1.8621 0.0000 C 0 0 0 0 0 0 0 0 0 …	?-Linolenic acid	C18 H30 O2	278.225	95.6	C06427	-0.000136026	-0.488909	CC\C=C/C\C=C/C\C=C/CCCCCCCC(O)=O	InChI=1S/C18H30O2/c1-2-3-4-5-6-7-8-9-10-11-12-13-14-15-16-17-18(19)20/h3-4,6-7,9-10H,2,5,8,11-17H2,1H3,(H,19,20)/b4-3-,7-6-,10-9-_x000D_ AuxInfo=1/1/N:19,18,17,16,15,14,13,12,11,10,9,8,7,6,5,4,3,2,1,20/E:(19,20)/rA:20OCCCCCCCCCCCCCCCCCCO/rB:s1;s2;s3;s4;s5;s6;s7;s8;s9;d10;s-11;s12;d13;s-14;s15;d16;s-17;s18;d2;/rC:2.3848,-3.7878,0;3.7176,-3.0162,0;5.0504,-3.7878,0;6.383,-3.0162,0;7.7158,-3.7878,0;9…
1	?-Linolenic acid	C18 H30 O2	Full match	Full match	Full match	Full match	Full match	278.224	10.116	Mass Frontier 8/13/2020 10:54:41 PM 2D 20 19 0 0 0 0 0 0 0 0 1 V2000 1.1724 -1.8621 0.0000 O 0 0 0 0 0 0 0 0 0 0 0 0 1.8276 -1.4828 0.0000 C 0 0 0 0 0 0 0 0 0 0 0 0 2.4828 -1.8621 0.0000 C 0 0 0 0 0 0 0 0 0 0 0 0 3.1379 -1.4828 0.0000 C 0 0 0 0 0 0 0 0 0 0 0 0 3.7931 -1.8621 0.0000 C 0 0 0 0 0 0 0 0 0 0 0 0 4.4483 -1.4828 0.0000 C 0 0 0 0 0 0 0 0 0 0 0 0 5.1034 -1.8621 0.0000 C 0 0 0 0 0 0 0 0 0 …	?-Linolenic acid	C18 H30 O2	278.225	95.6	C06427	-0.000140888	-0.506382	CC\C=C/C\C=C/C\C=C/CCCCCCCC(O)=O	InChI=1S/C18H30O2/c1-2-3-4-5-6-7-8-9-10-11-12-13-14-15-16-17-18(19)20/h3-4,6-7,9-10H,2,5,8,11-17H2,1H3,(H,19,20)/b4-3-,7-6-,10-9-_x000D_ AuxInfo=1/1/N:19,18,17,16,15,14,13,12,11,10,9,8,7,6,5,4,3,2,1,20/E:(19,20)/rA:20OCCCCCCCCCCCCCCCCCCO/rB:s1;s2;s3;s4;s5;s6;s7;s8;s9;d10;s-11;s12;d13;s-14;s15;d16;s-17;s18;d2;/rC:2.3848,-3.7878,0;3.7176,-3.0162,0;5.0504,-3.7878,0;6.383,-3.0162,0;7.7158,-3.7878,0;9…
1	?-Linolenic acid	C18 H30 O2	Full match	Full match	Full match	Full match	Full match	278.224	11.033	Mass Frontier 8/13/2020 10:54:41 PM 2D 20 19 0 0 0 0 0 0 0 0 1 V2000 1.1724 -1.8621 0.0000 O 0 0 0 0 0 0 0 0 0 0 0 0 1.8276 -1.4828 0.0000 C 0 0 0 0 0 0 0 0 0 0 0 0 2.4828 -1.8621 0.0000 C 0 0 0 0 0 0 0 0 0 0 0 0 3.1379 -1.4828 0.0000 C 0 0 0 0 0 0 0 0 0 0 0 0 3.7931 -1.8621 0.0000 C 0 0 0 0 0 0 0 0 0 0 0 0 4.4483 -1.4828 0.0000 C 0 0 0 0 0 0 0 0 0 0 0 0 5.1034 -1.8621 0.0000 C 0 0 0 0 0 0 0 0 0 …	?-Linolenic acid	C18 H30 O2	278.225	95.6	C06427	-0.000135816	-0.488153	CC\C=C/C\C=C/C\C=C/CCCCCCCC(O)=O	InChI=1S/C18H30O2/c1-2-3-4-5-6-7-8-9-10-11-12-13-14-15-16-17-18(19)20/h3-4,6-7,9-10H,2,5,8,11-17H2,1H3,(H,19,20)/b4-3-,7-6-,10-9-_x000D_ AuxInfo=1/1/N:19,18,17,16,15,14,13,12,11,10,9,8,7,6,5,4,3,2,1,20/E:(19,20)/rA:20OCCCCCCCCCCCCCCCCCCO/rB:s1;s2;s3;s4;s5;s6;s7;s8;s9;d10;s-11;s12;d13;s-14;s15;d16;s-17;s18;d2;/rC:2.3848,-3.7878,0;3.7176,-3.0162,0;5.0504,-3.7878,0;6.383,-3.0162,0;7.7158,-3.7878,0;9…
1	?-Alanine	C3 H7 N O2	Full match	Full match	Not the top hit	Partial match	Not the top hit	89.0476	0.693	Mass Frontier 8/13/2020 10:54:42 PM 2D 6 5 0 0 0 0 0 0 0 0 1 V2000 5.6552 -3.8621 0.0000 O 0 0 0 0 0 0 0 0 0 0 0 0 6.3103 -3.4828 0.0000 C 0 0 0 0 0 0 0 0 0 0 0 0 6.9655 -3.8621 0.0000 C 0 0 0 0 0 0 0 0 0 0 0 0 6.3103 -2.7241 0.0000 O 0 0 0 0 0 0 0 0 0 0 0 0 7.6207 -3.4828 0.0000 C 0 0 0 0 0 0 0 0 0 0 0 0 8.2759 -3.8621 0.0000 N 0 0 0 0 0 0 0 0 0 0 0 0 1 2 1 0 0 0 0 2 3 1 0 0 0 0 2 4 2 0 0 0 0 3 …	?-Alanine	C3 H7 N O2	89.0477	74.5	C00099	-4.22529e-05	-0.474497	NCCC(O)=O	InChI=1S/C3H7NO2/c4-2-1-3(5)6/h1-2,4H2,(H,5,6)_x000D_ AuxInfo=1/1/N:3,5,2,6,1,4/E:(5,6)/rA:6OCCOCN/rB:s1;s2;d2;s3;s5;/rC:11.5036,-7.8561,0;12.8361,-7.0846,0;14.1689,-7.8561,0;12.8361,-5.5412,0;15.5017,-7.0846,0;16.8345,-7.8561,0;
1	?-Valerolactam	C5 H9 N O	Full match	Full match	No results	Partial match	Partial match	99.0684	3.226	Mass Frontier 8/13/2020 10:54:42 PM 2D 7 7 0 0 0 0 0 0 0 0 1 V2000 7.4828 -4.0690 0.0000 N 0 0 0 0 0 0 0 0 0 0 0 0 6.8276 -4.4483 0.0000 C 0 0 0 0 0 0 0 0 0 0 0 0 6.8276 -5.2069 0.0000 C 0 0 0 0 0 0 0 0 0 0 0 0 7.4828 -5.5862 0.0000 C 0 0 0 0 0 0 0 0 0 0 0 0 8.1379 -5.2069 0.0000 C 0 0 0 0 0 0 0 0 0 0 0 0 8.1379 -4.4483 0.0000 C 0 0 0 0 0 0 0 0 0 0 0 0 8.8276 -4.0690 0.0000 O 0 0 0 0 0 0 0 0 0 0 …	?-Valerolactam	C5 H9 N O	99.0684	86.8		-4.32345e-05	-0.43641	O=C1CCCCN1	InChI=1S/C5H9NO/c7-5-3-1-2-4-6-5/h1-4H2,(H,6,7)_x000D_ AuxInfo=1/1/N:4,3,5,2,6,1,7/rA:7NCCCCCO/rB:s1;s2;s3;s4;s1s5;d6;/rC:15.2212,-8.277,0;13.8884,-9.0485,0;13.8884,-10.5917,0;15.2212,-11.3632,0;16.5538,-10.5917,0;16.5538,-9.0485,0;17.9567,-8.277,0;
1	?-L-Glutamyl-L-glutamic acid	C10 H16 N2 O7	Full match	Full match	Full match	Not the top hit	Full match	276.096	0.801	Mass Frontier 8/13/2020 10:54:48 PM 2D 19 18 0 0 0 0 0 0 0 0 1 V2000 3.3103 -8.1724 0.0000 O 0 0 0 0 0 0 0 0 0 0 0 0 3.9655 -7.7931 0.0000 C 0 0 0 0 0 0 0 0 0 0 0 0 4.6207 -8.1724 0.0000 C 0 0 0 0 0 0 0 0 0 0 0 0 5.2759 -7.7931 0.0000 C 0 0 0 0 0 0 0 0 0 0 0 0 5.9310 -8.1724 0.0000 C 0 0 0 0 0 0 0 0 0 0 0 0 6.5862 -7.7931 0.0000 N 0 0 0 0 0 0 0 0 0 0 0 0 7.2414 -8.1724 0.0000 C 0 0 0 0 0 0 0 0 0 …	?-L-Glutamyl-L-glutamic acid	C10 H16 N2 O7	276.096	90.1	C05282	1.36291e-05	0.0493636	N[C@@H](CCC(=O)N[C@@H](CCC(O)=O)C(O)=O)C(O)=O	InChI=1/C10H16N2O7/c11-5(9(16)17)1-3-7(13)12-6(10(18)19)2-4-8(14)15/h5-6H,1-4,11H2,(H,12,13)(H,14,15)(H,16,17)(H,18,19)/t5-,6-/s2_x000D_ AuxInfo=1/1/N:9,4,8,3,10,5,7,2,11,16,15,6,19,1,13,12,14,17,18/E:(14,15)(16,17)(18,19)/rA:19OCCCCNCCCCCOOONCOOO/rB:s1;s2;s3;s4;N5;s6;s7;s8;s9;s10;d11;d2;s11;N10;s5;d16;s16;d7;/rC:6.7337,-16.6239,0;8.0664,-15.8524,0;9.3992,-16.6239,0;10.732,-15.8524,0;12.0646,-16.…

## Sheet: Sheet 2
Checked	Name	Formula	Annotation Source: Predicted Compositions	Annotation Source: mzCloud Search	Annotation Source: mzVault Search	Annotation Source: ChemSpider Search	Annotation Source: MassList Search	Molecular Weight	RT [min]	Structure	Name_1	Formula_1	Molecular Weight_1	Best Match	KEGG ID	DeltaMass [Da]	DeltaMass [ppm]	SMILES	InChI
1	(9cis)-Retinal	C20 H28 O	Full match	Full match	No results	Full match	Full match	284.214	11.611	Mass Frontier 8/13/2020 10:54:44 PM 2D 21 21 0 0 0 0 0 0 0 0 1 V2000 5.8621 -4.0345 0.0000 C 0 0 0 0 0 0 0 0 0 0 0 0 6.5172 -4.4138 0.0000 C 0 0 0 0 0 0 0 0 0 0 0 0 6.5172 -5.1724 0.0000 C 0 0 0 0 0 0 0 0 0 0 0 0 5.8621 -5.5517 0.0000 C 0 0 0 0 0 0 0 0 0 0 0 0 5.2069 -5.1724 0.0000 C 0 0 0 0 0 0 0 0 0 0 0 0 5.2069 -4.4138 0.0000 C 0 0 0 0 0 0 0 0 0 0 0 0 5.8621 -3.2759 0.0000 C 0 0 0 0 0 0 0 0 0 …	(9cis)-Retinal	C20 H28 O	284.214	78.5	C16681	-0.000143051	-0.503321	C\C(\C=C\C=C(/C)\C=C\C1=C(C)CCCC1(C)C)=C/C=O	InChI=1S/C20H28O/c1-16(8-6-9-17(2)13-15-21)11-12-19-18(3)10-7-14-20(19,4)5/h6,8-9,11-13,15H,7,10,14H2,1-5H3/b9-6+,12-11+,16-8+,17-13+_x000D_ AuxInfo=1/0/N:20,21,7,8,9,14,5,13,15,6,11,10,17,4,18,12,16,1,2,3,19/E:(4,5)/rA:21CCCCCCCCCCCCCCCCCCOCC/rB:d1;s2;s3;s4;s1s5;s1;s3;s3;s2;d10;s11;d12;s13;d14;s15;d16;s17;d18;s12;s16;/rC:11.9244,-8.2068,0;13.257,-8.9784,0;13.257,-10.5215,0;11.9244,-11.293,0;10.5…
1	1,4a-dimethyl-9-oxo-7-(propan-2-yl)-1,2,3,4,4a,9,10,10a-octahydrophenanthrene-1-carboxylic acid	C20 H26 O3	Full match	Full match	Partial match	Partial match	Full match	314.188	10.081	Mass Frontier 8/13/2020 10:54:28 PM 2D 23 25 0 0 0 0 0 0 0 0 1 V2000 6.1379 -3.3448 0.0000 C 0 0 0 0 0 0 0 0 0 0 0 0 5.7586 -2.6897 0.0000 C 0 0 0 0 0 0 0 0 0 0 0 0 5.0000 -2.6897 0.0000 C 0 0 0 0 0 0 0 0 0 0 0 0 4.6207 -3.3448 0.0000 C 0 0 0 0 0 0 0 0 0 0 0 0 3.8966 -3.3448 0.0000 C 0 0 0 0 0 0 0 0 0 0 0 0 3.5172 -2.6897 0.0000 C 0 0 0 0 0 0 0 0 0 0 0 0 3.8966 -2.0345 0.0000 C 0 0 0 0 0 0 0 0 0 …	1,4a-dimethyl-9-oxo-7-(propan-2-yl)-1,2,3,4,4a,9,10,10a-octahydrophenanthrene-1-carboxylic acid	C20 H26 O3	314.188	84.5		-0.000467037	-1.48649	CC(C)C1=CC2=C(C=C1)C1(C)CCCC(C)(C1CC2=O)C(O)=O	InChI=1/C20H26O3/c1-12(2)13-6-7-15-14(10-13)16(21)11-17-19(15,3)8-5-9-20(17,4)18(22)23/h6-7,10,12,17H,5,8-9,11H2,1-4H3,(H,22,23)_x000D_ AuxInfo=1/1/N:1,18,20,21,13,4,5,12,14,19,9,2,3,7,6,8,10,16,11,15,23,17,22/E:(1,2)(22,23)/rA:23CCCCCCCCCCCCCCCCOCCCCOO/rB:s1;s2;s3;d4;s5;d6;s7;s8;s9;s6s10;s11;s12;s13;s10s14;s15;s16;s2;d3s7;s11;s15;d16;d8;/rC:12.4855,-6.8038,0;11.7139,-5.4713,0;10.1708,-5.4713,0;9…
1	1,5-Naphthalenediamine	C10 H10 N2	Full match	Full match	Full match	Partial match	Not the top hit	158.084	4.576	Mass Frontier 8/13/2020 10:54:44 PM 2D 12 13 0 0 0 0 0 0 0 0 1 V2000 2.7931 -0.2069 0.0000 N 0 0 0 0 0 0 0 0 0 0 0 0 2.7931 -0.9655 0.0000 C 0 0 0 0 0 0 0 0 0 0 0 0 3.4483 -1.3448 0.0000 C 0 0 0 0 0 0 0 0 0 0 0 0 3.4483 -2.1034 0.0000 C 0 0 0 0 0 0 0 0 0 0 0 0 2.7931 -2.4828 0.0000 C 0 0 0 0 0 0 0 0 0 0 0 0 2.1379 -2.1034 0.0000 C 0 0 0 0 0 0 0 0 0 0 0 0 2.1379 -1.3448 0.0000 C 0 0 0 0 0 0 0 0 0 …	1,5-Naphthalenediamine	C10 H10 N2	158.084	87.5	C19463	8.00174e-06	0.0506169	NC1=CC=CC2=C(N)C=CC=C12	InChI=1S/C10H10N2/c11-9-5-1-3-7-8(9)4-2-6-10(7)12/h1-6H,11-12H2_x000D_ AuxInfo=1/0/N:4,9,5,8,3,10,6,7,2,11,1,12/E:(1,2)(3,4)(5,6)(7,8)(9,10)(11,12)/rA:12NCCCCCCCCCCN/rB:s1;d2;s3;d4;s5;s2s6;d7;s8;d9;d6s10;s11;/rC:5.6812,-.4208,0;5.6812,-1.9638,0;7.0139,-2.7354,0;7.0139,-4.2784,0;5.6812,-5.0501,0;4.3485,-4.2784,0;4.3485,-2.7354,0;3.016,-1.9638,0;1.6834,-2.7354,0;1.6834,-4.2784,0;3.016,-5.0501,0;3.0…
1	1,7-Dimethyluric acid	C7 H8 N4 O3	Full match	Full match	Full match	Not the top hit	Full match	196.06	4.792	Mass Frontier 8/13/2020 10:55:11 PM 2D 14 15 0 0 0 0 0 0 0 0 1 V2000 4.7586 -5.2414 0.0000 O 0 0 0 0 0 0 0 0 0 0 0 0 4.7586 -6.0000 0.0000 C 0 0 0 0 0 0 0 0 0 0 0 0 5.4138 -6.3793 0.0000 C 0 0 0 0 0 0 0 0 0 0 0 0 6.1379 -6.1379 0.0000 N 0 0 0 0 0 0 0 0 0 0 0 0 6.5862 -6.7586 0.0000 C 0 0 0 0 0 0 0 0 0 0 0 0 6.1379 -7.3793 0.0000 N 0 0 0 0 0 0 0 0 0 0 0 0 5.4138 -7.1379 0.0000 C 0 0 0 0 0 0 0 0 0 …	1,7-Dimethyluric acid	C7 H8 N4 O3	196.06	90.8		0.000110521	0.563709	CN1C(=O)NC2=C1C(=O)N(C)C(=O)N2	InChI=1S/C7H8N4O3/c1-10-3-4(8-6(10)13)9-7(14)11(2)5(3)12/h1-2H3,(H,8,13)(H,9,14)_x000D_ AuxInfo=1/1/N:14,11,3,7,2,5,9,6,8,4,10,1,12,13/rA:14OCCNCNCNCNCOOC/rB:d1;s2;s3;s4;s5;d3s6;s7;s8;s2s9;s10;d5;d9;s4;/rC:9.6602,-10.6403,0;9.6602,-12.1803,0;10.9903,-12.9503,0;12.4603,-12.4603,0;13.3704,-13.7203,0;12.4603,-14.9804,0;10.9903,-14.4903,0;9.6602,-15.2603,0;8.3301,-14.4903,0;8.3301,-12.9503,0;7.0002,-…
1	11(Z),14(Z),17(Z)-Eicosatrienoic acid	C20 H34 O2	Full match	Full match	No results	Partial match	Full match	306.256	10.658	Mass Frontier 8/13/2020 10:54:43 PM 2D 22 21 0 0 0 0 0 0 0 0 1 V2000 8.4828 -0.7241 0.0000 O 0 0 0 0 0 0 0 0 0 0 0 0 8.4828 -1.4828 0.0000 C 0 0 0 0 0 0 0 0 0 0 0 0 7.8276 -1.8621 0.0000 C 0 0 0 0 0 0 0 0 0 0 0 0 7.1724 -1.4828 0.0000 C 0 0 0 0 0 0 0 0 0 0 0 0 6.5172 -1.8621 0.0000 C 0 0 0 0 0 0 0 0 0 0 0 0 5.8621 -1.4828 0.0000 C 0 0 0 0 0 0 0 0 0 0 0 0 5.2069 -1.8621 0.0000 C 0 0 0 0 0 0 0 0 0 …	11(Z),14(Z),17(Z)-Eicosatrienoic acid	C20 H34 O2	306.256	96.6	C16522	-9.07077e-05	-0.296183	CC\C=C/C\C=C/C\C=C/CCCCCCCCCC(O)=O	InChI=1S/C20H34O2/c1-2-3-4-5-6-7-8-9-10-11-12-13-14-15-16-17-18-19-20(21)22/h3-4,6-7,9-10H,2,5,8,11-19H2,1H3,(H,21,22)/b4-3-,7-6-,10-9-_x000D_ AuxInfo=1/1/N:21,20,19,18,17,16,15,14,13,12,11,10,9,8,7,6,5,4,3,2,1,22/E:(21,22)/rA:22OCCCCCCCCCCCCCCCCCCCCO/rB:d1;s2;s3;s4;s5;s6;s7;s8;s9;s10;s11;d12;s-13;s14;d15;s-16;s17;d18;s-19;s20;s2;/rC:17.2553,-1.4729,0;17.2553,-3.0162,0;15.9226,-3.7878,0;14.5898,-…
1	15-Deoxy-?12,14-prostaglandin A1	C20 H30 O3	Full match	Full match	Partial match	Partial match	Full match	318.219	9.55	Mass Frontier 8/13/2020 10:54:41 PM 2D 23 23 0 0 0 0 0 0 0 0 1 V2000 12.9310 -9.3448 0.0000 C 0 0 0 0 0 0 0 0 0 0 0 0 12.2069 -9.5517 0.0000 C 0 0 0 0 0 0 0 0 0 0 0 0 11.6207 -9.0345 0.0000 C 0 0 0 0 0 0 0 0 0 0 0 0 10.9310 -9.2414 0.0000 C 0 0 0 0 0 0 0 0 0 0 0 0 10.3793 -8.7241 0.0000 C 0 0 0 0 0 0 0 0 0 0 0 0 9.6552 -9.0000 0.0000 C 0 0 0 0 0 0 0 0 0 0 0 0 9.1034 -8.4483 0.0000 C 0 0 0 0 0 0 0…	15-Deoxy-?12,14-prostaglandin A1	C20 H30 O3	318.219	85.3		-2.23959e-05	-0.0703786	CCCCC\C=C\C=C1\C=CC(=O)[C@@H]1CCCCCCC(O)=O	InChI=1/C20H30O3/c1-2-3-4-5-6-9-12-17-15-16-19(21)18(17)13-10-7-8-11-14-20(22)23/h6,9,12,15-16,18H,2-5,7-8,10-11,13-14H2,1H3,(H,22,23)/b9-6+,17-12-/t18-/s2_x000D_ AuxInfo=1/1/N:1,2,3,4,5,6,16,17,7,15,18,8,14,19,10,11,9,13,12,20,22,21,23/E:(22,23)/rA:23CCCCCCCCCCCCCCCCCCCCOOO/rB:s1;s2;s3;s4;s5;d+6;s7;d-8;s9;d10;s11;s9s12;N13;s14;s15;s16;s17;s18;s19;s20;d12;d20;/rC:26.3037,-19.0088,0;24.8308,-19.42…
1	19-Nortestosterone	C18 H26 O2	Full match	Full match	Full match	Full match	Not the top hit	274.193	9.121	Mass Frontier 8/13/2020 10:54:48 PM 2D 20 23 0 0 0 0 0 0 0 0 1 V2000 11.6897 -6.7586 0.0000 C 0 0 0 0 0 0 0 0 0 0 0 0 11.6897 -7.5172 0.0000 C 0 0 0 0 0 0 0 0 0 0 0 0 11.0345 -7.1379 0.0000 C 0 0 0 0 0 0 0 0 0 0 0 0 10.3448 -7.5172 0.0000 C 0 0 0 0 0 0 0 0 0 0 0 0 10.3448 -8.2759 0.0000 C 0 0 0 0 0 0 0 0 0 0 0 0 9.6897 -8.6552 0.0000 C 0 0 0 0 0 0 0 0 0 0 0 0 9.0345 -8.2759 0.0000 C 0 0 0 0 0 0 0…	19-Nortestosterone	C18 H26 O2	274.193	87.7	C07254	4.13353e-05	0.150752	C[C@]12CCC3C(CCC4=CC(=O)CCC34)C1CC[C@@H]2O	InChI=1/C18H26O2/c1-18-9-8-14-13-5-3-12(19)10-11(13)2-4-15(14)16(18)6-7-17(18)20/h10,13-17,20H,2-9H2,1H3/t13?,14?,15?,16?,17-,18-/s2_x000D_ AuxInfo=1/0/N:1,12,8,13,7,16,17,4,3,10,11,9,6,5,14,15,18,2,20,19/rA:20CCCCCCCCCCCCCCCCCCOO/rB:p1;s2;s3;s4;s5;s6;s7;s8;s9;s6d10;s11;s12;s5s13;s2s14;s15;s16;s2s17;P18;d9;/rC:23.7307,-13.7203,0;23.7307,-15.2603,0;22.4006,-14.4903,0;21.0005,-15.2603,0;21.0005,-16…
1	1-Linoleoyl glycerol	C21 H38 O4	Full match	Full match	Full match	Full match	Not the top hit	354.277	11.015	Mass Frontier 8/13/2020 10:54:43 PM 2D 25 24 0 0 0 0 0 0 0 0 1 V2000 7.7931 -4.1379 0.0000 C 0 0 0 0 0 0 0 0 0 0 0 0 8.4483 -3.7586 0.0000 C 0 0 0 0 0 0 0 0 0 0 0 0 9.1034 -4.1379 0.0000 C 0 0 0 0 0 0 0 0 0 0 0 0 9.7586 -3.7586 0.0000 C 0 0 0 0 0 0 0 0 0 0 0 0 10.4138 -4.1379 0.0000 C 0 0 0 0 0 0 0 0 0 0 0 0 11.0690 -3.7586 0.0000 C 0 0 0 0 0 0 0 0 0 0 0 0 11.0690 -3.0000 0.0000 C 0 0 0 0 0 0 0 0…	1-Linoleoyl glycerol	C21 H38 O4	354.277	95.3		-0.000264827	-0.747515	CCCCC\C=C/C\C=C/CCCCCCCC(=O)OCC(O)CO	InChI=1/C21H38O4/c1-2-3-4-5-6-7-8-9-10-11-12-13-14-15-16-17-21(24)25-19-20(23)18-22/h6-7,9-10,20,22-23H,2-5,8,11-19H2,1H3/b7-6-,10-9-_x000D_ AuxInfo=1/0/N:1,2,3,4,5,6,7,8,9,10,11,12,13,14,15,16,17,22,20,21,18,23,25,24,19/rA:25CCCCCCCCCCCCCCCCCCOCCCOOO/rB:s1;s2;s3;s4;s5;d-6;s7;s8;d-9;s10;s11;s12;s13;s14;s15;s16;s17;s18;s19;s20;s21;s22;d18;s21;/rC:15.8524,-8.4171,0;17.1852,-7.6456,0;18.5177,-8.4171…
1	1-Methyluric acid	C6 H6 N4 O3	Full match	Full match	Full match	Full match	Full match	182.044	1.991	Mass Frontier 8/13/2020 10:54:58 PM 2D 13 14 0 0 0 0 0 0 0 0 1 V2000 13.6897 -6.5862 0.0000 O 0 0 0 0 0 0 0 0 0 0 0 0 13.6897 -7.3448 0.0000 C 0 0 0 0 0 0 0 0 0 0 0 0 13.0345 -7.7241 0.0000 C 0 0 0 0 0 0 0 0 0 0 0 0 12.3103 -7.4828 0.0000 N 0 0 0 0 0 0 0 0 0 0 0 0 11.8621 -8.1034 0.0000 C 0 0 0 0 0 0 0 0 0 0 0 0 12.3103 -8.7241 0.0000 N 0 0 0 0 0 0 0 0 0 0 0 0 13.0345 -8.4828 0.0000 C 0 0 0 0 0 0…	1-Methyluric acid	C6 H6 N4 O3	182.044	87.9	C16359	9.05482e-05	0.497398	CN1C(=O)NC2=C(NC(=O)N2)C1=O	InChI=1S/C6H6N4O3/c1-10-4(11)2-3(9-6(10)13)8-5(12)7-2/h1H3,(H,9,13)(H2,7,8,12)_x000D_ AuxInfo=1/1/N:11,3,7,2,5,9,4,6,8,10,1,12,13/rA:13OCCNCNCNCNCOO/rB:d1;s2;s3;s4;s5;d3s6;s7;s8;s2s9;s10;d5;d9;/rC:27.7872,-13.3686,0;27.7872,-14.9084,0;26.4573,-15.6783,0;24.9873,-15.1885,0;24.0775,-16.4482,0;24.9873,-17.7081,0;26.4573,-17.2183,0;27.7172,-17.9882,0;29.1169,-17.2183,0;29.1169,-15.6783,0;30.4468,-14.…
1	1-Stearoylglycerol	C21 H42 O4	Full match	Full match	Full match	Full match	Full match	358.308	11.528	Mass Frontier 8/13/2020 10:54:44 PM 2D 25 24 0 0 0 0 0 0 0 0 1 V2000 1.9655 -4.2069 0.0000 C 0 0 0 0 0 0 0 0 0 0 0 0 2.6207 -3.8276 0.0000 C 0 0 0 0 0 0 0 0 0 0 0 0 3.2759 -4.2069 0.0000 C 0 0 0 0 0 0 0 0 0 0 0 0 3.9310 -3.8276 0.0000 C 0 0 0 0 0 0 0 0 0 0 0 0 4.5862 -4.2069 0.0000 C 0 0 0 0 0 0 0 0 0 0 0 0 5.2414 -3.8276 0.0000 C 0 0 0 0 0 0 0 0 0 0 0 0 5.8966 -4.2069 0.0000 C 0 0 0 0 0 0 0 0 0 …	1-Stearoylglycerol	C21 H42 O4	358.308	80.8	D01947	-0.00023923	-0.667664	CCCCCCCCCCCCCCCCCC(=O)OCC(O)CO	InChI=1/C21H42O4/c1-2-3-4-5-6-7-8-9-10-11-12-13-14-15-16-17-21(24)25-19-20(23)18-22/h20,22-23H,2-19H2,1H3_x000D_ AuxInfo=1/0/N:1,2,3,4,5,6,7,8,9,10,11,12,13,14,15,16,17,22,20,21,18,23,25,24,19/rA:25CCCCCCCCCCCCCCCCCCOCCCOOO/rB:s1;s2;s3;s4;s5;s6;s7;s8;s9;s10;s11;s12;s13;s14;s15;s16;s17;s18;s19;s20;s21;s22;d18;s21;/rC:3.9981,-8.5575,0;5.3309,-7.7859,0;6.6637,-8.5575,0;7.9963,-7.7859,0;9.3291,-8.557…
1	2-Hydroxycinnamic acid	C9 H8 O3	Full match	Full match	Not the top hit	Not the top hit	Full match	164.047	1.127	Mass Frontier 8/13/2020 10:54:41 PM 2D 12 12 0 0 0 0 0 0 0 0 1 V2000 3.0690 -5.0345 0.0000 O 0 0 0 0 0 0 0 0 0 0 0 0 3.0690 -5.7931 0.0000 C 0 0 0 0 0 0 0 0 0 0 0 0 2.4138 -6.1724 0.0000 C 0 0 0 0 0 0 0 0 0 0 0 0 2.4138 -6.9310 0.0000 C 0 0 0 0 0 0 0 0 0 0 0 0 3.0690 -7.3103 0.0000 C 0 0 0 0 0 0 0 0 0 0 0 0 3.7241 -6.9310 0.0000 C 0 0 0 0 0 0 0 0 0 0 0 0 3.7241 -6.1724 0.0000 C 0 0 0 0 0 0 0 0 0 …	2-Hydroxycinnamic acid	C9 H8 O3	164.047	91.4	C01772	3.4067e-05	0.207666	OC(=O)\C=C\C1=C(O)C=CC=C1	InChI=1S/C9H8O3/c10-8-4-2-1-3-7(8)5-6-9(11)12/h1-6,10H,(H,11,12)/b6-5+_x000D_ AuxInfo=1/1/N:5,4,6,3,8,9,7,2,10,1,11,12/E:(11,12)/rA:12OCCCCCCCCCOO/rB:s1;s2;d3;s4;d5;d2s6;s7;d8;s9;s10;d10;/rC:6.2428,-10.241,0;6.2428,-11.7841,0;4.91,-12.5556,0;4.91,-14.0987,0;6.2428,-14.8703,0;7.5754,-14.0987,0;7.5754,-12.5556,0;8.9082,-11.7841,0;10.241,-12.5556,0;11.5737,-11.7841,0;11.5737,-10.241,0;12.9063,-12.55…
1	2-Methyl-5-propionylfuran	C8 H10 O2	Full match	Full match	Not the top hit	Not the top hit	Full match	138.068	9.548	Mass Frontier 8/13/2020 10:54:56 PM 2D 10 10 0 0 0 0 0 0 0 0 1 V2000 10.8621 -9.0345 0.0000 O 0 0 0 0 0 0 0 0 0 0 0 0 10.2414 -9.4483 0.0000 C 0 0 0 0 0 0 0 0 0 0 0 0 10.4828 -10.2069 0.0000 C 0 0 0 0 0 0 0 0 0 0 0 0 11.2414 -10.2069 0.0000 C 0 0 0 0 0 0 0 0 0 0 0 0 11.4828 -9.4828 0.0000 C 0 0 0 0 0 0 0 0 0 0 0 0 12.2069 -9.2414 0.0000 C 0 0 0 0 0 0 0 0 0 0 0 0 12.7586 -9.7586 0.0000 C 0 0 0 0 0…	2-Methyl-5-propionylfuran	C8 H10 O2	138.068	79.6		9.47253e-05	0.686076	CCC(=O)C1=CC=C(C)O1	InChI=1S/C8H10O2/c1-3-7(9)8-5-4-6(2)10-8/h4-5H,3H2,1-2H3_x000D_ AuxInfo=1/0/N:8,10,7,3,4,2,6,5,9,1/rA:10OCCCCCCCOC/rB:s1;d2;s3;s1d4;s5;s6;s7;d6;s2;/rC:21.9155,-18.2281,0;20.6632,-19.063,0;21.1502,-20.5936,0;22.6808,-20.5936,0;23.1678,-19.1326,0;24.6288,-18.6455,0;25.7419,-19.6891,0;27.203,-19.202,0;24.9766,-17.1844,0;19.202,-18.5759,0;
1	3-(propan-2-yl)-octahydropyrrolo[1,2-a]pyrazine-1,4-dione	C10 H16 N2 O2	Full match	Full match	No results	Not the top hit	Partial match	196.121	5.527	Mass Frontier 8/13/2020 10:54:29 PM 2D 14 15 0 0 0 0 0 0 0 0 1 V2000 3.6552 -0.7241 0.0000 C 0 0 0 0 0 0 0 0 0 0 0 0 3.6552 -1.4828 0.0000 C 0 0 0 0 0 0 0 0 0 0 0 0 3.0000 -1.8621 0.0000 C 0 0 0 0 0 0 0 0 0 0 0 0 3.0000 -2.6207 0.0000 N 0 0 0 0 0 0 0 0 0 0 0 0 2.3448 -3.0000 0.0000 C 0 0 0 0 0 0 0 0 0 0 0 0 1.6897 -2.6207 0.0000 C 0 0 0 0 0 0 0 0 0 0 0 0 0.9655 -2.8276 0.0000 C 0 0 0 0 0 0 0 0 0 …	3-(propan-2-yl)-octahydropyrrolo[1,2-a]pyrazine-1,4-dione	C10 H16 N2 O2	196.121	80.3		8.34888e-05	0.4257	CC(C)C1NC(=O)C2CCCN2C1=O	InChI=1/C10H16N2O2/c1-6(2)8-10(14)12-5-3-4-7(12)9(13)11-8/h6-8H,3-5H2,1-2H3,(H,11,13)_x000D_ AuxInfo=1/1/N:1,13,8,7,9,2,6,3,5,11,4,10,14,12/E:(1,2)/rA:14CCCNCCCCCNCOCO/rB:s1;s2;s3;s4;s5;s6;s7;s8;s6s9;s3s10;d11;s2;d5;/rC:7.4353,-1.4729,0;7.4353,-3.0162,0;6.1025,-3.7878,0;6.1025,-5.3309,0;4.7697,-6.1025,0;3.4371,-5.3309,0;1.964,-5.7518,0;1.0521,-4.5594,0;1.964,-3.2266,0;3.4371,-3.7878,0;4.7697,-3.0…
1	4-Guanidinobutyric acid	C5 H11 N3 O2	Full match	Full match	Full match	Full match	Full match	145.085	0.86	Mass Frontier 8/13/2020 10:54:47 PM 2D 10 9 0 0 0 0 0 0 0 0 1 V2000 1.7931 -4.7241 0.0000 N 0 0 0 0 0 0 0 0 0 0 0 0 2.4483 -4.3448 0.0000 C 0 0 0 0 0 0 0 0 0 0 0 0 3.1034 -4.7241 0.0000 N 0 0 0 0 0 0 0 0 0 0 0 0 3.7586 -4.3448 0.0000 C 0 0 0 0 0 0 0 0 0 0 0 0 4.4138 -4.7241 0.0000 C 0 0 0 0 0 0 0 0 0 0 0 0 5.0690 -4.3448 0.0000 C 0 0 0 0 0 0 0 0 0 0 0 0 5.7241 -4.7241 0.0000 C 0 0 0 0 0 0 0 0 0 0…	4-Guanidinobutyric acid	C5 H11 N3 O2	145.085	92.5	C01035	5.59024e-06	0.0385308	NC(=N)NCCCC(O)=O	InChI=1S/C5H11N3O2/c6-5(7)8-3-1-2-4(9)10/h1-3H2,(H,9,10)(H4,6,7,8)_x000D_ AuxInfo=1/1/N:5,6,4,7,2,1,10,3,8,9/E:(6,7)(9,10)/rA:10NCNCCCCOON/rB:s1;s2;s3;s4;s5;s6;s7;d7;d2;/rC:3.6474,-9.6096,0;4.9802,-8.838,0;6.3128,-9.6096,0;7.6456,-8.838,0;8.9784,-9.6096,0;10.3111,-8.838,0;11.6437,-9.6096,0;12.9765,-8.838,0;11.6437,-11.1529,0;4.9802,-7.2949,0;
1	4-hydroxy-3-[(2E,6E)-4-hydroxy-3,7,11-trimethyldodeca-2,6,10-trien-1-yl]benzoic acid	C22 H30 O4	Full match	Full match	No results	Partial match	Full match	358.214	9.311	Mass Frontier 8/13/2020 10:54:24 PM 2D 26 26 0 0 0 0 0 0 0 0 1 V2000 9.2414 -1.4828 0.0000 C 0 0 0 0 0 0 0 0 0 0 0 0 8.5862 -1.8621 0.0000 C 0 0 0 0 0 0 0 0 0 0 0 0 7.8966 -1.4828 0.0000 C 0 0 0 0 0 0 0 0 0 0 0 0 7.2759 -1.8621 0.0000 C 0 0 0 0 0 0 0 0 0 0 0 0 6.6207 -1.4828 0.0000 C 0 0 0 0 0 0 0 0 0 0 0 0 5.9655 -1.8621 0.0000 C 0 0 0 0 0 0 0 0 0 0 0 0 5.3103 -1.4828 0.0000 C 0 0 0 0 0 0 0 0 0 …	4-hydroxy-3-[(2E,6E)-4-hydroxy-3,7,11-trimethyldodeca-2,6,10-trien-1-yl]benzoic acid	C22 H30 O4	358.214	72.2		-0.000208457	-0.581933	CC(C)=CCC\C(C)=C\CC(O)C(\C)=C\CC1=C(O)C=CC(=C1)C(O)=O	InChI=1/C22H30O4/c1-15(2)6-5-7-16(3)8-12-20(23)17(4)9-10-18-14-19(22(25)26)11-13-21(18)24/h6,8-9,11,13-14,20,23-24H,5,7,10,12H2,1-4H3,(H,25,26)/b16-8+,17-9+_x000D_ AuxInfo=1/1/N:1,20,21,23,4,3,5,7,11,12,16,8,15,24,2,6,10,13,17,9,14,18,22,25,19,26/E:(1,2)(25,26)/rA:26CCCCCCCCCCCCCCCCCCOCCOCCOO/rB:s1;d2;s3;s4;s5;d6;s7;s8;s9;d10;s11;s12;d13;s14;d15;s16;s17;s18;s2;s6;s9;s10;s13d17;s14;d18;/rC:18.7985…
1	4-Hydroxybenzaldehyde	C7 H6 O2	Full match	Full match	Full match	Partial match	Full match	122.037	1.127	Mass Frontier 8/13/2020 10:54:42 PM 2D 9 9 0 0 0 0 0 0 0 0 1 V2000 5.2414 -6.4828 0.0000 C 0 0 0 0 0 0 0 0 0 0 0 0 4.5862 -6.1034 0.0000 C 0 0 0 0 0 0 0 0 0 0 0 0 4.5862 -5.3448 0.0000 C 0 0 0 0 0 0 0 0 0 0 0 0 5.2414 -4.9655 0.0000 C 0 0 0 0 0 0 0 0 0 0 0 0 5.8966 -5.3448 0.0000 C 0 0 0 0 0 0 0 0 0 0 0 0 5.8966 -6.1034 0.0000 C 0 0 0 0 0 0 0 0 0 0 0 0 6.5517 -6.4828 0.0000 C 0 0 0 0 0 0 0 0 0 0 …	4-Hydroxybenzaldehyde	C7 H6 O2	122.037	94.9	C00633	-7.05978e-05	-0.578496	OC1=CC=C(C=O)C=C1	InChI=1S/C7H6O2/c8-5-6-1-3-7(9)4-2-6/h1-5,9H_x000D_ AuxInfo=1/0/N:1,5,2,4,7,6,3,9,8/E:(1,2)(3,4)/rA:9CCCCCCCOO/rB:s1;d2;s3;d4;d1s5;s6;s3;d7;/rC:10.6611,-13.1862,0;9.3284,-12.4145,0;9.3284,-10.8714,0;10.6611,-10.0999,0;11.9938,-10.8714,0;11.9938,-12.4145,0;13.3263,-13.1862,0;7.9957,-10.0999,0;14.659,-12.4145,0;
1	4-Indolecarbaldehyde	C9 H7 N O	Full match	Full match	Full match	Not the top hit	Full match	145.053	4.576	Mass Frontier 8/13/2020 10:54:43 PM 2D 11 12 0 0 0 0 0 0 0 0 1 V2000 5.0000 -4.1379 0.0000 C 0 0 0 0 0 0 0 0 0 0 0 0 5.7241 -4.3793 0.0000 C 0 0 0 0 0 0 0 0 0 0 0 0 6.1379 -3.7931 0.0000 C 0 0 0 0 0 0 0 0 0 0 0 0 5.7241 -3.1724 0.0000 N 0 0 0 0 0 0 0 0 0 0 0 0 5.0000 -3.3793 0.0000 C 0 0 0 0 0 0 0 0 0 0 0 0 4.3448 -3.0000 0.0000 C 0 0 0 0 0 0 0 0 0 0 0 0 3.6897 -3.3793 0.0000 C 0 0 0 0 0 0 0 0 0 …	4-Indolecarbaldehyde	C9 H7 N O	145.053	88.2		-4.14102e-06	-0.0285484	O=CC1=CC=CC2=C1C=CN2	InChI=1S/C9H7NO/c11-6-7-2-1-3-9-8(7)4-5-10-9/h1-6,10H_x000D_ AuxInfo=1/0/N:7,8,6,2,3,10,9,1,5,4,11/rA:11CCCNCCCCCCO/rB:s1;d2;s3;d1s4;s5;d6;s7;s1d8;s9;d10;/rC:10.1708,-8.4171,0;11.6437,-8.9082,0;12.4855,-7.7158,0;11.6437,-6.4532,0;10.1708,-6.874,0;8.838,-6.1025,0;7.5054,-6.874,0;7.5054,-8.4171,0;8.838,-9.1887,0;8.838,-10.732,0;10.1708,-11.5036,0;
1	4-methoxy-6-(prop-2-en-1-yl)-2H-1,3-benzodioxole	C11 H12 O3	Full match	Full match	Partial match	Partial match	Not the top hit	192.079	7.664	Mass Frontier 8/13/2020 10:54:35 PM 2D 14 15 0 0 0 0 0 0 0 0 1 V2000 1.6552 -0.5172 0.0000 C 0 0 0 0 0 0 0 0 0 0 0 0 2.3103 -0.8966 0.0000 O 0 0 0 0 0 0 0 0 0 0 0 0 2.3103 -1.6552 0.0000 C 0 0 0 0 0 0 0 0 0 0 0 0 1.6552 -2.0345 0.0000 C 0 0 0 0 0 0 0 0 0 0 0 0 0.9655 -1.8276 0.0000 O 0 0 0 0 0 0 0 0 0 0 0 0 0.5172 -2.4138 0.0000 C 0 0 0 0 0 0 0 0 0 0 0 0 0.9655 -3.0000 0.0000 O 0 0 0 0 0 0 0 0 0 …	4-methoxy-6-(prop-2-en-1-yl)-2H-1,3-benzodioxole	C11 H12 O3	192.079	84		0.000128482	0.668902	COC1=CC(CC=C)=CC2=C1OCO2	InChI=1S/C11H12O3/c1-3-4-8-5-9(12-2)11-10(6-8)13-7-14-11/h3,5-6H,1,4,7H2,2H3_x000D_ AuxInfo=1/0/N:13,1,12,11,14,9,6,10,3,8,4,2,7,5/rA:14COCCOCOCCCCCCC/rB:s1;s2;s3;s4;s5;s6;d4s7;s8;d9;s10;s11;d12;d3s10;/rC:3.3669,-1.0521,0;4.6995,-1.8238,0;4.6995,-3.3669,0;3.3669,-4.1385,0;1.964,-3.7176,0;1.0521,-4.91,0;1.964,-6.1025,0;3.3669,-5.6816,0;4.6995,-6.4532,0;6.0323,-5.6816,0;7.4353,-6.4532,0;7.4353,-7.9…
1	5(Z),8(Z),11(Z)-Eicosatrienoic acid methyl ester	C21 H36 O2	Full match	Full match	No results	Not the top hit	Full match	320.271	11.694	Mass Frontier 8/13/2020 10:54:44 PM 2D 23 22 0 0 0 0 0 0 0 0 1 V2000 0.5172 -5.2759 0.0000 C 0 0 0 0 0 0 0 0 0 0 0 0 1.1724 -4.8966 0.0000 C 0 0 0 0 0 0 0 0 0 0 0 0 1.8276 -5.2759 0.0000 C 0 0 0 0 0 0 0 0 0 0 0 0 2.4828 -4.8966 0.0000 C 0 0 0 0 0 0 0 0 0 0 0 0 3.1379 -5.2759 0.0000 C 0 0 0 0 0 0 0 0 0 0 0 0 3.7931 -4.8966 0.0000 C 0 0 0 0 0 0 0 0 0 0 0 0 4.4483 -5.2759 0.0000 C 0 0 0 0 0 0 0 0 0 …	5(Z),8(Z),11(Z)-Eicosatrienoic acid methyl ester	C21 H36 O2	320.272	91.7		-0.000138462	-0.432327	CCCCCCCC\C=C/C\C=C/C\C=C/CCCC(=O)OC	InChI=1S/C21H36O2/c1-3-4-5-6-7-8-9-10-11-12-13-14-15-16-17-18-19-20-21(22)23-2/h10-11,13-14,16-17H,3-9,12,15,18-20H2,1-2H3/b11-10-,14-13-,17-16-_x000D_ AuxInfo=1/0/N:1,22,2,3,4,5,6,7,8,9,10,11,12,13,14,15,16,17,18,19,20,23,21/rA:23CCCCCCCCCCCCCCCCCCCCOCO/rB:s1;s2;s3;s4;s5;s6;s7;s8;d-9;s10;s11;d-12;s13;s14;d-15;s16;s17;s18;s19;s20;s21;d20;/rC:1.0521,-10.732,0;2.3848,-9.9605,0;3.7176,-10.732,0;5.05…
1	6-Methylindole	C9 H9 N	Full match	Full match	Not the top hit	Not the top hit	Full match	131.073	4.575	Mass Frontier 8/13/2020 10:54:44 PM 2D 10 11 0 0 0 0 0 0 0 0 1 V2000 11.3793 -8.1379 0.0000 C 0 0 0 0 0 0 0 0 0 0 0 0 12.0345 -8.5172 0.0000 C 0 0 0 0 0 0 0 0 0 0 0 0 12.7586 -8.2759 0.0000 N 0 0 0 0 0 0 0 0 0 0 0 0 13.2069 -8.8966 0.0000 C 0 0 0 0 0 0 0 0 0 0 0 0 12.7586 -9.5172 0.0000 C 0 0 0 0 0 0 0 0 0 0 0 0 12.0345 -9.2759 0.0000 C 0 0 0 0 0 0 0 0 0 0 0 0 11.3793 -9.6552 0.0000 C 0 0 0 0 0 0…	6-Methylindole	C9 H9 N	131.073	88.4		-2.56002e-05	-0.195312	CC1=CC2=C(C=CN2)C=C1	InChI=1S/C9H9N/c1-7-2-3-8-4-5-10-9(8)6-7/h2-6,10H,1H3_x000D_ AuxInfo=1/0/N:10,8,7,5,4,1,9,6,2,3/rA:10CCNCCCCCCC/rB:s1;s2;s3;d4;d2s5;s6;d7;d1s8;s9;/rC:23.1473,-16.5538,0;24.4801,-17.3253,0;25.953,-16.8345,0;26.8649,-18.0971,0;25.953,-19.3595,0;24.4801,-18.8686,0;23.1473,-19.6402,0;21.8145,-18.8686,0;21.8145,-17.3253,0;20.4819,-16.5538,0;
1	6-Methylquinoline	C10 H9 N	Full match	Full match	No results	Not the top hit	Not the top hit	143.074	4.576	Mass Frontier 8/13/2020 10:54:44 PM 2D 11 12 0 0 0 0 0 0 0 0 1 V2000 5.4483 -4.4828 0.0000 C 0 0 0 0 0 0 0 0 0 0 0 0 6.1034 -4.1034 0.0000 C 0 0 0 0 0 0 0 0 0 0 0 0 6.7586 -4.4828 0.0000 C 0 0 0 0 0 0 0 0 0 0 0 0 7.4138 -4.1034 0.0000 C 0 0 0 0 0 0 0 0 0 0 0 0 7.4138 -3.3448 0.0000 C 0 0 0 0 0 0 0 0 0 0 0 0 6.7586 -2.9655 0.0000 N 0 0 0 0 0 0 0 0 0 0 0 0 6.1034 -3.3448 0.0000 C 0 0 0 0 0 0 0 0 0 …	6-Methylquinoline	C10 H9 N	143.073	74.6		4.46957e-05	0.312397	CC1=CC2=CC=CN=C2C=C1	InChI=1S/C10H9N/c1-8-4-5-10-9(7-8)3-2-6-11-10/h2-7H,1H3_x000D_ AuxInfo=1/0/N:11,4,3,9,8,5,1,10,2,7,6/rA:11CCCCCNCCCCC/rB:s1;d2;s3;d4;s5;s2d6;s7;d8;d1s9;s10;/rC:11.082,-9.1181,0;12.4145,-8.3464,0;13.7471,-9.1181,0;15.0798,-8.3464,0;15.0798,-6.8034,0;13.7471,-6.0319,0;12.4145,-6.8034,0;11.082,-6.0319,0;9.7493,-6.8034,0;9.7493,-8.3464,0;8.4166,-9.1181,0;
1	7-Methylguanine	C6 H7 N5 O	Full match	Full match	Full match	Partial match	Full match	165.065	1.017	Mass Frontier 8/13/2020 10:54:44 PM 2D 12 13 0 0 0 0 0 0 0 0 1 V2000 12.6207 -7.6552 0.0000 C 0 0 0 0 0 0 0 0 0 0 0 0 13.2759 -7.2759 0.0000 C 0 0 0 0 0 0 0 0 0 0 0 0 13.9310 -7.6552 0.0000 N 0 0 0 0 0 0 0 0 0 0 0 0 13.9310 -8.4138 0.0000 C 0 0 0 0 0 0 0 0 0 0 0 0 13.2759 -8.7931 0.0000 N 0 0 0 0 0 0 0 0 0 0 0 0 12.6207 -8.4138 0.0000 C 0 0 0 0 0 0 0 0 0 0 0 0 11.8966 -8.6552 0.0000 N 0 0 0 0 0 0…	7-Methylguanine	C6 H7 N5 O	165.065	89.7	C02242	2.79926e-05	0.169585	CN1C=NC2=C1C(=O)N=C(N)N2	InChI=1S/C6H7N5O/c1-11-2-8-4-3(11)5(12)10-6(7)9-4/h2H,1H3,(H3,7,9,10,12)_x000D_ AuxInfo=1/1/N:10,8,1,6,2,4,12,7,5,3,9,11/rA:12CCNCNCNCNCON/rB:s1;s2;d3;s4;d1s5;s6;d7;s1s8;s9;d2;s4;/rC:25.6207,-15.5405,0;26.9508,-14.7705,0;28.2807,-15.5405,0;28.2807,-17.0805,0;26.9508,-17.8505,0;25.6207,-17.0805,0;24.1508,-17.5705,0;23.2407,-16.3105,0;24.1508,-15.0504,0;23.6607,-13.5805,0;26.9508,-13.2303,0;29.6108…
1	8-{3-Oxo-2-[(2E)-2-penten-1-yl]-1-cyclopenten-1-yl}octanoic acid	C18 H28 O3	Full match	Full match	No results	Not the top hit	Full match	292.204	9.125	Mass Frontier 8/13/2020 10:54:42 PM 2D 21 21 0 0 0 0 0 0 0 0 1 V2000 7.7931 -2.6897 0.0000 O 0 0 0 0 0 0 0 0 0 0 0 0 7.1724 -2.3103 0.0000 C 0 0 0 0 0 0 0 0 0 0 0 0 6.4828 -2.7241 0.0000 C 0 0 0 0 0 0 0 0 0 0 0 0 5.8276 -2.3448 0.0000 C 0 0 0 0 0 0 0 0 0 0 0 0 5.2069 -2.6897 0.0000 C 0 0 0 0 0 0 0 0 0 0 0 0 4.5517 -2.3448 0.0000 C 0 0 0 0 0 0 0 0 0 0 0 0 3.8966 -2.7586 0.0000 C 0 0 0 0 0 0 0 0 0 …	8-{3-Oxo-2-[(2E)-2-penten-1-yl]-1-cyclopenten-1-yl}octanoic acid	C18 H28 O3	292.204	79		-6.91462e-05	-0.236637	CC\C=C\CC1=C(CCCCCCCC(O)=O)CCC1=O	InChI=1S/C18H28O3/c1-2-3-7-11-16-15(13-14-17(16)19)10-8-5-4-6-9-12-18(20)21/h3,7H,2,4-6,8-14H2,1H3,(H,20,21)/b7-3+_x000D_ AuxInfo=1/1/N:19,18,17,6,7,5,16,8,4,9,15,3,11,12,10,14,13,2,21,1,20/E:(20,21)/rA:21OCCCCCCCCCCCCCCCCCCOO/rB:s1;s2;s3;s4;s5;s6;s7;s8;s9;s10;s11;s12;d10s13;s14;s15;d16;s17;s18;d2;d13;/rC:15.8524,-5.4713,0;14.5898,-4.6995,0;13.187,-5.5412,0;11.8543,-4.7697,0;10.5917,-5.4713,0;9.2…
1	8-Hydroxyquinoline	C9 H7 N O	Full match	Full match	Full match	Partial match	Full match	145.053	5.877	Mass Frontier 8/13/2020 10:54:43 PM 2D 11 12 0 0 0 0 0 0 0 0 1 V2000 5.2414 -2.1379 0.0000 O 0 0 0 0 0 0 0 0 0 0 0 0 5.2414 -2.8966 0.0000 C 0 0 0 0 0 0 0 0 0 0 0 0 5.8966 -3.2759 0.0000 C 0 0 0 0 0 0 0 0 0 0 0 0 5.8966 -4.0345 0.0000 C 0 0 0 0 0 0 0 0 0 0 0 0 5.2414 -4.4138 0.0000 C 0 0 0 0 0 0 0 0 0 0 0 0 4.5862 -4.0345 0.0000 C 0 0 0 0 0 0 0 0 0 0 0 0 3.9310 -4.4138 0.0000 C 0 0 0 0 0 0 0 0 0 …	8-Hydroxyquinoline	C9 H7 N O	145.053	87.3	C19434	2.80457e-05	0.193348	OC1=C2N=CC=CC2=CC=C1	InChI=1S/C9H7NO/c11-8-5-1-3-7-4-2-6-10-9(7)8/h1-6,11H_x000D_ AuxInfo=1/0/N:4,8,5,7,3,9,6,2,11,10,1/rA:11OCCCCCCCCNC/rB:s1;s2;d3;s4;d5;s6;d7;s8;d9;d2s6s10;/rC:10.6618,-4.3488,0;10.6618,-5.8921,0;11.9946,-6.6637,0;11.9946,-8.2068,0;10.6618,-8.9784,0;9.3291,-8.2068,0;7.9963,-8.9784,0;6.6637,-8.2068,0;6.6637,-6.6637,0;7.9963,-5.8921,0;9.3291,-6.6637,0;
1	8Z,11Z,14Z-Eicosatrienoic acid	C20 H34 O2	Full match	Full match	No results	Partial match	Full match	306.256	11.338	Mass Frontier 8/13/2020 10:54:43 PM 2D 22 21 0 0 0 0 0 0 0 0 1 V2000 5.7586 -2.4483 0.0000 C 0 0 0 0 0 0 0 0 0 0 0 0 5.1034 -2.0690 0.0000 C 0 0 0 0 0 0 0 0 0 0 0 0 5.1034 -1.3103 0.0000 C 0 0 0 0 0 0 0 0 0 0 0 0 4.4483 -0.9310 0.0000 C 0 0 0 0 0 0 0 0 0 0 0 0 3.7241 -1.3103 0.0000 C 0 0 0 0 0 0 0 0 0 0 0 0 3.0690 -0.9310 0.0000 C 0 0 0 0 0 0 0 0 0 0 0 0 2.4138 -1.3103 0.0000 C 0 0 0 0 0 0 0 0 0 …	8Z,11Z,14Z-Eicosatrienoic acid	C20 H34 O2	306.256	97.8	C03242	-0.000161993	-0.528945	CCCCC\C=C/C\C=C/C\C=C/CCCCCCC(O)=O	InChI=1S/C20H34O2/c1-2-3-4-5-6-7-8-9-10-11-12-13-14-15-16-17-18-19-20(21)22/h6-7,9-10,12-13H,2-5,8,11,14-19H2,1H3,(H,21,22)/b7-6-,10-9-,13-12-_x000D_ AuxInfo=1/1/N:22,21,16,15,14,13,12,11,10,9,8,7,6,5,4,3,2,1,17,18,19,20/E:(21,22)/rA:22CCCCCCCCCCCCCCCCCCOOCC/rB:s1;s2;s3;s4;s5;d-6;s7;s8;d-9;s10;s11;d-12;s13;s14;s15;s1;s17;s18;d18;s16;s21;/rC:11.7139,-4.9802,0;10.3811,-4.2087,0;10.3811,-2.6654,0;9.…
1	9(Z),11(E),13(E)-Octadecatrienoic Acid methyl ester	C19 H32 O2	Full match	Full match	Full match	Partial match	Full match	292.24	10.669	Mass Frontier 8/13/2020 10:54:43 PM 2D 22 21 0 0 0 0 0 0 0 0 1 V2000 5.7586 -2.4483 0.0000 C 0 0 0 0 0 0 0 0 0 0 0 0 5.1034 -2.0690 0.0000 C 0 0 0 0 0 0 0 0 0 0 0 0 5.1034 -1.3103 0.0000 C 0 0 0 0 0 0 0 0 0 0 0 0 4.4483 -0.9310 0.0000 C 0 0 0 0 0 0 0 0 0 0 0 0 3.7241 -1.3103 0.0000 C 0 0 0 0 0 0 0 0 0 0 0 0 3.0690 -0.9310 0.0000 C 0 0 0 0 0 0 0 0 0 0 0 0 2.4138 -1.3103 0.0000 C 0 0 0 0 0 0 0 0 0 …	8Z,11Z,14Z-Eicosatrienoic acid	C20 H34 O2	306.256	97.8	C03242	-92.0989	-300725	CCCCC\C=C/C\C=C/C\C=C/CCCCCCC(O)=O	InChI=1S/C20H34O2/c1-2-3-4-5-6-7-8-9-10-11-12-13-14-15-16-17-18-19-20(21)22/h6-7,9-10,12-13H,2-5,8,11,14-19H2,1H3,(H,21,22)/b7-6-,10-9-,13-12-_x000D_ AuxInfo=1/1/N:22,21,16,15,14,13,12,11,10,9,8,7,6,5,4,3,2,1,17,18,19,20/E:(21,22)/rA:22CCCCCCCCCCCCCCCCCCOOCC/rB:s1;s2;s3;s4;s5;d-6;s7;s8;d-9;s10;s11;d-12;s13;s14;s15;s1;s17;s18;d18;s16;s21;/rC:11.7139,-4.9802,0;10.3811,-4.2087,0;10.3811,-2.6654,0;9.…
1	9-Oxo-10(E),12(E)-octadecadienoic acid	C18 H30 O3	Full match	Full match	Full match	Partial match	Full match	294.219	10.268	Mass Frontier 8/13/2020 10:54:41 PM 2D 21 20 0 0 0 0 0 0 0 0 1 V2000 14.7241 -6.6207 0.0000 O 0 0 0 0 0 0 0 0 0 0 0 0 15.3793 -6.2414 0.0000 C 0 0 0 0 0 0 0 0 0 0 0 0 16.0345 -6.6207 0.0000 C 0 0 0 0 0 0 0 0 0 0 0 0 16.6897 -6.2414 0.0000 C 0 0 0 0 0 0 0 0 0 0 0 0 17.3793 -6.6207 0.0000 C 0 0 0 0 0 0 0 0 0 0 0 0 18.0345 -6.2414 0.0000 C 0 0 0 0 0 0 0 0 0 0 0 0 18.6897 -6.6207 0.0000 C 0 0 0 0 0 0…	9-Oxo-10(E),12(E)-octadecadienoic acid	C18 H30 O3	294.219	94.6	C14766	-0.000125246	-0.425688	CCCCC\C=C\C=C\C(=O)CCCCCCCC(O)=O	InChI=1S/C18H30O3/c1-2-3-4-5-6-8-11-14-17(19)15-12-9-7-10-13-16-18(20)21/h6,8,11,14H,2-5,7,9-10,12-13,15-16H2,1H3,(H,20,21)/b8-6+,14-11+_x000D_ AuxInfo=1/1/N:19,18,17,16,15,14,6,13,7,5,12,8,4,11,9,3,10,2,21,1,20/E:(20,21)/rA:21OCCCCCCCCCCCCCCCCCCOO/rB:s1;s2;s3;s4;s5;s6;s7;s8;s9;s10;d11;s12;d13;s14;s+15;s16;s17;s18;d2;d10;/rC:29.9511,-13.4675,0;31.2839,-12.696,0;32.6167,-13.4675,0;33.9495,-12.696,…
1	9-Oxo-ODE	C18 H30 O3	Full match	Full match	Full match	Partial match	Full match	294.219	10.662	Mass Frontier 8/13/2020 10:54:41 PM 2D 21 20 0 0 0 0 0 0 0 0 1 V2000 14.7241 -6.6207 0.0000 O 0 0 0 0 0 0 0 0 0 0 0 0 15.3793 -6.2414 0.0000 C 0 0 0 0 0 0 0 0 0 0 0 0 16.0345 -6.6207 0.0000 C 0 0 0 0 0 0 0 0 0 0 0 0 16.6897 -6.2414 0.0000 C 0 0 0 0 0 0 0 0 0 0 0 0 17.3793 -6.6207 0.0000 C 0 0 0 0 0 0 0 0 0 0 0 0 18.0345 -6.2414 0.0000 C 0 0 0 0 0 0 0 0 0 0 0 0 18.6897 -6.6207 0.0000 C 0 0 0 0 0 0…	9-Oxo-10(E),12(E)-octadecadienoic acid	C18 H30 O3	294.219	94.6	C14766	-0.000138345	-0.470211	CCCCC\C=C\C=C\C(=O)CCCCCCCC(O)=O	InChI=1S/C18H30O3/c1-2-3-4-5-6-8-11-14-17(19)15-12-9-7-10-13-16-18(20)21/h6,8,11,14H,2-5,7,9-10,12-13,15-16H2,1H3,(H,20,21)/b8-6+,14-11+_x000D_ AuxInfo=1/1/N:19,18,17,16,15,14,6,13,7,5,12,8,4,11,9,3,10,2,21,1,20/E:(20,21)/rA:21OCCCCCCCCCCCCCCCCCCOO/rB:s1;s2;s3;s4;s5;s6;s7;s8;s9;s10;d11;s12;d13;s14;s+15;s16;s17;s18;d2;d10;/rC:29.9511,-13.4675,0;31.2839,-12.696,0;32.6167,-13.4675,0;33.9495,-12.696,…
1	9S,13R-12-Oxophytodienoic acid	C18 H28 O3	Full match	Full match	No results	Full match	Full match	292.204	9.201	Mass Frontier 8/13/2020 10:54:43 PM 2D 21 21 0 0 0 0 0 0 0 0 1 V2000 4.4483 -0.5172 0.0000 C 0 0 0 0 0 0 0 0 0 0 0 0 3.7931 -0.8966 0.0000 C 0 0 0 0 0 0 0 0 0 0 0 0 3.7931 -1.6552 0.0000 C 0 0 0 0 0 0 0 0 0 0 0 0 3.1379 -2.0345 0.0000 C 0 0 0 0 0 0 0 0 0 0 0 0 2.4828 -1.6897 0.0000 C 0 0 0 0 0 0 0 0 0 0 0 0 1.8276 -2.0690 0.0000 C 0 0 0 0 0 0 0 0 0 0 0 0 1.1379 -1.7931 0.0000 C 0 0 0 0 0 0 0 0 0 …	9S,13R-12-Oxophytodienoic acid	C18 H28 O3	292.204	83		-7.33486e-05	-0.251019	CC\C=C/CC1[C@@H](CCCCCCCC(O)=O)C=CC1=O	InChI=1/C18H28O3/c1-2-3-7-11-16-15(13-14-17(16)19)10-8-5-4-6-9-12-18(20)21/h3,7,13-16H,2,4-6,8-12H2,1H3,(H,20,21)/b7-3-/t15-,16?/s2_x000D_ AuxInfo=1/1/N:1,2,3,14,13,15,4,12,16,11,5,17,9,8,10,6,7,18,21,19,20/E:(20,21)/rA:21CCCCCCCCCCCCCCCCCCOOO/rB:s1;s2;d-3;s4;N5;s6;s7;d8;s6s9;P10;s11;s12;s13;s14;s15;s16;s17;s18;d18;d7;/rC:9.0303,-1.0499,0;7.7002,-1.8201,0;7.7002,-3.3601,0;6.3701,-4.1301,0;5.0402,…
1	Acetophenone	C8 H8 O	Full match	Full match	No results	Full match	Full match	120.057	8.014	Mass Frontier 8/13/2020 10:54:57 PM 2D 9 9 0 0 0 0 0 0 0 0 1 V2000 0.8621 -0.9655 0.0000 C 0 0 0 0 0 0 0 0 0 0 0 0 0.2069 -1.3448 0.0000 C 0 0 0 0 0 0 0 0 0 0 0 0 0.2069 -2.1034 0.0000 C 0 0 0 0 0 0 0 0 0 0 0 0 0.8621 -2.4828 0.0000 C 0 0 0 0 0 0 0 0 0 0 0 0 1.5172 -2.1034 0.0000 C 0 0 0 0 0 0 0 0 0 0 0 0 1.5172 -1.3448 0.0000 C 0 0 0 0 0 0 0 0 0 0 0 0 2.1724 -0.9655 0.0000 C 0 0 0 0 0 0 0 0 0 0 …	Acetophenone	C8 H8 O	120.058	71	C07113	-3.86883e-05	-0.322248	CC(=O)C1=CC=CC=C1	InChI=1S/C8H8O/c1-7(9)8-5-3-2-4-6-8/h2-6H,1H3_x000D_ AuxInfo=1/0/N:8,3,2,4,1,5,7,6,9/E:(3,4)(5,6)/rA:9CCCCCCCCO/rB:d1;s2;d3;s4;s1d5;s6;s7;d7;/rC:1.7536,-1.964,0;.4209,-2.7355,0;.4209,-4.2786,0;1.7536,-5.0504,0;3.0862,-4.2786,0;3.0862,-2.7355,0;4.419,-1.964,0;5.7518,-2.7355,0;4.419,-.4209,0;
1	Acetylarginine	C8 H16 N4 O3	Full match	Full match	Full match	Full match	Full match	216.122	0.86	Mass Frontier 8/13/2020 10:54:45 PM 2D 15 14 0 0 0 0 0 0 0 0 1 V2000 0.8276 -1.3448 0.0000 N 0 0 0 0 0 0 0 0 0 0 0 0 1.4828 -0.9655 0.0000 C 0 0 0 0 0 0 0 0 0 0 0 0 2.1379 -1.3448 0.0000 N 0 0 0 0 0 0 0 0 0 0 0 0 2.7931 -0.9655 0.0000 C 0 0 0 0 0 0 0 0 0 0 0 0 3.4483 -1.3448 0.0000 C 0 0 0 0 0 0 0 0 0 0 0 0 4.1034 -0.9655 0.0000 C 0 0 0 0 0 0 0 0 0 0 0 0 4.7586 -1.3448 0.0000 C 0 0 0 0 0 0 0 0 0 …	N-?-L-Acetyl-arginine	C8 H16 N4 O3	216.122	74.3		3.02509e-05	0.139971	CC(=O)N[C@@H](CCCNC(N)=N)C(O)=O	InChI=1/C8H16N4O3/c1-5(13)12-6(7(14)15)3-2-4-11-8(9)10/h6H,2-4H2,1H3,(H,12,13)(H,14,15)(H4,9,10,11)/t6-/s2_x000D_ AuxInfo=1/1/N:10,5,6,4,9,7,12,2,1,11,3,8,15,13,14/E:(9,10)(14,15)/rA:15NCNCCCCNCCNCOOO/rB:s1;s2;s3;s4;s5;s6;P7;s8;s9;d2;s7;s12;d12;d9;/rC:1.6835,-2.7355,0;3.0162,-1.964,0;4.3488,-2.7355,0;5.6816,-1.964,0;7.0144,-2.7355,0;8.347,-1.964,0;9.6797,-2.7355,0;9.6797,-4.2786,0;11.0125,-5.0504…
1	Acetylcholine	C7 H15 N O2	Full match	Full match	Full match	Partial match	Full match	145.11	0.76	Mass Frontier 8/13/2020 10:54:45 PM 2D 10 9 0 0 0 0 0 0 0 0 2 V2000 10.7586 -8.4483 0.0000 C 0 0 0 0 0 0 0 0 0 0 0 0 11.4138 -8.0690 0.0000 C 0 0 0 0 0 0 0 0 0 0 0 0 12.0690 -8.4483 0.0000 O 0 0 0 0 0 0 0 0 0 0 0 0 12.7241 -8.0690 0.0000 C 0 0 0 0 0 0 0 0 0 0 0 0 13.3793 -8.4483 0.0000 C 0 0 0 0 0 0 0 0 0 0 0 0 14.0345 -8.0690 0.0000 N 0 0 0 0 0 0 0 0 0 0 0 0 14.6897 -7.6897 0.0000 C 0 0 0 0 0 0 …	Acetylcholine	C7 H15 N O2	145.11	87.6	C01996	-1.45667e-06	-0.0100383	CC(=O)OCC[N+](C)(C)C	InChI=1S/C7H16NO2/c1-7(9)10-6-5-8(2,3)4/h5-6H2,1-4H3/q+1_x000D_ AuxInfo=1/0/N:1,7,9,10,5,4,2,6,8,3/E:(2,3,4)/CRV:8+1/rA:10CCOCCN+COCC/rB:s1;s2;s3;s4;s5;s6;d2;s6;s6;/rC:21.8847,-17.1852,0;23.2175,-16.4136,0;24.5502,-17.1852,0;25.8828,-16.4136,0;27.2156,-17.1852,0;28.5484,-16.4136,0;29.8812,-15.6421,0;23.2175,-14.8703,0;27.7768,-15.0808,0;29.3199,-17.7462,0;
1	Acetyl-L-carnitine	C9 H17 N O4	Full match	Full match	Full match	Not the top hit	Full match	203.116	0.895	Mass Frontier 8/13/2020 10:54:41 PM 2D 14 13 0 0 0 0 0 0 0 0 2 V2000 2.0345 -0.2069 0.0000 O 0 0 0 0 0 0 0 0 0 0 0 0 2.6897 -0.5862 0.0000 C 0 0 0 0 0 0 0 0 0 0 0 0 2.6897 -1.3448 0.0000 C 0 0 0 0 0 0 0 0 0 0 0 0 2.0345 -1.7241 0.0000 C 0 0 0 0 0 0 0 0 0 0 0 0 1.3793 -1.3448 0.0000 C 0 0 0 0 0 0 0 0 0 0 0 0 0.7241 -1.7241 0.0000 N 0 0 0 0 0 0 0 0 0 0 0 0 0.0690 -2.1034 0.0000 C 0 0 0 0 0 0 0 0 0 …	Acetyl-L-carnitine	C9 H17 N O4	203.116	98.2		-2.93973e-06	-0.0144732	CC(=O)O[C@H](CC(O)=O)C[N+](C)(C)C	InChI=1/C9H17NO4/c1-7(11)14-8(5-9(12)13)6-10(2,3)4/h8H,5-6H2,1-4H3/p+1/t8-/s2_x000D_ AuxInfo=1/1/N:13,7,10,11,3,5,12,4,2,6,14,1,9,8/E:(2,3,4)(12,13)/CRV:10+1,12-1/rA:14OCCCCN+COOCCCCO/rB:s1;s2;s3;s4;s5;s6;P4;d2;s6;s6;s8;s12;d12;/rC:4.1385,-.4209,0;5.4713,-1.1924,0;5.4713,-2.7355,0;4.1385,-3.5071,0;2.8057,-2.7355,0;1.4729,-3.5071,0;.1404,-4.2786,0;4.1385,-5.0504,0;6.8038,-.4209,0;2.2445,-4.8399,0;…
1	Acetyl-?-methylcholine	C8 H17 N O2	Full match	Full match	Full match	Partial match	Full match	159.126	0.833	Mass Frontier 8/13/2020 10:54:43 PM 2D 11 10 0 0 0 0 0 0 0 0 2 V2000 13.5862 -9.0690 0.0000 C 0 0 0 0 0 0 0 0 0 0 0 0 12.9310 -9.4483 0.0000 N 0 0 0 0 0 0 0 0 0 0 0 0 12.2759 -9.8276 0.0000 C 0 0 0 0 0 0 0 0 0 0 0 0 11.6207 -9.4483 0.0000 C 0 0 0 0 0 0 0 0 0 0 0 0 10.9655 -9.8276 0.0000 O 0 0 0 0 0 0 0 0 0 0 0 0 10.3103 -9.4483 0.0000 C 0 0 0 0 0 0 0 0 0 0 0 0 9.6552 -9.8276 0.0000 C 0 0 0 0 0 0 …	Acetyl-?-methylcholine	C8 H17 N O2	159.126	79.5	C07471	3.1176e-05	0.19592	CC(C[N+](C)(C)C)OC(C)=O	InChI=1/C8H18NO2/c1-7(11-8(2)10)6-9(3,4)5/h7H,6H2,1-5H3/q+1_x000D_ AuxInfo=1/0/N:10,7,1,8,9,3,4,6,2,11,5/E:(3,4,5)/CRV:9+1/rA:11CN+CCOCCCCCO/rB:s1;s2;s3;s4;s5;s6;s2;s2;s4;d6;/rC:27.6365,-18.4478,0;26.3037,-19.2193,0;24.9711,-19.9909,0;23.6383,-19.2193,0;22.3055,-19.9909,0;20.9728,-19.2193,0;19.6402,-19.9909,0;27.0752,-20.5519,0;25.5321,-17.8865,0;23.6383,-17.6762,0;20.9728,-17.6762,0;
1	Adrenic acid	C22 H36 O2	Full match	Full match	Partial match	Full match	Full match	332.271	11.435	Mass Frontier 8/13/2020 10:54:44 PM 2D 24 23 0 0 0 0 0 0 0 0 1 V2000 8.3793 -4.4138 0.0000 O 0 0 0 0 0 0 0 0 0 0 0 0 7.7241 -4.0345 0.0000 C 0 0 0 0 0 0 0 0 0 0 0 0 7.0690 -4.4138 0.0000 C 0 0 0 0 0 0 0 0 0 0 0 0 6.4138 -4.0345 0.0000 C 0 0 0 0 0 0 0 0 0 0 0 0 5.7586 -4.4138 0.0000 C 0 0 0 0 0 0 0 0 0 0 0 0 5.1034 -4.0345 0.0000 C 0 0 0 0 0 0 0 0 0 0 0 0 5.1034 -3.2759 0.0000 C 0 0 0 0 0 0 0 0 0 …	Adrenic acid	C22 H36 O2	332.272	95.4	C16527	-0.000258715	-0.778626	CCCCC\C=C/C\C=C/C\C=C/C\C=C/CCCCCC(O)=O	InChI=1S/C22H36O2/c1-2-3-4-5-6-7-8-9-10-11-12-13-14-15-16-17-18-19-20-21-22(23)24/h6-7,9-10,12-13,15-16H,2-5,8,11,14,17-21H2,1H3,(H,23,24)/b7-6-,10-9-,13-12-,16-15-_x000D_ AuxInfo=1/1/N:23,22,21,20,19,18,17,16,15,14,13,12,11,10,9,8,7,6,5,4,3,2,1,24/E:(23,24)/rA:24OCCCCCCCCCCCCCCCCCCCCCCO/rB:s1;s2;s3;s4;s5;s6;s7;d8;s-9;s10;d11;s-12;s13;d14;s-15;s16;d17;s-18;s19;s20;s21;s22;d2;/rC:17.0448,-8.9784,0…
1	All trans retinal	C20 H28 O	Full match	Full match	No results	Full match	Full match	284.214	10.329	Mass Frontier 8/13/2020 10:54:44 PM 2D 21 21 0 0 0 0 0 0 0 0 1 V2000 0.7241 -0.9655 0.0000 C 0 0 0 0 0 0 0 0 0 0 0 0 1.3793 -1.3448 0.0000 C 0 0 0 0 0 0 0 0 0 0 0 0 1.3793 -2.1034 0.0000 C 0 0 0 0 0 0 0 0 0 0 0 0 0.7241 -2.4828 0.0000 C 0 0 0 0 0 0 0 0 0 0 0 0 0.0690 -2.1034 0.0000 C 0 0 0 0 0 0 0 0 0 0 0 0 0.0690 -1.3448 0.0000 C 0 0 0 0 0 0 0 0 0 0 0 0 0.7241 -0.2069 0.0000 C 0 0 0 0 0 0 0 0 0 …	All trans retinal	C20 H28 O	284.214	78.2	C00376	-0.000143051	-0.503321	C\C(\C=C\C=C(/C)\C=C\C1=C(C)CCCC1(C)C)=C/C=O	InChI=1S/C20H28O/c1-16(8-6-9-17(2)13-15-21)11-12-19-18(3)10-7-14-20(19,4)5/h6,8-9,11-13,15H,7,10,14H2,1-5H3/b9-6+,12-11+,16-8+,17-13+_x000D_ AuxInfo=1/0/N:20,21,7,8,9,14,5,13,15,6,11,10,17,4,18,12,16,1,2,3,19/E:(4,5)/rA:21CCCCCCCCCCCCCCCCCCOCC/rB:d1;s2;s3;s4;s1s5;s1;s3;s3;s2;d10;s11;d12;s13;d14;s15;d16;s17;d18;s12;s16;/rC:1.4729,-1.964,0;2.8057,-2.7355,0;2.8057,-4.2786,0;1.4729,-5.0504,0;.1404,-4…
1	all-cis-4,7,10,13,16-Docosapentaenoic acid	C22 H34 O2	Full match	Full match	Partial match	Partial match	Full match	330.256	10.644	Mass Frontier 8/13/2020 10:54:43 PM 2D 24 23 0 0 0 0 0 0 0 0 1 V2000 0.5172 -4.4138 0.0000 C 0 0 0 0 0 0 0 0 0 0 0 0 1.1724 -4.0345 0.0000 C 0 0 0 0 0 0 0 0 0 0 0 0 1.8276 -4.4138 0.0000 C 0 0 0 0 0 0 0 0 0 0 0 0 2.4828 -4.0345 0.0000 C 0 0 0 0 0 0 0 0 0 0 0 0 2.4828 -3.2759 0.0000 C 0 0 0 0 0 0 0 0 0 0 0 0 1.8276 -2.8966 0.0000 C 0 0 0 0 0 0 0 0 0 0 0 0 1.8276 -2.1379 0.0000 C 0 0 0 0 0 0 0 0 0 …	all-cis-4,7,10,13,16-Docosapentaenoic acid	C22 H34 O2	330.256	92.1		-3.44084e-05	-0.104187	CCCCC\C=C/C\C=C/C\C=C/C\C=C/C\C=C/CCC(O)=O	InChI=1S/C22H34O2/c1-2-3-4-5-6-7-8-9-10-11-12-13-14-15-16-17-18-19-20-21-22(23)24/h6-7,9-10,12-13,15-16,18-19H,2-5,8,11,14,17,20-21H2,1H3,(H,23,24)/b7-6-,10-9-,13-12-,16-15-,19-18-_x000D_ AuxInfo=1/1/N:1,2,3,4,5,6,7,8,9,10,11,12,13,14,15,16,17,18,19,20,21,22,23,24/E:(23,24)/rA:24CCCCCCCCCCCCCCCCCCCCCCOO/rB:s1;s2;s3;s4;s5;d-6;s7;s8;d-9;s10;s11;d-12;s13;s14;d-15;s16;s17;d-18;s19;s20;s21;s22;d22;/rC…
1	Alprazolam	C17 H13 Cl N4	Full match	Full match	Full match	Full match	Full match	308.083	8.597	Mass Frontier 8/13/2020 10:55:11 PM 2D 22 25 0 0 0 0 0 0 0 0 1 V2000 5.5517 -4.8966 0.0000 N 0 0 0 0 0 0 0 0 0 0 0 0 6.2759 -4.7241 0.0000 C 0 0 0 0 0 0 0 0 0 0 0 0 6.8966 -5.2069 0.0000 C 0 0 0 0 0 0 0 0 0 0 0 0 7.6207 -4.9655 0.0000 N 0 0 0 0 0 0 0 0 0 0 0 0 8.0690 -5.5862 0.0000 N 0 0 0 0 0 0 0 0 0 0 0 0 7.6207 -6.1724 0.0000 C 0 0 0 0 0 0 0 0 0 0 0 0 6.8966 -5.9655 0.0000 N 0 0 0 0 0 0 0 0 0 …	Alprazolam	C17 H13 Cl N4	308.083	77.9	C06817	2.03805e-05	0.0661528	CC1=NN=C2CN=C(C3=CC=CC=C3)C3=C(C=CC(Cl)=C3)N12	InChI=1S/C17H13ClN4/c1-11-20-21-16-10-19-17(12-5-3-2-4-6-12)14-9-13(18)7-8-15(14)22(11)16/h2-9H,10H2,1H3_x000D_ AuxInfo=1/0/N:21,18,17,19,16,20,10,9,12,2,6,15,11,13,8,3,14,22,1,5,4,7/E:(3,4)(5,6)/rA:22NCCNNCNCCCCCCCCCCCCCCCl/rB:s1;s2;d3;s4;d5;s3s6;s7;s8;d9;s10;d11;d8s12;d1s13;s14;d15;s16;d17;s18;s15d19;s6;s11;/rC:11.293,-9.9605,0;12.7662,-9.6096,0;14.0288,-10.5917,0;15.5017,-10.1006,0;16.4136,-11…
1	Andrographolide	C20 H30 O5	Full match	Full match	No results	Partial match	Full match	350.209	8.842	Mass Frontier 8/13/2020 10:54:49 PM 2D 25 27 0 0 0 0 0 0 0 0 1 V2000 9.3103 -4.5172 0.0000 O 0 0 0 0 0 0 0 0 0 0 0 0 8.5862 -4.2759 0.0000 C 0 0 0 0 0 0 0 0 0 0 0 0 8.3448 -3.5517 0.0000 O 0 0 0 0 0 0 0 0 0 0 0 0 7.5862 -3.5517 0.0000 C 0 0 0 0 0 0 0 0 0 0 0 0 7.3448 -4.2759 0.0000 C 0 0 0 0 0 0 0 0 0 0 0 0 7.9655 -4.7241 0.0000 C 0 0 0 0 0 0 0 0 0 0 0 0 7.9655 -5.4828 0.0000 C 0 0 0 0 0 0 0 0 0 …	Andrographolide	C20 H30 O5	350.209	73.9	C20214	-0.000200558	-0.572681	C[C@@]1(CO)[C@H](O)CC[C@]2(C)C1CCC(=C)C2\C=C\C1[C@H](O)COC1=O	InChI=1/C20H30O5/c1-12-4-7-16-19(2,9-8-17(23)20(16,3)11-21)14(12)6-5-13-15(22)10-25-18(13)24/h5-6,13-17,21-23H,1,4,7-11H2,2-3H3/b6-5+/t13?,14?,15-,16?,17-,19+,20+/s2_x000D_ AuxInfo=1/0/N:23,22,21,11,7,8,12,16,15,4,19,10,6,9,5,13,17,2,14,18,20,24,25,1,3/rA:25OCOCCCCCCCCCCCCCCCCOCCCOO/rB:d1;s2;s3;s4;s2s5;s6;d7;N8;s9;s10;s11;s12;s9s13;s14;s15;s16;s13s17;s18;s19;P18;N14;d10;N5;N17;/rC:18.9004,-9.1702…
1	Anhydroecgonine	C9 H13 N O2	Full match	Full match	Full match	Partial match	Full match	167.095	0.978	Mass Frontier 8/13/2020 10:54:45 PM 2D 12 13 0 0 0 0 0 0 0 0 1 V2000 6.0690 -4.6552 0.0000 C 0 0 0 0 0 0 0 0 0 0 0 0 6.3448 -5.3448 0.0000 N 0 0 0 0 0 0 0 0 0 0 0 0 6.7931 -5.9655 0.0000 C 0 0 0 0 0 0 0 0 0 0 0 0 7.6552 -6.5172 0.0000 C 0 0 0 0 0 0 0 0 0 0 0 0 7.4138 -7.0345 0.0000 C 0 0 0 0 0 0 0 0 0 0 0 0 6.5172 -6.5517 0.0000 C 0 0 0 0 0 0 0 0 0 0 0 0 5.7241 -7.1724 0.0000 C 0 0 0 0 0 0 0 0 0 …	Anhydroecgonine	C9 H13 N O2	167.095	95.2		-1.91098e-06	-0.0114365	CN1C2CCC1C(C=C2)C(O)=O	InChI=1/C9H13NO2/c1-10-6-2-4-7(9(11)12)8(10)5-3-6/h2,4,6-8H,3,5H2,1H3,(H,11,12)_x000D_ AuxInfo=1/1/N:1,7,5,8,4,6,9,3,10,2,11,12/E:(11,12)/rA:12CNCCCCCCCCOO/rB:s1;s2;s3;s4;s2s5;s6;d7;s3s8;s9;d10;s10;/rC:12.1209,-9.2973,0;12.6717,-10.6745,0;13.5671,-11.9142,0;15.2888,-13.016,0;14.8067,-14.0492,0;13.016,-13.085,0;11.4321,-14.3246,0;10.0548,-14.0492,0;10.7435,-12.6717,0;9.7794,-11.501,0;8.2641,-11.70…
1	Arachidonic acid	C20 H32 O2	Full match	Full match	Full match	Full match	Full match	304.24	10.48	Mass Frontier 8/13/2020 10:54:41 PM 2D 22 21 0 0 0 0 0 0 0 0 1 V2000 14.3103 -7.0000 0.0000 C 0 0 0 0 0 0 0 0 0 0 0 0 13.6552 -5.1034 0.0000 C 0 0 0 0 0 0 0 0 0 0 0 0 13.0000 -4.7241 0.0000 C 0 0 0 0 0 0 0 0 0 0 0 0 12.3448 -5.1034 0.0000 C 0 0 0 0 0 0 0 0 0 0 0 0 11.6897 -4.7241 0.0000 C 0 0 0 0 0 0 0 0 0 0 0 0 11.0345 -5.1034 0.0000 C 0 0 0 0 0 0 0 0 0 0 0 0 11.0345 -5.8621 0.0000 C 0 0 0 0 0 0…	Arachidonic acid	C20 H32 O2	304.24	98.6	C00219	-0.000190458	-0.626013	CCCCC\C=C/C\C=C/C\C=C/C\C=C/CCCC(O)=O	InChI=1S/C20H32O2/c1-2-3-4-5-6-7-8-9-10-11-12-13-14-15-16-17-18-19-20(21)22/h6-7,9-10,12-13,15-16H,2-5,8,11,14,17-19H2,1H3,(H,21,22)/b7-6-,10-9-,13-12-,16-15-_x000D_ AuxInfo=1/1/N:19,18,17,1,16,15,14,13,12,11,10,9,8,7,6,5,4,3,2,20,21,22/E:(21,22)/rA:22CCCCCCCCCCCCCCCCCCCCOO/rB:;s2;s3;s4;d-5;s6;s7;d-8;s9;s10;d-11;s12;s13;d-14;s1s15;s1;s17;s18;s2;s20;d20;/rC:29.1094,-14.2391,0;27.7768,-10.3811,0;26…
1	Benzoylecgonine	C16 H19 N O4	Full match	Full match	Full match	Full match	Full match	289.131	6.117	Mass Frontier 8/13/2020 10:54:47 PM 2D 21 23 0 0 0 0 0 0 0 0 1 V2000 6.6552 -10.6897 0.0000 C 0 0 0 0 0 0 0 0 0 0 0 0 7.1034 -11.4828 0.0000 C 0 0 0 0 0 0 0 0 0 0 0 0 8.3793 -11.6897 0.0000 C 0 0 0 0 0 0 0 0 0 0 0 0 8.6552 -12.9655 0.0000 C 0 0 0 0 0 0 0 0 0 0 0 0 9.3448 -12.7241 0.0000 C 0 0 0 0 0 0 0 0 0 0 0 0 9.1724 -11.4483 0.0000 C 0 0 0 0 0 0 0 0 0 0 0 0 7.6207 -10.4483 0.0000 C 0 0 0 0 0 0…	Benzoylecgonine	C16 H19 N O4	289.131	93.7	C10847	-5.39845e-05	-0.186713	CN1C2CCC1C(C(C2)OC(=O)C1=CC=CC=C1)C(O)=O	InChI=1/C16H19NO4/c1-17-11-7-8-12(17)14(15(18)19)13(9-11)21-16(20)10-5-3-2-4-6-10/h2-6,11-14H,7-9H2,1H3,(H,18,19)_x000D_ AuxInfo=1/1/N:10,18,13,17,14,16,4,5,2,15,3,6,1,7,8,19,11,9,12,21,20/E:(3,4)(5,6)(18,19)/rA:21CCCCCCCCOCNOCCCCCCCOO/rB:s1;s2;s3;s4;s5;s1s6;s7;d8;;s3s6s10;s8;;d13;s14;d15;s16;s13d17;s15;s1s19;d19;/rC:13.5104,-21.7007,0;14.4203,-23.3107,0;17.0104,-23.7307,0;17.5705,-26.3207,0;18.9…
1	Cafestol	C20 H28 O3	Full match	Full match	Full match	Partial match	Full match	316.204	9.544	Mass Frontier 8/13/2020 10:54:42 PM 2D 23 27 0 0 0 0 0 0 0 0 1 V2000 8.2414 -6.8276 0.0000 C 0 0 0 0 0 0 0 0 0 0 0 0 7.3103 -7.1034 0.0000 C 0 0 0 0 0 0 0 0 0 0 0 0 7.6552 -6.3793 0.0000 C 0 0 0 0 0 0 0 0 0 0 0 0 8.3793 -6.2069 0.0000 C 0 0 0 0 0 0 0 0 0 0 0 0 8.9655 -6.6897 0.0000 C 0 0 0 0 0 0 0 0 0 0 0 0 8.9655 -7.4483 0.0000 C 0 0 0 0 0 0 0 0 0 0 0 0 8.3793 -7.9310 0.0000 C 0 0 0 0 0 0 0 0 0 …	Cafestol	C20 H28 O3	316.204	79.4	C09066	-2.73679e-05	-0.0865514	C[C@@]12CCC3=C(C=CO3)C1CC[C@@]13CC(CCC21)[C@@](O)(CO)C3	InChI=1/C20H28O3/c1-18-7-5-16-14(6-9-23-16)15(18)4-8-19-10-13(2-3-17(18)19)20(22,11-19)12-21/h6,9,13,15,17,21-22H,2-5,7-8,10-12H2,1H3/t13?,15?,17?,18-,19+,20+/s2_x000D_ AuxInfo=1/0/N:23,3,4,13,17,20,16,12,21,1,7,10,2,19,14,18,5,15,6,8,11,9,22/rA:23CCCCCCCCOCOCCCCCCCCCCOC/rB:s1;s2;s3;s4;s1s5;N6;s2s7;P8;s8;s10;s6;s12;s13;s5s14;s15;s16;s17;s14d18;s19;d20;s18s21;P15;/rC:16.7468,-13.8739,0;14.8548,-14…
1	Caffeine	C8 H10 N4 O2	Full match	Full match	Full match	Full match	Full match	194.08	5.779	Mass Frontier 8/13/2020 10:54:42 PM 2D 14 15 0 0 0 0 0 0 0 0 1 V2000 3.0690 -4.1034 0.0000 O 0 0 0 0 0 0 0 0 0 0 0 0 3.0690 -4.8621 0.0000 C 0 0 0 0 0 0 0 0 0 0 0 0 3.7241 -5.2414 0.0000 C 0 0 0 0 0 0 0 0 0 0 0 0 4.4483 -5.0000 0.0000 N 0 0 0 0 0 0 0 0 0 0 0 0 4.8966 -5.6207 0.0000 C 0 0 0 0 0 0 0 0 0 0 0 0 4.4483 -6.2414 0.0000 N 0 0 0 0 0 0 0 0 0 0 0 0 3.7241 -6.0000 0.0000 C 0 0 0 0 0 0 0 0 0 …	Caffeine	C8 H10 N4 O2	194.08	98.6	C07481	2.65579e-05	0.13684	CN1C=NC2=C1C(=O)N(C)C(=O)N2C	InChI=1S/C8H10N4O2/c1-10-4-9-6-5(10)7(13)12(3)8(14)11(6)2/h4H,1-3H3_x000D_ AuxInfo=1/0/N:14,13,11,5,3,7,2,9,6,4,8,10,1,12/rA:14OCCNCNCNCNCOCC/rB:d1;s2;s3;s4;d5;d3s6;s7;s8;s2s9;s10;d9;s8;s4;/rC:6.2302,-8.3301,0;6.2302,-9.8703,0;7.5601,-10.6403,0;9.0303,-10.1503,0;9.9404,-11.4103,0;9.0303,-12.6704,0;7.5601,-12.1803,0;6.2302,-12.9503,0;4.9001,-12.1803,0;4.9001,-10.6403,0;3.5701,-9.8703,0;3.5701,-12.…
1	Caprolactam	C6 H11 N O	Full match	Full match	Full match	Partial match	Full match	113.084	5.159	Mass Frontier 8/13/2020 10:54:50 PM 2D 8 8 0 0 0 0 0 0 0 0 1 V2000 12.6897 -5.5517 0.0000 O 0 0 0 0 0 0 0 0 0 0 0 0 12.1034 -6.0345 0.0000 C 0 0 0 0 0 0 0 0 0 0 0 0 12.2759 -6.7586 0.0000 C 0 0 0 0 0 0 0 0 0 0 0 0 11.7931 -7.3793 0.0000 C 0 0 0 0 0 0 0 0 0 0 0 0 11.0345 -7.3793 0.0000 C 0 0 0 0 0 0 0 0 0 0 0 0 10.5517 -6.7586 0.0000 C 0 0 0 0 0 0 0 0 0 0 0 0 10.7241 -6.0345 0.0000 C 0 0 0 0 0 0 0…	Caprolactam	C6 H11 N O	113.084	87.4	C06593	-4.77931e-05	-0.422633	O=C1CCCCCN1	InChI=1S/C6H11NO/c8-6-4-2-1-3-5-7-6/h1-5H2,(H,7,8)_x000D_ AuxInfo=1/1/N:5,4,6,3,7,2,8,1/rA:8OCCCCCCN/rB:d1;s2;s3;s4;s5;s6;s2s7;/rC:25.7608,-11.2703,0;24.5706,-12.2504,0;24.9208,-13.7203,0;23.9406,-14.9804,0;22.4006,-14.9804,0;21.4205,-13.7203,0;21.7705,-12.2504,0;23.1706,-11.5504,0;
1	Carbamazepine	C15 H12 N2 O	Full match	Full match	Full match	Full match	Full match	236.095	8.057	Mass Frontier 8/13/2020 10:54:43 PM 2D 18 20 0 0 0 0 0 0 0 0 1 V2000 14.3103 -9.3103 0.0000 C 0 0 0 0 0 0 0 0 0 0 0 0 14.8621 -8.7931 0.0000 C 0 0 0 0 0 0 0 0 0 0 0 0 14.6897 -8.0345 0.0000 C 0 0 0 0 0 0 0 0 0 0 0 0 13.9655 -7.8276 0.0000 C 0 0 0 0 0 0 0 0 0 0 0 0 13.4138 -8.3448 0.0000 C 0 0 0 0 0 0 0 0 0 0 0 0 13.5862 -9.0690 0.0000 C 0 0 0 0 0 0 0 0 0 0 0 0 13.1379 -9.6897 0.0000 C 0 0 0 0 0 0…	Carbamazepine	C15 H12 N2 O	236.095	98	C06868	6.84029e-05	0.289726	NC(=O)N1C2=CC=CC=C2C=CC2=C1C=CC=C2	InChI=1S/C15H12N2O/c16-15(18)17-13-7-3-1-5-11(13)9-10-12-6-2-4-8-14(12)17/h1-10H,(H2,16,18)_x000D_ AuxInfo=1/1/N:2,11,3,12,1,10,4,13,7,8,6,9,5,14,16,17,15,18/E:(1,2)(3,4)(5,6)(7,8)(9,10)(11,12)(13,14)/rA:18CCCCCCCCCCCCCCNCNO/rB:s1;d2;s3;d4;d1s5;s6;d7;s8;s9;d10;s11;d12;d9s13;s5s14;s15;s16;d16;/rC:28.8738,-18.7853,0;29.9872,-17.7418,0;29.6393,-16.2112,0;28.1781,-15.7937,0;27.065,-16.8373,0;27.4128,…
1	Cetirizine	C21 H25 Cl N2 O3	Full match	Full match	Full match	Full match	Full match	388.155	8.635	Mass Frontier 8/13/2020 10:54:45 PM 2D 27 29 0 0 0 0 0 0 0 0 1 V2000 8.3793 -4.6897 0.0000 O 0 0 0 0 0 0 0 0 0 0 0 0 8.3793 -3.9310 0.0000 C 0 0 0 0 0 0 0 0 0 0 0 0 7.6897 -3.5517 0.0000 C 0 0 0 0 0 0 0 0 0 0 0 0 7.0000 -3.9310 0.0000 O 0 0 0 0 0 0 0 0 0 0 0 0 6.3448 -3.5517 0.0000 C 0 0 0 0 0 0 0 0 0 0 0 0 5.6897 -3.9310 0.0000 C 0 0 0 0 0 0 0 0 0 0 0 0 5.0345 -3.5517 0.0000 N 0 0 0 0 0 0 0 0 0 …	Cetirizine	C21 H25 Cl N2 O3	388.155	91.5	C07778	1.80994e-05	0.0466293	OC(=O)COCCN1CCN(CC1)C(C1=CC=CC=C1)C1=CC=C(Cl)C=C1	InChI=1/C21H25ClN2O3/c22-19-8-6-18(7-9-19)21(17-4-2-1-3-5-17)24-12-10-23(11-13-24)14-15-27-16-20(25)26/h1-9,21H,10-16H2,(H,25,26)_x000D_ AuxInfo=1/1/N:15,14,16,13,17,22,26,23,25,8,19,9,18,6,5,3,12,21,24,2,11,27,7,10,1,20,4/E:(2,3)(4,5)(6,7)(8,9)(10,11)(12,13)(25,26)/rA:27OCCOCCNCCNCCCCCCCCCOCCCCCCCl/rB:d1;s2;s3;s4;s5;s6;s7;s8;s9;s10;s11;s12;d13;s14;d15;d12s16;s10;s7s18;s2;s11;d21;s22;d23;s24;s21d…
1	Cholecalciferol	C27 H44 O	Full match	Full match	Full match	Full match	Full match	384.339	11.655	Mass Frontier 8/13/2020 10:54:46 PM 2D 28 30 0 0 0 0 0 0 0 0 1 V2000 8.6552 -9.3448 0.0000 C 0 0 0 0 0 0 0 0 0 0 0 0 8.6552 -10.1034 0.0000 C 0 0 0 0 0 0 0 0 0 0 0 0 9.4138 -9.1034 0.0000 C 0 0 0 0 0 0 0 0 0 0 0 0 8.0345 -8.9655 0.0000 C 0 0 0 0 0 0 0 0 0 0 0 0 8.0000 -10.4828 0.0000 C 0 0 0 0 0 0 0 0 0 0 0 0 9.4138 -10.3103 0.0000 C 0 0 0 0 0 0 0 0 0 0 0 0 9.8276 -9.6897 0.0000 C 0 0 0 0 0 0 0 0…	Cholecalciferol	C27 H44 O	384.339	79.7	C05443	-0.000132332	-0.34431	CC(C)CCC[C@@H](C)[C@H]1CCC2\C(CCC[C@]12C)=C\C=C1/C[C@H](O)CCC1=C	InChI=1/C27H44O/c1-19(2)8-6-9-21(4)25-15-16-26-22(10-7-17-27(25,26)5)12-13-23-18-24(28)14-11-20(23)3/h12-13,19,21,24-26,28H,3,6-11,14-18H2,1-2,4-5H3/b22-12+,23-13+/t21-,24-,25-,26?,27-/s2_x000D_ AuxInfo=1/0/N:24,25,22,13,28,15,9,17,12,11,21,10,14,26,7,6,4,19,20,18,8,5,16,23,3,2,1,27/E:(1,2)/rA:28CCCCCCCCCCCCCCCCCCCCCCCCCCOC/rB:s1;s1;s1;s2;s2;P3s6;s3;s4;d5;s5s9;s8;N8;s10;s12;d14;s15;s16;s16;s17;s1…
1	Choline	C5 H13 N O	Full match	Full match	Full match	Partial match	Full match	103.1	0.695	Mass Frontier 8/13/2020 10:54:41 PM 2D 7 6 0 0 0 0 0 0 0 0 2 V2000 6.5172 -5.7931 0.0000 C 0 0 0 0 0 0 0 0 0 0 0 0 5.8621 -6.1724 0.0000 N 0 0 0 0 0 0 0 0 0 0 0 0 5.2069 -6.5517 0.0000 C 0 0 0 0 0 0 0 0 0 0 0 0 4.5517 -6.1724 0.0000 C 0 0 0 0 0 0 0 0 0 0 0 0 3.8966 -6.5517 0.0000 O 0 0 0 0 0 0 0 0 0 0 0 0 6.2414 -6.8276 0.0000 C 0 0 0 0 0 0 0 0 0 0 0 0 5.4828 -5.5172 0.0000 C 0 0 0 0 0 0 0 0 0 0 …	Choline	C5 H13 N O	103.1	92.7	C00114	-0.000119649	-1.16052	C[N+](C)(C)CCO	InChI=1S/C5H14NO/c1-6(2,3)4-5-7/h7H,4-5H2,1-3H3/q+1_x000D_ AuxInfo=1/0/N:1,6,7,3,4,2,5/E:(1,2,3)/CRV:6+1/rA:7CN+CCOCC/rB:s1;s2;s3;s4;s2;s2;/rC:13.257,-11.7841,0;11.9244,-12.5556,0;10.5917,-13.3272,0;9.2589,-12.5556,0;7.9263,-13.3272,0;12.696,-13.8884,0;11.1529,-11.2229,0;
1	Cortisol	C21 H30 O5	Full match	Full match	Full match	Full match	Full match	362.209	8.089	Mass Frontier 8/13/2020 10:54:45 PM 2D 26 29 0 0 0 0 0 0 0 0 1 V2000 9.1724 -5.1034 0.0000 O 0 0 0 0 0 0 0 0 0 0 0 0 9.2414 -5.7931 0.0000 C 0 0 0 0 0 0 0 0 0 0 0 0 9.6897 -6.4138 0.0000 C 0 0 0 0 0 0 0 0 0 0 0 0 9.2414 -7.0345 0.0000 C 0 0 0 0 0 0 0 0 0 0 0 0 8.5172 -6.7931 0.0000 C 0 0 0 0 0 0 0 0 0 0 0 0 7.8621 -7.1724 0.0000 C 0 0 0 0 0 0 0 0 0 0 0 0 7.8621 -7.9310 0.0000 C 0 0 0 0 0 0 0 0 0 …	Cortisol	C21 H30 O5	362.209	96.7	C00735	1.1694e-05	0.0322853	C[C@]12C[C@H](O)C3C(CCC4=CC(=O)CC[C@]34C)C1CC[C@]2(O)C(=O)CO	InChI=1/C21H30O5/c1-19-7-5-13(23)9-12(19)3-4-14-15-6-8-21(26,17(25)11-22)20(15,2)10-16(24)18(14)19/h9,14-16,18,22,24,26H,3-8,10-11H2,1-2H3/t14?,15?,16-,18?,19-,20-,21-/s2_x000D_ AuxInfo=1/0/N:20,19,8,7,12,4,13,3,10,17,24,9,11,6,5,16,23,15,14,18,2,25,21,22,26,1/rA:26OCCCCCCCCCCCCCCCCCCCOOCCOO/rB:s1;s2;s3;s4;s5;s6;s7;s8;d9;s10;s11;s12;s9s13;s6s14;s15;s16;s2s5s17;P18;P14;d11;P16;P2;s23;s24;d23;/rC:1…
1	Cortisone	C21 H28 O5	Full match	Full match	Full match	Full match	Full match	360.194	7.933	Mass Frontier 8/13/2020 10:54:37 PM 2D 26 29 0 0 0 0 0 0 0 0 1 V2000 3.2414 -3.0000 0.0000 C 0 0 0 0 0 0 0 0 0 0 0 0 3.5862 -2.3103 0.0000 C 0 0 0 0 0 0 0 0 0 0 0 0 4.0345 -2.8621 0.0000 C 0 0 0 0 0 0 0 0 0 0 0 0 4.7931 -2.7586 0.0000 C 0 0 0 0 0 0 0 0 0 0 0 0 5.0690 -2.0690 0.0000 C 0 0 0 0 0 0 0 0 0 0 0 0 5.8276 -1.8966 0.0000 C 0 0 0 0 0 0 0 0 0 0 0 0 6.2759 -2.4828 0.0000 C 0 0 0 0 0 0 0 0 0 …	Cortisone	C21 H28 O5	360.194	72.1		0.000140215	0.389278	CC12CC(=O)C3C(CCC4=CC(=O)CCC34C)C1CCC2(O)C(=O)CO	InChI=1/C21H28O5/c1-19-7-5-13(23)9-12(19)3-4-14-15-6-8-21(26,17(25)11-22)20(15,2)10-16(24)18(14)19/h9,14-15,18,22,26H,3-8,10-11H2,1-2H3_x000D_ AuxInfo=1/0/N:25,1,12,13,8,16,7,17,10,3,20,11,9,14,15,4,19,5,6,2,18,21,26,24,23,22/rA:26CCCCCCCCCCCCCCCCCCCCOOOOCO/rB:s1;s2;s3;s4;s5;s6;s7;s8;s9;s6d10;s11;s12;s5s13;s2s14;s15;s16;s2s17;s18;s19;s20;s18;d19;d4;s6;d9;/rC:6.5399,-6.0528,0;7.2356,-4.6613,0;8.14…
1	Cotinine	C10 H12 N2 O	Full match	Full match	Full match	Not the top hit	Full match	176.095	1.533	Mass Frontier 8/13/2020 10:54:45 PM 2D 13 14 0 0 0 0 0 0 0 0 1 V2000 11.3448 -8.2414 0.0000 C 0 0 0 0 0 0 0 0 0 0 0 0 10.6897 -7.8621 0.0000 C 0 0 0 0 0 0 0 0 0 0 0 0 10.6897 -7.1034 0.0000 C 0 0 0 0 0 0 0 0 0 0 0 0 11.3448 -6.7241 0.0000 N 0 0 0 0 0 0 0 0 0 0 0 0 12.0000 -7.1034 0.0000 C 0 0 0 0 0 0 0 0 0 0 0 0 12.0000 -7.8621 0.0000 C 0 0 0 0 0 0 0 0 0 0 0 0 12.6552 -8.2414 0.0000 C 0 0 0 0 0 0…	Cotinine	C10 H12 N2 O	176.095	85.2		9.915e-06	0.0563049	CN1C(CCC1=O)C1=CN=CC=C1	InChI=1/C10H12N2O/c1-12-9(4-5-10(12)13)8-3-2-6-11-7-8/h2-3,6-7,9H,4-5H2,1H3_x000D_ AuxInfo=1/0/N:12,2,1,8,9,3,5,6,7,10,4,11,13/rA:13CCCNCCCCCCNCO/rB:d1;s2;d3;s4;s1d5;s6;s7;s8;s9;s7s10;s11;d10;/rC:23.0771,-16.7643,0;21.7445,-15.9927,0;21.7445,-14.4494,0;23.0771,-13.6779,0;24.4099,-14.4494,0;24.4099,-15.9927,0;25.7427,-16.7643,0;25.8828,-18.3074,0;27.4261,-18.5879,0;28.1977,-17.2553,0;27.1454,-16.1…
1	Coumarin	C9 H6 O2	Full match	Full match	Full match	Full match	Full match	146.037	1.127	Mass Frontier 8/13/2020 10:54:43 PM 2D 11 12 0 0 0 0 0 0 0 0 1 V2000 2.8276 -6.6207 0.0000 C 0 0 0 0 0 0 0 0 0 0 0 0 2.1724 -7.0000 0.0000 C 0 0 0 0 0 0 0 0 0 0 0 0 1.5172 -6.6207 0.0000 C 0 0 0 0 0 0 0 0 0 0 0 0 1.5172 -5.8621 0.0000 C 0 0 0 0 0 0 0 0 0 0 0 0 2.1724 -5.4828 0.0000 C 0 0 0 0 0 0 0 0 0 0 0 0 2.8276 -5.8621 0.0000 C 0 0 0 0 0 0 0 0 0 0 0 0 3.4828 -5.4828 0.0000 O 0 0 0 0 0 0 0 0 0 …	Coumarin	C9 H6 O2	146.037	90.9	C05851	-4.19264e-06	-0.0287095	O=C1OC2=CC=CC=C2C=C1	InChI=1S/C9H6O2/c10-9-6-5-7-3-1-2-4-8(7)11-9/h1-6H_x000D_ AuxInfo=1/0/N:3,4,2,5,10,9,1,6,8,11,7/rA:11CCCCCCOCCCO/rB:d1;s2;d3;s4;s1d5;s6;s7;s8;s1d9;d8;/rC:5.7518,-13.4675,0;4.419,-14.2391,0;3.0862,-13.4675,0;3.0862,-11.9244,0;4.419,-11.1529,0;5.7518,-11.9244,0;7.0846,-11.1529,0;8.4171,-11.9244,0;8.4171,-13.4675,0;7.0846,-14.2391,0;9.7499,-11.1529,0;
1	Creatine	C4 H9 N3 O2	Full match	Full match	Full match	Full match	Full match	131.069	0.734	Mass Frontier 8/13/2020 10:54:42 PM 2D 9 8 0 0 0 0 0 0 0 0 1 V2000 2.5172 -5.0000 0.0000 N 0 0 0 0 0 0 0 0 0 0 0 0 3.1724 -4.6207 0.0000 C 0 0 0 0 0 0 0 0 0 0 0 0 3.8276 -5.0000 0.0000 N 0 0 0 0 0 0 0 0 0 0 0 0 4.4828 -4.6207 0.0000 C 0 0 0 0 0 0 0 0 0 0 0 0 5.1379 -5.0000 0.0000 C 0 0 0 0 0 0 0 0 0 0 0 0 5.7931 -4.6207 0.0000 O 0 0 0 0 0 0 0 0 0 0 0 0 5.1379 -5.7586 0.0000 O 0 0 0 0 0 0 0 0 0 0 …	Creatine	C4 H9 N3 O2	131.069	93.3	C00300	-1.94803e-05	-0.148626	CN(CC(O)=O)C(N)=N	InChI=1S/C4H9N3O2/c1-7(4(5)6)2-3(8)9/h2H2,1H3,(H3,5,6)(H,8,9)_x000D_ AuxInfo=1/1/N:9,4,5,2,1,8,3,6,7/E:(5,6)(8,9)/rA:9NCNCCOONC/rB:s1;s2;s3;s4;s5;d5;d2;s3;/rC:5.1204,-10.1708,0;6.4532,-9.3992,0;7.7859,-10.1708,0;9.1187,-9.3992,0;10.4513,-10.1708,0;11.7841,-9.3992,0;10.4513,-11.7139,0;6.4532,-7.8561,0;7.7859,-11.7139,0;
1	Creatinine	C4 H7 N3 O	Full match	Full match	Full match	Partial match	Full match	113.059	0.73	Mass Frontier 8/13/2020 10:54:41 PM 2D 8 8 0 0 0 0 0 0 0 0 1 V2000 2.8276 -0.4138 0.0000 N 0 0 0 0 0 0 0 0 0 0 0 0 2.1034 -0.6552 0.0000 C 0 0 0 0 0 0 0 0 0 0 0 0 1.5172 -0.2069 0.0000 N 0 0 0 0 0 0 0 0 0 0 0 0 0.9310 -0.6552 0.0000 C 0 0 0 0 0 0 0 0 0 0 0 0 1.1379 -1.3793 0.0000 C 0 0 0 0 0 0 0 0 0 0 0 0 1.8966 -1.3793 0.0000 N 0 0 0 0 0 0 0 0 0 0 0 0 2.3448 -1.9655 0.0000 C 0 0 0 0 0 0 0 0 0 0 …	Creatinine	C4 H7 N3 O	113.059	92.9	C00791	7.66364e-06	0.0677845	CN1CC(=O)NC1=N	InChI=1S/C4H7N3O/c1-7-2-3(8)6-4(7)5/h2H2,1H3,(H2,5,6,8)_x000D_ AuxInfo=1/1/N:7,5,4,2,1,3,6,8/rA:8NCNCCNCO/rB:d1;s2;s3;s4;s2s5;s6;d4;/rC:5.7823,-.8462,0;4.3013,-1.3398,0;3.1026,-.4231,0;1.9038,-1.3398,0;2.3269,-2.8206,0;3.8784,-2.8206,0;4.795,-4.0193,0;.4231,-.8462,0;
1	Crotonic acid	C4 H6 O2	Full match	Full match	No results	Not the top hit	Full match	86.0367	1.23	Mass Frontier 8/13/2020 10:54:45 PM 2D 6 5 0 0 0 0 0 0 0 0 1 V2000 7.5862 -6.1034 0.0000 C 0 0 0 0 0 0 0 0 0 0 0 0 8.2414 -5.7241 0.0000 C 0 0 0 0 0 0 0 0 0 0 0 0 8.8966 -6.1034 0.0000 C 0 0 0 0 0 0 0 0 0 0 0 0 9.5517 -5.7241 0.0000 C 0 0 0 0 0 0 0 0 0 0 0 0 10.2069 -6.1034 0.0000 O 0 0 0 0 0 0 0 0 0 0 0 0 9.5517 -4.9655 0.0000 O 0 0 0 0 0 0 0 0 0 0 0 0 1 2 1 0 0 0 0 2 3 2 0 0 0 0 3 4 1 0 0 0 0 4…	Crotonic acid	C4 H6 O2	86.0368	83.4	C01771	-2.77438e-05	-0.322465	C\C=C\C(O)=O	InChI=1S/C4H6O2/c1-2-3-4(5)6/h2-3H,1H3,(H,5,6)/b3-2+_x000D_ AuxInfo=1/1/N:1,2,3,4,5,6/E:(5,6)/rA:6CCCCOO/rB:s1;d+2;s3;s4;d4;/rC:15.4315,-12.4153,0;16.7643,-11.6437,0;18.0971,-12.4153,0;19.4297,-11.6437,0;20.7624,-12.4153,0;19.4297,-10.1006,0;
1	Cyclo(leucylprolyl)	C11 H18 N2 O2	Full match	Full match	No results	Full match	Partial match	210.137	6.465	Mass Frontier 8/13/2020 10:54:46 PM 2D 15 16 0 0 0 0 0 0 0 0 1 V2000 1.1724 -2.6207 0.0000 C 0 0 0 0 0 0 0 0 0 0 0 0 1.1724 -1.8621 0.0000 C 0 0 0 0 0 0 0 0 0 0 0 0 1.8276 -1.4828 0.0000 C 0 0 0 0 0 0 0 0 0 0 0 0 2.4828 -1.8621 0.0000 C 0 0 0 0 0 0 0 0 0 0 0 0 2.4828 -2.6207 0.0000 N 0 0 0 0 0 0 0 0 0 0 0 0 3.1379 -3.0000 0.0000 C 0 0 0 0 0 0 0 0 0 0 0 0 3.7931 -2.6207 0.0000 C 0 0 0 0 0 0 0 0 0 …	Cyclo(leucylprolyl)	C11 H18 N2 O2	210.137	92.6		6.78764e-05	0.323011	CC(C)CC1NC(=O)C2CCCN2C1=O	InChI=1/C11H18N2O2/c1-7(2)6-8-11(15)13-5-3-4-9(13)10(14)12-8/h7-9H,3-6H2,1-2H3,(H,12,14)_x000D_ AuxInfo=1/1/N:1,14,9,8,10,3,2,4,7,6,12,5,11,15,13/E:(1,2)/rA:15CCCCNCCCCCNCOCO/rB:s1;s2;s3;s4;s5;s6;s7;s8;s9;s7s10;s4s11;d12;s2;d6;/rC:2.3848,-5.3309,0;2.3848,-3.7878,0;3.7176,-3.0162,0;5.0504,-3.7878,0;5.0504,-5.3309,0;6.383,-6.1025,0;7.7158,-5.3309,0;9.2589,-5.7518,0;10.1006,-4.5594,0;9.1887,-3.2968,…
1	D-(+)-Pipecolinic acid	C6 H11 N O2	Full match	Full match	Full match	Not the top hit	Full match	129.079	0.864	Mass Frontier 8/13/2020 10:54:43 PM 2D 9 9 0 0 0 0 0 0 0 0 1 V2000 5.6552 -4.2759 0.0000 N 0 0 0 0 0 0 0 0 0 0 0 0 5.0000 -4.6552 0.0000 C 0 0 0 0 0 0 0 0 0 0 0 0 5.0000 -5.4138 0.0000 C 0 0 0 0 0 0 0 0 0 0 0 0 5.6552 -5.7931 0.0000 C 0 0 0 0 0 0 0 0 0 0 0 0 6.3103 -5.4138 0.0000 C 0 0 0 0 0 0 0 0 0 0 0 0 6.3103 -4.6552 0.0000 C 0 0 0 0 0 0 0 0 0 0 0 0 6.9655 -4.2759 0.0000 C 0 0 0 0 0 0 0 0 0 0 …	Pipecolic acid	C6 H11 N O2	129.079	94.5	C00408	1.05727e-05	0.0819088	OC(=O)C1CCCCN1	InChI=1/C6H11NO2/c8-6(9)5-3-1-2-4-7-5/h5,7H,1-4H2,(H,8,9)_x000D_ AuxInfo=1/1/N:4,3,5,2,6,7,1,8,9/E:(8,9)/rA:9NCCCCC.?COO/rB:s1;s2;s3;s4;s1s5;s6;s7;d7;/rC:11.5036,-8.6979,0;10.1708,-9.4694,0;10.1708,-11.0125,0;11.5036,-11.7841,0;12.8361,-11.0125,0;12.8361,-9.4694,0;14.1689,-8.6979,0;15.5017,-9.4694,0;14.1689,-7.1545,0;
1	D-(+)-Proline	C5 H9 N O2	Full match	Full match	Full match	Full match	Full match	115.063	0.742	Mass Frontier 8/13/2020 10:54:41 PM 2D 8 8 0 0 0 0 0 0 0 0 1 V2000 6.8621 -4.2414 0.0000 C 0 0 0 0 0 0 0 0 0 0 0 0 6.8621 -3.4828 0.0000 C 0 0 0 0 0 0 0 0 0 0 0 0 6.2414 -4.6897 0.0000 C 0 0 0 0 0 0 0 0 0 0 0 0 7.4828 -4.6897 0.0000 N 0 0 0 0 0 0 0 0 0 0 0 0 7.5517 -3.1379 0.0000 O 0 0 0 0 0 0 0 0 0 0 0 0 6.2069 -3.1034 0.0000 O 0 0 0 0 0 0 0 0 0 0 0 0 6.4483 -5.4138 0.0000 C 0 0 0 0 0 0 0 0 0 0 …	D-(+)-Proline	C5 H9 N O2	115.063	97.8	C00763	-0.000104442	-0.907689	OC(=O)[C@H]1CCCN1	InChI=1/C5H9NO2/c7-5(8)4-2-1-3-6-4/h4,6H,1-3H2,(H,7,8)/t4-/s2_x000D_ AuxInfo=1/1/N:7,3,8,1,2,4,5,6/E:(7,8)/rA:8C.eCCNOOCC/rB:s1;s1;N1;s2;d2;s3;s4s7;/rC:13.9304,-8.6103,0;13.9304,-7.0703,0;12.6704,-9.5204,0;15.1905,-9.5204,0;15.3304,-6.3701,0;12.6004,-6.3001,0;13.0904,-10.9903,0;14.6304,-10.9903,0;
1	Decanoylcarnitine	C17 H33 N O4	Full match	Full match	Full match	Full match	Full match	315.241	9.101	Mass Frontier 8/13/2020 10:54:45 PM 2D 22 21 0 0 0 0 0 0 0 0 2 V2000 1.8276 -4.2414 0.0000 C 0 0 0 0 0 0 0 0 0 0 0 0 2.4828 -4.6207 0.0000 C 0 0 0 0 0 0 0 0 0 0 0 0 3.1379 -4.2414 0.0000 C 0 0 0 0 0 0 0 0 0 0 0 0 3.7931 -4.6552 0.0000 C 0 0 0 0 0 0 0 0 0 0 0 0 4.4483 -4.2759 0.0000 C 0 0 0 0 0 0 0 0 0 0 0 0 5.1034 -4.6897 0.0000 C 0 0 0 0 0 0 0 0 0 0 0 0 5.7586 -4.3103 0.0000 C 0 0 0 0 0 0 0 0 0 …	Decanoylcarnitine	C17 H33 N O4	315.241	92.8		4.37515e-05	0.138788	CCCCCCCCCC(=O)OC(CC(O)=O)C[N+](C)(C)C	InChI=1/C17H33NO4/c1-5-6-7-8-9-10-11-12-17(21)22-15(13-16(19)20)14-18(2,3)4/h15H,5-14H2,1-4H3/p+1_x000D_ AuxInfo=1/1/N:1,19,20,21,2,3,4,5,6,7,8,9,13,17,12,14,10,18,15,22,16,11/E:(2,3,4)(19,20)/CRV:18+1,19-1/rA:22CCCCCCCCCCOCCCOOCN+CCCO/rB:s1;s2;s3;s4;s5;s6;s7;s8;s9;s10;s11;s12;s13;s14;d10;s12;s17;s18;s18;s18;d14;/rC:3.7176,-8.6277,0;5.0504,-9.3992,0;6.383,-8.6277,0;7.7158,-9.4694,0;9.0485,-8.6979…
1	Dihydrothymine	C5 H8 N2 O2	Full match	Full match	Full match	Full match	Full match	128.059	1.38	Mass Frontier 8/13/2020 10:54:58 PM 2D 9 9 0 0 0 0 0 0 0 0 1 V2000 1.5172 -0.2069 0.0000 O 0 0 0 0 0 0 0 0 0 0 0 0 1.5172 -0.9655 0.0000 C 0 0 0 0 0 0 0 0 0 0 0 0 0.8621 -1.3448 0.0000 N 0 0 0 0 0 0 0 0 0 0 0 0 0.8621 -2.1034 0.0000 C 0 0 0 0 0 0 0 0 0 0 0 0 1.5172 -2.4828 0.0000 N 0 0 0 0 0 0 0 0 0 0 0 0 2.1724 -2.1034 0.0000 C 0 0 0 0 0 0 0 0 0 0 0 0 2.1724 -1.3448 0.0000 C 0 0 0 0 0 0 0 0 0 0 …	Dihydrothymine	C5 H8 N2 O2	128.059	82.5	C00906	4.01272e-05	0.31335	CC1CNC(=O)NC1=O	InChI=1/C5H8N2O2/c1-3-2-6-5(9)7-4(3)8/h3H,2H2,1H3,(H2,6,7,8,9)_x000D_ AuxInfo=1/1/N:8,6,7,2,4,5,3,1,9/rA:9OCNCNCCCO/rB:d1;s2;s3;s4;s5;s2s6;s7;d4;/rC:3.0862,-.4209,0;3.0862,-1.964,0;1.7536,-2.7355,0;1.7536,-4.2786,0;3.0862,-5.0504,0;4.419,-4.2786,0;4.419,-2.7355,0;5.7518,-1.964,0;.4209,-5.0504,0;
1	Diisooctyl phthalate	C24 H38 O4	Full match	Full match	Not the top hit	Partial match	Full match	390.276	11.466	Mass Frontier 8/13/2020 10:54:41 PM 2D 28 28 0 0 0 0 0 0 0 0 1 V2000 6.5172 -7.2759 0.0000 C 0 0 0 0 0 0 0 0 0 0 0 0 5.8621 -7.6552 0.0000 C 0 0 0 0 0 0 0 0 0 0 0 0 5.8621 -8.4138 0.0000 C 0 0 0 0 0 0 0 0 0 0 0 0 6.5172 -8.7931 0.0000 C 0 0 0 0 0 0 0 0 0 0 0 0 7.1724 -8.4138 0.0000 C 0 0 0 0 0 0 0 0 0 0 0 0 7.1724 -7.6552 0.0000 C 0 0 0 0 0 0 0 0 0 0 0 0 7.8276 -7.2759 0.0000 C 0 0 0 0 0 0 0 0 0 …	Diisooctyl phthalate	C24 H38 O4	390.277	93	C14577	-0.000527417	-1.35139	CC(C)CCCCCOC(=O)C1=CC=CC=C1C(=O)OCCCCCC(C)C	InChI=1S/C24H38O4/c1-19(2)13-7-5-11-17-27-23(25)21-15-9-10-16-22(21)24(26)28-18-12-6-8-14-20(3)4/h9-10,15-16,19-20H,5-8,11-14,17-18H2,1-4H3_x000D_ AuxInfo=1/0/N:15,17,26,28,11,22,12,23,2,3,10,21,13,24,1,4,9,20,14,25,6,5,7,18,16,27,8,19/E:(1,2,3,4)(5,6)(7,8)(9,10)(11,12)(13,14)(15,16)(17,18)(19,20)(21,22)(23,24)(25,26)(27,28)/rA:28CCCCCCCOCCCCCCCOCCOCCCCCCCOC/rB:s1;d2;s3;d4;d1s5;s6;s7;s8;s9;s10;s1…
1	DL-Arginine	C6 H14 N4 O2	Full match	Full match	Full match	Full match	Full match	174.112	0.68	Mass Frontier 8/13/2020 10:54:42 PM 2D 12 11 0 0 0 0 0 0 0 0 1 V2000 4.1379 -7.0345 0.0000 N 0 0 0 0 0 0 0 0 0 0 0 0 4.7931 -6.6552 0.0000 C 0 0 0 0 0 0 0 0 0 0 0 0 5.4483 -7.0345 0.0000 N 0 0 0 0 0 0 0 0 0 0 0 0 6.1034 -6.6552 0.0000 C 0 0 0 0 0 0 0 0 0 0 0 0 6.7586 -7.0345 0.0000 C 0 0 0 0 0 0 0 0 0 0 0 0 7.4138 -6.6552 0.0000 C 0 0 0 0 0 0 0 0 0 0 0 0 8.0690 -7.0345 0.0000 C 0 0 0 0 0 0 0 0 0 …	DL-Arginine	C6 H14 N4 O2	174.112	95.8	C02385	2.29622e-05	0.131882	NC(CCCNC(N)=N)C(O)=O	InChI=1/C6H14N4O2/c7-4(5(11)12)2-1-3-10-6(8)9/h4H,1-3,7H2,(H,11,12)(H4,8,9,10)_x000D_ AuxInfo=1/1/N:5,6,4,7,8,2,11,1,10,3,9,12/E:(8,9)(11,12)/rA:12NCNCCCCCONNO/rB:s1;s2;s3;s4;s5;s6;s7;s8;d2;s7;d8;/rC:8.4171,-14.3093,0;9.7499,-13.5377,0;11.0827,-14.3093,0;12.4153,-13.5377,0;13.7481,-14.3093,0;15.0808,-13.5377,0;16.4136,-14.3093,0;17.8164,-13.5377,0;19.1491,-14.3093,0;9.7499,-11.9946,0;16.4136,-15.…
1	DL-Carnitine	C7 H15 N O3	Full match	Full match	Full match	Full match	Full match	161.105	0.716	Mass Frontier 8/13/2020 10:54:41 PM 2D 11 10 0 0 0 0 0 0 0 0 2 V2000 9.1379 -3.8621 0.0000 O 0 0 0 0 0 0 0 0 0 0 0 0 8.4828 -4.2414 0.0000 C 0 0 0 0 0 0 0 0 0 0 0 0 7.7931 -3.8621 0.0000 C 0 0 0 0 0 0 0 0 0 0 0 0 7.1379 -4.2414 0.0000 C 0 0 0 0 0 0 0 0 0 0 0 0 6.4828 -3.8621 0.0000 C 0 0 0 0 0 0 0 0 0 0 0 0 5.8276 -4.2414 0.0000 N 0 0 0 0 0 0 0 0 0 0 0 0 5.1724 -4.6207 0.0000 C 0 0 0 0 0 0 0 0 0 …	DL-Carnitine	C7 H15 N O3	161.105	99.4		-1.96265e-05	-0.121824	C[N+](C)(C)CC(O)CC(O)=O	InChI=1/C7H15NO3/c1-8(2,3)5-6(9)4-7(10)11/h6,9H,4-5H2,1-3H3/p+1_x000D_ AuxInfo=1/1/N:7,10,11,3,5,4,2,6,9,1,8/E:(1,2,3)(10,11)/CRV:8+1,10-1/rA:11OCCCCN+COOCC/rB:s1;s2;s3;s4;s5;s6;d2;s4;s6;s6;/rC:18.5879,-7.8561,0;17.2553,-8.6277,0;15.8524,-7.8561,0;14.5196,-8.6277,0;13.187,-7.8561,0;11.8543,-8.6277,0;10.5215,-9.3992,0;17.2553,-10.1708,0;14.5196,-10.1708,0;11.0827,-7.2949,0;12.6258,-9.9605,0;
1	DL-Lysine	C6 H14 N2 O2	Full match	Full match	Full match	Full match	Full match	146.106	0.622	Mass Frontier 8/13/2020 10:54:46 PM 2D 10 9 0 0 0 0 0 0 0 0 1 V2000 5.7586 -4.8966 0.0000 N 0 0 0 0 0 0 0 0 0 0 0 0 6.4138 -4.5172 0.0000 C 0 0 0 0 0 0 0 0 0 0 0 0 7.0690 -4.8966 0.0000 C 0 0 0 0 0 0 0 0 0 0 0 0 7.7241 -4.5172 0.0000 C 0 0 0 0 0 0 0 0 0 0 0 0 8.4138 -4.8966 0.0000 C 0 0 0 0 0 0 0 0 0 0 0 0 9.0690 -4.5172 0.0000 C 0 0 0 0 0 0 0 0 0 0 0 0 9.7241 -4.8966 0.0000 C 0 0 0 0 0 0 0 0 0 0…	DL-Lysine	C6 H14 N2 O2	146.106	90.3	C16440	-3.56989e-06	-0.0244336	NCCCCC(N)C(O)=O	InChI=1/C6H14N2O2/c7-4-2-1-3-5(8)6(9)10/h5H,1-4,7-8H2,(H,9,10)_x000D_ AuxInfo=1/1/N:4,3,5,2,6,7,1,9,8,10/E:(9,10)/rA:10NCCCCCCONO/rB:s1;s2;s3;s4;s5;s6;s7;s6;d7;/rC:11.7131,-9.9598,0;13.0458,-9.1881,0;14.3785,-9.9598,0;15.711,-9.1881,0;17.1139,-9.9598,0;18.4465,-9.1881,0;19.779,-9.9598,0;21.1117,-9.1881,0;18.4465,-7.6451,0;19.779,-11.5028,0;
1	DL-Stachydrine	C7 H13 N O2	Full match	Full match	Full match	Not the top hit	Full match	143.095	0.786	Mass Frontier 8/13/2020 10:54:42 PM 2D 10 10 0 0 0 0 0 0 0 0 2 V2000 8.2759 -5.4828 0.0000 N 0 0 0 0 0 0 0 0 0 0 0 0 9.0345 -5.4828 0.0000 C 0 0 0 0 0 0 0 0 0 0 0 0 9.2759 -6.2069 0.0000 C 0 0 0 0 0 0 0 0 0 0 0 0 8.6552 -6.6552 0.0000 C 0 0 0 0 0 0 0 0 0 0 0 0 8.0345 -6.2069 0.0000 C 0 0 0 0 0 0 0 0 0 0 0 0 7.5517 -5.2069 0.0000 C 0 0 0 0 0 0 0 0 0 0 0 0 8.2414 -4.7241 0.0000 C 0 0 0 0 0 0 0 0 0 …	DL-Stachydrine	C7 H13 N O2	143.095	93.5		-8.4128e-07	-0.00587919	C[N+]1(C)CCCC1C(O)=O	InChI=1/C7H13NO2/c1-8(2)5-3-4-6(8)7(9)10/h6H,3-5H2,1-2H3/p+1_x000D_ AuxInfo=1/1/N:6,7,4,3,5,2,8,1,9,10/E:(1,2)(9,10)/CRV:8+1,9-1/rA:10N+CCCCCCCOO/rB:s1;s2;s3;s1s4;s1;s1;s2;s8;d8;/rC:16.6455,-11.0277,0;18.1713,-11.0277,0;18.6569,-12.4841,0;17.4084,-13.3858,0;16.16,-12.4841,0;15.1889,-10.4728,0;16.5761,-9.5017,0;19.073,-9.7793,0;18.4487,-8.3921,0;20.5988,-9.9872,0;
1	DL-Tryptophan	C11 H12 N2 O2	Full match	Full match	Full match	Full match	Full match	204.09	4.575	Mass Frontier 8/13/2020 10:54:41 PM 2D 15 16 0 0 0 0 0 0 0 0 1 V2000 4.5172 -5.2414 0.0000 C 0 0 0 0 0 0 0 0 0 0 0 0 3.8621 -5.6207 0.0000 C 0 0 0 0 0 0 0 0 0 0 0 0 3.2069 -5.2414 0.0000 C 0 0 0 0 0 0 0 0 0 0 0 0 3.2069 -4.4828 0.0000 C 0 0 0 0 0 0 0 0 0 0 0 0 3.8621 -4.1034 0.0000 C 0 0 0 0 0 0 0 0 0 0 0 0 4.5172 -4.4828 0.0000 C 0 0 0 0 0 0 0 0 0 0 0 0 5.2414 -4.2414 0.0000 N 0 0 0 0 0 0 0 0 0 …	DL-Tryptophan	C11 H12 N2 O2	204.09	99.4	C00806	-4.52031e-05	-0.221486	NC(CC1=CNC2=CC=CC=C12)C(O)=O	InChI=1/C11H12N2O2/c12-9(11(14)15)5-7-6-13-10-4-2-1-3-8(7)10/h1-4,6,9,13H,5,12H2,(H,14,15)_x000D_ AuxInfo=1/1/N:3,4,2,5,10,8,9,1,11,6,12,14,7,13,15/E:(14,15)/rA:15CCCCCCNCCCCCONO/rB:d1;s2;d3;s4;s1d5;s6;s7;s1d8;s9;s10;s11;s12;s11;d12;/rC:9.161,-10.6297,0;7.8324,-11.3989,0;6.5037,-10.6297,0;6.5037,-9.0912,0;7.8324,-8.3218,0;9.161,-9.0912,0;10.6297,-8.6016,0;11.5388,-9.8604,0;10.6297,-11.1192,0;11.1…
1	Docosahexaenoic acid	C22 H32 O2	Full match	Full match	Full match	Not the top hit	Full match	328.24	10.479	Mass Frontier 8/13/2020 10:54:42 PM 2D 24 23 0 0 0 0 0 0 0 0 1 V2000 0.5172 -4.4138 0.0000 C 0 0 0 0 0 0 0 0 0 0 0 0 1.1724 -4.0345 0.0000 C 0 0 0 0 0 0 0 0 0 0 0 0 1.8276 -4.4138 0.0000 C 0 0 0 0 0 0 0 0 0 0 0 0 2.4828 -4.0345 0.0000 C 0 0 0 0 0 0 0 0 0 0 0 0 2.4828 -3.2759 0.0000 C 0 0 0 0 0 0 0 0 0 0 0 0 1.8276 -2.8966 0.0000 C 0 0 0 0 0 0 0 0 0 0 0 0 1.8276 -2.1379 0.0000 C 0 0 0 0 0 0 0 0 0 …	Docosahexaenoic acid	C22 H32 O2	328.24	97.8	C06429	-0.000171909	-0.523729	CC\C=C/C\C=C/C\C=C/C\C=C/C\C=C/C\C=C/CCC(O)=O	InChI=1S/C22H32O2/c1-2-3-4-5-6-7-8-9-10-11-12-13-14-15-16-17-18-19-20-21-22(23)24/h3-4,6-7,9-10,12-13,15-16,18-19H,2,5,8,11,14,17,20-21H2,1H3,(H,23,24)/b4-3-,7-6-,10-9-,13-12-,16-15-,19-18-_x000D_ AuxInfo=1/1/N:1,2,3,4,5,6,7,8,9,10,11,12,13,14,15,16,17,18,19,20,21,22,23,24/E:(23,24)/rA:24CCCCCCCCCCCCCCCCCCCCCCOO/rB:s1;s2;d-3;s4;s5;d-6;s7;s8;d-9;s10;s11;d-12;s13;s14;d-15;s16;s17;d-18;s19;s20;s21;s…
1	Docosahexaenoic acid ethyl ester	C24 H36 O2	Full match	Full match	No results	Full match	Not the top hit	356.271	9.981	Mass Frontier 8/13/2020 10:54:43 PM 2D 26 25 0 0 0 0 0 0 0 0 1 V2000 0.5172 -4.4138 0.0000 C 0 0 0 0 0 0 0 0 0 0 0 0 1.1724 -4.0345 0.0000 C 0 0 0 0 0 0 0 0 0 0 0 0 1.8276 -4.4138 0.0000 C 0 0 0 0 0 0 0 0 0 0 0 0 2.4828 -4.0345 0.0000 C 0 0 0 0 0 0 0 0 0 0 0 0 2.4828 -3.2759 0.0000 C 0 0 0 0 0 0 0 0 0 0 0 0 1.8276 -2.8966 0.0000 C 0 0 0 0 0 0 0 0 0 0 0 0 1.8276 -2.1379 0.0000 C 0 0 0 0 0 0 0 0 0 …	Docosahexaenoic acid ethyl ester	C24 H36 O2	356.272	85.4	C16185	-0.000161346	-0.452873	CCOC(=O)CC\C=C/C\C=C/C\C=C/C\C=C/C\C=C/C\C=C/CC	InChI=1S/C24H36O2/c1-3-5-6-7-8-9-10-11-12-13-14-15-16-17-18-19-20-21-22-23-24(25)26-4-2/h5-6,8-9,11-12,14-15,17-18,20-21H,3-4,7,10,13,16,19,22-23H2,1-2H3/b6-5-,9-8-,12-11-,15-14-,18-17-,21-20-_x000D_ AuxInfo=1/0/N:1,25,2,24,3,4,5,6,7,8,9,10,11,12,13,14,15,16,17,18,19,20,21,22,26,23/rA:26CCCCCCCCCCCCCCCCCCCCCCOCCO/rB:s1;s2;d-3;s4;s5;d-6;s7;s8;d-9;s10;s11;d-12;s13;s14;d-15;s16;s17;d-18;s19;s20;s21;…
1	Docosapentaenoic acid	C22 H34 O2	Full match	Full match	Full match	Partial match	Full match	330.256	10.805	Mass Frontier 8/13/2020 10:54:44 PM 2D 24 23 0 0 0 0 0 0 0 0 1 V2000 0.5172 -4.4138 0.0000 C 0 0 0 0 0 0 0 0 0 0 0 0 1.1724 -4.0345 0.0000 C 0 0 0 0 0 0 0 0 0 0 0 0 1.8276 -4.4138 0.0000 C 0 0 0 0 0 0 0 0 0 0 0 0 2.4828 -4.0345 0.0000 C 0 0 0 0 0 0 0 0 0 0 0 0 2.4828 -3.2759 0.0000 C 0 0 0 0 0 0 0 0 0 0 0 0 1.8276 -2.8966 0.0000 C 0 0 0 0 0 0 0 0 0 0 0 0 1.8276 -2.1379 0.0000 C 0 0 0 0 0 0 0 0 0 …	Docosapentaenoic acid	C22 H34 O2	330.256	95.9	C16513	-8.52227e-05	-0.25805	CC\C=C/C\C=C/C\C=C/C\C=C/C\C=C/CCCCCC(O)=O	InChI=1S/C22H34O2/c1-2-3-4-5-6-7-8-9-10-11-12-13-14-15-16-17-18-19-20-21-22(23)24/h3-4,6-7,9-10,12-13,15-16H,2,5,8,11,14,17-21H2,1H3,(H,23,24)/b4-3-,7-6-,10-9-,13-12-,16-15-_x000D_ AuxInfo=1/1/N:1,2,3,4,5,6,7,8,9,10,11,12,13,14,15,16,17,18,19,20,21,22,23,24/E:(23,24)/rA:24CCCCCCCCCCCCCCCCCCCCCCOO/rB:s1;s2;d-3;s4;s5;d-6;s7;s8;d-9;s10;s11;d-12;s13;s14;d-15;s16;s17;s18;s19;s20;s21;s22;d22;/rC:1.0521…
1	Ecgonine	C9 H15 N O3	Full match	Full match	Full match	Not the top hit	Full match	185.105	0.795	Mass Frontier 8/13/2020 10:54:45 PM 2D 13 14 0 0 0 0 0 0 0 0 1 V2000 5.1724 -1.3103 0.0000 N 0 0 0 0 0 0 0 0 0 0 0 0 5.7586 -2.0690 0.0000 C 0 0 0 0 0 0 0 0 0 0 0 0 6.8276 -2.7931 0.0000 C 0 0 0 0 0 0 0 0 0 0 0 0 6.5517 -3.4483 0.0000 C 0 0 0 0 0 0 0 0 0 0 0 0 5.4138 -2.8276 0.0000 C 0 0 0 0 0 0 0 0 0 0 0 0 4.4138 -3.6207 0.0000 C 0 0 0 0 0 0 0 0 0 0 0 0 3.5172 -3.4483 0.0000 C 0 0 0 0 0 0 0 0 0 …	Ecgonine	C9 H15 N O3	185.105	93.9		5.21045e-05	0.281486	CN1C2CCC1C(C(O)C2)C(O)=O	InChI=1/C9H15NO3/c1-10-5-2-3-6(10)8(9(12)13)7(11)4-5/h5-8,11H,2-4H2,1H3,(H,12,13)_x000D_ AuxInfo=1/1/N:9,4,3,6,5,2,7,8,10,1,11,12,13/E:(12,13)/rA:13NCCCCCCCCCOOO/rB:s1;s2;s3;s1s4;s5;s6;s2s7;s1;s8;s7;s10;d10;/rC:7.9462,-2.013,0;8.8468,-3.1785,0;10.489,-4.291,0;10.0652,-5.2975,0;8.317,-4.344,0;6.7808,-5.5624,0;5.4034,-5.2975,0;6.0921,-3.9201,0;7.5225,-.9536,0;5.3505,-3.0195,0;4.344,-5.8272,0;5.7742…
1	Ecgonine methyl ester	C10 H17 N O3	Full match	Full match	Full match	Partial match	Full match	199.121	1.169	Mass Frontier 8/13/2020 10:54:56 PM 2D 14 15 0 0 0 0 0 0 0 0 1 V2000 6.3448 -4.9310 0.0000 C 0 0 0 0 0 0 0 0 0 0 0 0 6.6552 -5.6207 0.0000 N 0 0 0 0 0 0 0 0 0 0 0 0 7.1379 -6.2414 0.0000 C 0 0 0 0 0 0 0 0 0 0 0 0 8.0345 -6.8621 0.0000 C 0 0 0 0 0 0 0 0 0 0 0 0 7.7931 -7.3793 0.0000 C 0 0 0 0 0 0 0 0 0 0 0 0 6.8621 -6.8621 0.0000 C 0 0 0 0 0 0 0 0 0 0 0 0 6.0000 -7.5517 0.0000 C 0 0 0 0 0 0 0 0 0 …	Ecgonine methyl ester	C10 H17 N O3	199.121	71		3.38316e-05	0.169905	COC(=O)C1C2CCC(CC1O)N2C	InChI=1/C10H17NO3/c1-11-6-3-4-7(11)9(8(12)5-6)10(13)14-2/h6-9,12H,3-5H2,1-2H3_x000D_ AuxInfo=1/0/N:1,12,5,4,7,6,3,8,9,10,2,14,13,11/rA:14CNCCCCCCCCOCOO/rB:s1;s2;s3;s4;s2s5;s6;s7;s3s8;s9;s10;s11;d10;s8;/rC:11.9533,-9.2898,0;12.5381,-10.5892,0;13.4475,-11.7585,0;15.1367,-12.9279,0;14.6819,-13.9023,0;12.9279,-12.9279,0;11.3037,-14.2271,0;9.9396,-13.9023,0;10.6542,-12.5381,0;9.7446,-11.4337,0;10.2644…
1	Eicosapentaenoic acid	C20 H30 O2	Full match	Full match	Full match	Full match	Full match	302.224	10.461	Mass Frontier 8/13/2020 10:54:41 PM 2D 22 21 0 0 0 0 0 0 0 0 1 V2000 3.8966 -5.5517 0.0000 O 0 0 0 0 0 0 0 0 0 0 0 0 4.5517 -5.1724 0.0000 C 0 0 0 0 0 0 0 0 0 0 0 0 4.5517 -4.4138 0.0000 C 0 0 0 0 0 0 0 0 0 0 0 0 3.8966 -4.0345 0.0000 C 0 0 0 0 0 0 0 0 0 0 0 0 3.8966 -3.2759 0.0000 C 0 0 0 0 0 0 0 0 0 0 0 0 4.5517 -2.8966 0.0000 C 0 0 0 0 0 0 0 0 0 0 0 0 4.5517 -2.1379 0.0000 C 0 0 0 0 0 0 0 0 0 …	Eicosapentaenoic acid	C20 H30 O2	302.225	95.9	C06428	-0.000112118	-0.370975	CC\C=C/C\C=C/C\C=C/C\C=C/C\C=C/CCCC(O)=O	InChI=1S/C20H30O2/c1-2-3-4-5-6-7-8-9-10-11-12-13-14-15-16-17-18-19-20(21)22/h3-4,6-7,9-10,12-13,15-16H,2,5,8,11,14,17-19H2,1H3,(H,21,22)/b4-3-,7-6-,10-9-,13-12-,16-15-_x000D_ AuxInfo=1/1/N:21,20,19,18,17,16,15,14,13,12,11,10,9,8,7,6,5,4,3,2,1,22/E:(21,22)/rA:22OCCCCCCCCCCCCCCCCCCCCO/rB:d1;s2;s3;s4;s5;d6;s-7;s8;d9;s-10;s11;d12;s-13;s14;d15;s-16;s17;d18;s-19;s20;s2;/rC:7.9263,-11.293,0;9.2589,-10.5…
1	Erucamide	C22 H43 N O	Full match	Full match	Full match	Full match	Full match	337.334	11.818	Mass Frontier 8/13/2020 10:54:41 PM 2D 24 23 0 0 0 0 0 0 0 0 1 V2000 0.8276 -1.3448 0.0000 N 0 0 0 0 0 0 0 0 0 0 0 0 1.4828 -0.9655 0.0000 C 0 0 0 0 0 0 0 0 0 0 0 0 2.1379 -1.3448 0.0000 C 0 0 0 0 0 0 0 0 0 0 0 0 2.7931 -0.9655 0.0000 C 0 0 0 0 0 0 0 0 0 0 0 0 3.4483 -1.3448 0.0000 C 0 0 0 0 0 0 0 0 0 0 0 0 4.1034 -0.9655 0.0000 C 0 0 0 0 0 0 0 0 0 0 0 0 4.7586 -1.3448 0.0000 C 0 0 0 0 0 0 0 0 0 …	Erucamide	C22 H43 N O	337.334	96		-0.000328059	-0.972505	CCCCCCCC\C=C/CCCCCCCCCCCC(N)=O	InChI=1S/C22H43NO/c1-2-3-4-5-6-7-8-9-10-11-12-13-14-15-16-17-18-19-20-21-22(23)24/h9-10H,2-8,11-21H2,1H3,(H2,23,24)/b10-9-_x000D_ AuxInfo=1/1/N:24,23,22,21,20,19,18,17,16,15,13,12,11,10,9,8,7,6,5,4,3,2,1,14/rA:24NCCCCCCCCCCCCOCCCCCCCCCC/rB:s1;s2;s3;s4;s5;s6;s7;s8;s9;s10;s11;s12;d2;s13;d15;s16;s17;s18;s19;s20;s21;s22;s23;/rC:1.6835,-2.7355,0;3.0162,-1.964,0;4.3488,-2.7355,0;5.6816,-1.964,0;7.0144,…
1	Ethyl palmitoleate	C18 H34 O2	Full match	Full match	No results	Not the top hit	Full match	282.256	11.446	Mass Frontier 8/13/2020 10:54:45 PM 2D 20 19 0 0 0 0 0 0 0 0 1 V2000 0.5172 -5.2759 0.0000 C 0 0 0 0 0 0 0 0 0 0 0 0 1.2069 -4.8966 0.0000 C 0 0 0 0 0 0 0 0 0 0 0 0 1.2069 -4.1724 0.0000 C 0 0 0 0 0 0 0 0 0 0 0 0 1.8966 -3.7931 0.0000 C 0 0 0 0 0 0 0 0 0 0 0 0 1.8966 -3.0345 0.0000 C 0 0 0 0 0 0 0 0 0 0 0 0 2.5517 -2.6552 0.0000 C 0 0 0 0 0 0 0 0 0 0 0 0 2.5517 -1.8621 0.0000 C 0 0 0 0 0 0 0 0 0 …	Ethyl palmitoleate	C18 H34 O2	282.256	72.5		-0.00023985	-0.849761	CCCCCC\C=C/CCCCCCCC(=O)OCC	InChI=1S/C18H34O2/c1-3-5-6-7-8-9-10-11-12-13-14-15-16-17-18(19)20-4-2/h9-10H,3-8,11-17H2,1-2H3/b10-9-_x000D_ AuxInfo=1/0/N:1,19,2,18,3,4,5,6,7,8,9,10,11,12,13,14,15,16,20,17/rA:20CCCCCCCCCCCCCCCCOCCO/rB:s1;s2;s3;s4;s5;s6;d-7;s8;s9;s10;s11;s12;s13;s14;s15;s16;s17;s18;d16;/rC:1.0521,-10.732,0;2.455,-9.9605,0;2.455,-8.4873,0;3.858,-7.7158,0;3.858,-6.1726,0;5.1906,-5.4011,0;5.1906,-3.7878,0;6.5233,-3…
1	Gabapentin	C9 H17 N O2	Full match	Full match	Full match	Full match	Full match	171.126	5.18	Mass Frontier 8/13/2020 10:54:43 PM 2D 12 12 0 0 0 0 0 0 0 0 1 V2000 11.6552 -9.0345 0.0000 C 0 0 0 0 0 0 0 0 0 0 0 0 11.0000 -9.4138 0.0000 C 0 0 0 0 0 0 0 0 0 0 0 0 11.0000 -10.1724 0.0000 C 0 0 0 0 0 0 0 0 0 0 0 0 11.6552 -10.5517 0.0000 C 0 0 0 0 0 0 0 0 0 0 0 0 12.3103 -10.1724 0.0000 C 0 0 0 0 0 0 0 0 0 0 0 0 12.3103 -9.4138 0.0000 C 0 0 0 0 0 0 0 0 0 0 0 0 12.6207 -8.7241 0.0000 C 0 0 0 0 …	Gabapentin	C9 H17 N O2	171.126	97.4	D00332	-8.16553e-05	-0.477165	NCC1(CC(O)=O)CCCCC1	InChI=1S/C9H17NO2/c10-7-9(6-8(11)12)4-2-1-3-5-9/h1-7,10H2,(H,11,12)_x000D_ AuxInfo=1/1/N:3,2,4,1,5,7,10,8,6,11,9,12/E:(2,3)(4,5)(11,12)/rA:12CCCCCCCCOCNO/rB:s1;s2;s3;s4;s1s5;s6;s7;d8;s6;s10;s8;/rC:23.7085,-18.3776,0;22.3757,-19.1491,0;22.3757,-20.6923,0;23.7085,-21.4638,0;25.0411,-20.6923,0;25.0411,-19.1491,0;25.6725,-17.7462,0;27.2156,-17.606,0;28.1275,-18.8686,0;26.5844,-19.2895,0;27.2156,-20.6…
1	Glycerophospho-N-palmitoyl ethanolamine	C21 H44 N O7 P	Full match	Full match	No results	Partial match	Not the top hit	453.285	10.883	Mass Frontier 8/13/2020 10:54:42 PM 2D 30 29 0 0 0 0 0 0 0 0 1 V2000 18.1034 -2.8621 0.0000 C 0 0 0 0 0 0 0 0 0 0 0 0 17.4483 -2.4828 0.0000 C 0 0 0 0 0 0 0 0 0 0 0 0 16.7931 -2.8621 0.0000 C 0 0 0 0 0 0 0 0 0 0 0 0 16.1379 -2.4828 0.0000 C 0 0 0 0 0 0 0 0 0 0 0 0 15.4828 -2.8621 0.0000 C 0 0 0 0 0 0 0 0 0 0 0 0 14.8276 -2.4828 0.0000 C 0 0 0 0 0 0 0 0 0 0 0 0 14.1724 -2.8621 0.0000 C 0 0 0 0 0 0…	Glycerophospho-N-palmitoyl ethanolamine	C21 H44 N O7 P	453.286	78.1		-0.000190982	-0.421329	CCCCCCCCCCCCCCCC(=O)NCCOP(O)(=O)OCC(O)CO	InChI=1/C21H44NO7P/c1-2-3-4-5-6-7-8-9-10-11-12-13-14-15-21(25)22-16-17-28-30(26,27)29-19-20(24)18-23/h20,23-24H,2-19H2,1H3,(H,22,25)(H,26,27)_x000D_ AuxInfo=1/1/N:1,2,3,4,5,6,7,8,9,10,11,12,13,14,15,18,19,25,23,24,16,17,26,27,30,28,29,20,22,21/E:(26,27)/rA:30CCCCCCCCCCCCCCCCNCCOPOCCCOOOOO/rB:s1;s2;s3;s4;s5;s6;s7;s8;s9;s10;s11;s12;s13;s14;s15;s16;s17;s18;s19;s20;s21;s22;s23;s24;s25;s24;s21;d21;d16…
1	Hippuric acid	C9 H9 N O3	Full match	Full match	Full match	Full match	Full match	179.058	5.084	Mass Frontier 8/13/2020 10:54:44 PM 2D 13 13 0 0 0 0 0 0 0 0 1 V2000 4.5862 -5.2759 0.0000 C 0 0 0 0 0 0 0 0 0 0 0 0 3.9310 -5.6552 0.0000 C 0 0 0 0 0 0 0 0 0 0 0 0 3.9310 -6.4138 0.0000 C 0 0 0 0 0 0 0 0 0 0 0 0 4.5862 -6.7931 0.0000 C 0 0 0 0 0 0 0 0 0 0 0 0 5.2414 -6.4138 0.0000 C 0 0 0 0 0 0 0 0 0 0 0 0 5.2414 -5.6552 0.0000 C 0 0 0 0 0 0 0 0 0 0 0 0 5.8966 -5.2759 0.0000 C 0 0 0 0 0 0 0 0 0 …	Hippuric acid	C9 H9 N O3	179.058	88.6	C01586	2.77436e-05	0.154942	OC(=O)CNC(=O)C1=CC=CC=C1	InChI=1S/C9H9NO3/c11-8(12)6-10-9(13)7-4-2-1-3-5-7/h1-5H,6H2,(H,10,13)(H,11,12)_x000D_ AuxInfo=1/1/N:3,2,4,1,5,9,6,10,7,8,11,13,12/E:(2,3)(4,5)(11,12)/rA:13CCCCCCCNCCOOO/rB:s1;d2;s3;d4;d1s5;s6;s7;s8;s9;s10;d7;d10;/rC:9.3291,-10.732,0;7.9963,-11.5036,0;7.9963,-13.0467,0;9.3291,-13.8182,0;10.6618,-13.0467,0;10.6618,-11.5036,0;11.9946,-10.732,0;13.3272,-11.5036,0;14.66,-10.732,0;15.9927,-11.5036,0;17…
1	Hydroxyzine	C21 H27 Cl N2 O2	Full match	Full match	Full match	Full match	Full match	374.176	8.528	Mass Frontier 8/13/2020 10:54:47 PM 2D 26 28 0 0 0 0 0 0 0 0 1 V2000 6.3448 -4.1034 0.0000 C 0 0 0 0 0 0 0 0 0 0 0 0 5.6897 -4.4828 0.0000 C 0 0 0 0 0 0 0 0 0 0 0 0 5.6897 -5.2414 0.0000 C 0 0 0 0 0 0 0 0 0 0 0 0 6.3448 -5.6207 0.0000 C 0 0 0 0 0 0 0 0 0 0 0 0 7.0000 -5.2414 0.0000 C 0 0 0 0 0 0 0 0 0 0 0 0 7.0000 -4.4828 0.0000 C 0 0 0 0 0 0 0 0 0 0 0 0 7.6552 -4.1034 0.0000 C 0 0 0 0 0 0 0 0 0 …	Hydroxyzine	C21 H27 Cl N2 O2	374.176	81.7	C07045	0.000115245	0.307996	OCCOCCN1CCN(CC1)C(C1=CC=CC=C1)C1=CC=C(Cl)C=C1	InChI=1/C21H27ClN2O2/c22-20-8-6-19(7-9-20)21(18-4-2-1-3-5-18)24-12-10-23(11-13-24)14-16-26-17-15-25/h1-9,21,25H,10-17H2_x000D_ AuxInfo=1/0/N:25,23,24,20,21,1,5,2,4,10,22,9,19,12,16,13,15,18,6,3,7,26,11,8,17,14/E:(2,3)(4,5)(6,7)(8,9)(10,11)(12,13)/rA:26CCCCCCCNCCNCCOCCOCCCCCCCCCl/rB:s1;d2;s3;d4;d1s5;s6;s7;s8;s9;s10;s11;s12;s13;s14;s15;s16;s7;s8;s18;d18;s11s19;d20;s21;s23d24;s3;/rC:12.9063,-8.347,0…
1	Hypoxanthine	C5 H4 N4 O	Full match	Full match	Full match	Partial match	Full match	136.039	0.972	Mass Frontier 8/13/2020 10:54:41 PM 2D 10 11 0 0 0 0 0 0 0 0 1 V2000 7.2069 -5.6897 0.0000 C 0 0 0 0 0 0 0 0 0 0 0 0 7.9310 -5.4483 0.0000 N 0 0 0 0 0 0 0 0 0 0 0 0 8.3793 -6.0690 0.0000 C 0 0 0 0 0 0 0 0 0 0 0 0 7.9310 -6.6897 0.0000 N 0 0 0 0 0 0 0 0 0 0 0 0 7.2069 -6.4483 0.0000 C 0 0 0 0 0 0 0 0 0 0 0 0 6.5517 -6.8276 0.0000 N 0 0 0 0 0 0 0 0 0 0 0 0 5.8966 -6.4483 0.0000 C 0 0 0 0 0 0 0 0 0 …	Hypoxanthine	C5 H4 N4 O	136.039	91.3	C00262	-3.2383e-06	-0.0238043	O=C1NC=NC2=C1N=CN2	InChI=1S/C5H4N4O/c10-5-3-4(7-1-6-3)8-2-9-5/h1-2H,(H2,6,7,8,9,10)_x000D_ AuxInfo=1/1/N:3,7,1,5,9,2,4,6,8,10/rA:10CNCNCNCNCO/rB:s1;d2;s3;d1s4;s5;d6;s7;s1s8;d9;/rC:14.6304,-11.5504,0;16.1004,-11.0604,0;17.0104,-12.3204,0;16.1004,-13.5805,0;14.6304,-13.0904,0;13.3003,-13.8604,0;11.9704,-13.0904,0;11.9704,-11.5504,0;13.3003,-10.7802,0;13.3003,-9.2402,0;
1	Indole	C8 H7 N	Full match	Full match	Full match	Full match	Full match	117.058	4.576	Mass Frontier 8/13/2020 10:54:44 PM 2D 9 10 0 0 0 0 0 0 0 0 1 V2000 4.4483 -6.1724 0.0000 C 0 0 0 0 0 0 0 0 0 0 0 0 5.1034 -5.7931 0.0000 C 0 0 0 0 0 0 0 0 0 0 0 0 5.8276 -6.0345 0.0000 C 0 0 0 0 0 0 0 0 0 0 0 0 6.2759 -5.4138 0.0000 C 0 0 0 0 0 0 0 0 0 0 0 0 5.8276 -4.7931 0.0000 N 0 0 0 0 0 0 0 0 0 0 0 0 5.1034 -5.0345 0.0000 C 0 0 0 0 0 0 0 0 0 0 0 0 4.4483 -4.6552 0.0000 C 0 0 0 0 0 0 0 0 0 0…	Indole	C8 H7 N	117.058	73.3	C00463	-8.99777e-05	-0.76866	N1C=CC2=CC=CC=C12	InChI=1S/C8H7N/c1-2-4-8-7(3-1)5-6-9-8/h1-6,9H_x000D_ AuxInfo=1/0/N:9,8,1,7,3,4,2,6,5/rA:9CCCCNCCCC/rB:d1;s2;d3;s4;s2s5;d6;s7;s1d8;/rC:9.0303,-12.5303,0;10.3602,-11.7603,0;11.8304,-12.2504,0;12.7404,-10.9903,0;11.8304,-9.7303,0;10.3602,-10.2203,0;9.0303,-9.4503,0;7.7002,-10.2203,0;7.7002,-11.7603,0;
1	Indole-3-acetic acid	C10 H9 N O2	Full match	Full match	No results	Full match	Full match	175.063	6.165	Mass Frontier 8/13/2020 10:54:43 PM 2D 13 14 0 0 0 0 0 0 0 0 1 V2000 5.0690 -5.7586 0.0000 C 0 0 0 0 0 0 0 0 0 0 0 0 4.4138 -6.1379 0.0000 C 0 0 0 0 0 0 0 0 0 0 0 0 3.7586 -5.7586 0.0000 C 0 0 0 0 0 0 0 0 0 0 0 0 3.7586 -5.0000 0.0000 C 0 0 0 0 0 0 0 0 0 0 0 0 4.4138 -4.6207 0.0000 C 0 0 0 0 0 0 0 0 0 0 0 0 5.0690 -5.0000 0.0000 C 0 0 0 0 0 0 0 0 0 0 0 0 5.7931 -4.7586 0.0000 N 0 0 0 0 0 0 0 0 0 …	Indole-3-acetic acid	C10 H9 N O2	175.063	95.6	C00954	3.95274e-05	0.225789	OC(=O)CC1=CNC2=CC=CC=C12	InChI=1S/C10H9NO2/c12-10(13)5-7-6-11-9-4-2-1-3-8(7)9/h1-4,6,11H,5H2,(H,12,13)_x000D_ AuxInfo=1/1/N:3,4,2,5,10,8,9,1,6,11,7,12,13/E:(12,13)/rA:13CCCCCCNCCCCOO/rB:d1;s2;d3;s4;s1d5;s6;s7;s1d8;s9;s10;d11;s11;/rC:10.2904,-11.6903,0;8.9603,-12.4603,0;7.6302,-11.6903,0;7.6302,-10.1503,0;8.9603,-9.3803,0;10.2904,-10.1503,0;11.7603,-9.6602,0;12.6704,-10.9203,0;11.7603,-12.1803,0;12.2504,-13.6503,0;13.7904…
1	Indole-3-lactic acid	C11 H11 N O3	Full match	Full match	Full match	Not the top hit	Full match	205.074	6.275	Mass Frontier 8/13/2020 10:54:45 PM 2D 15 16 0 0 0 0 0 0 0 0 1 V2000 5.0690 -5.7586 0.0000 C 0 0 0 0 0 0 0 0 0 0 0 0 4.4138 -6.1379 0.0000 C 0 0 0 0 0 0 0 0 0 0 0 0 3.7586 -5.7586 0.0000 C 0 0 0 0 0 0 0 0 0 0 0 0 3.7586 -5.0000 0.0000 C 0 0 0 0 0 0 0 0 0 0 0 0 4.4138 -4.6207 0.0000 C 0 0 0 0 0 0 0 0 0 0 0 0 5.0690 -5.0000 0.0000 C 0 0 0 0 0 0 0 0 0 0 0 0 5.7931 -4.7586 0.0000 N 0 0 0 0 0 0 0 0 0 …	Indole-3-lactic acid	C11 H11 N O3	205.074	91.9	C02043	5.58957e-05	0.272564	OC(CC1=CNC2=CC=CC=C12)C(O)=O	InChI=1/C11H11NO3/c13-10(11(14)15)5-7-6-12-9-4-2-1-3-8(7)9/h1-4,6,10,12-13H,5H2,(H,14,15)_x000D_ AuxInfo=1/1/N:3,4,2,5,10,8,9,1,6,11,12,7,15,13,14/E:(14,15)/rA:15CCCCCCNCCCCCOOO/rB:d1;s2;d3;s4;s1d5;s6;s7;s1d8;s9;s10;s11;s12;d12;s11;/rC:10.2904,-11.6903,0;8.9603,-12.4603,0;7.6302,-11.6903,0;7.6302,-10.1503,0;8.9603,-9.3803,0;10.2904,-10.1503,0;11.7603,-9.6602,0;12.6704,-10.9203,0;11.7603,-12.1803,…
1	Kahweol	C20 H26 O3	Full match	Full match	Full match	Partial match	Full match	314.188	10.204	Mass Frontier 8/13/2020 10:54:47 PM 2D 23 27 0 0 0 0 0 0 0 0 1 V2000 14.0690 -9.1379 0.0000 C 0 0 0 0 0 0 0 0 0 0 0 0 14.7586 -8.4483 0.0000 C 0 0 0 0 0 0 0 0 0 0 0 0 13.9655 -8.4138 0.0000 C 0 0 0 0 0 0 0 0 0 0 0 0 13.4828 -8.9655 0.0000 C 0 0 0 0 0 0 0 0 0 0 0 0 13.6207 -9.7241 0.0000 C 0 0 0 0 0 0 0 0 0 0 0 0 12.9655 -10.1034 0.0000 C 0 0 0 0 0 0 0 0 0 0 0 0 12.2759 -9.7241 0.0000 C 0 0 0 0 0 …	Kahweol	C20 H26 O3	314.188	82.9		-0.000270787	-0.861862	C[C@@]12C=CC3=C(C=CO3)C1CC[C@@]13CC(CCC21)[C@@](O)(CO)C3	InChI=1/C20H26O3/c1-18-7-5-16-14(6-9-23-16)15(18)4-8-19-10-13(2-3-17(18)19)20(22,11-19)12-21/h5-7,9,13,15,17,21-22H,2-4,8,10-12H2,1H3/t13?,15?,17?,18-,19+,20+/s2_x000D_ AuxInfo=1/0/N:23,3,4,15,8,12,7,16,11,1,18,20,2,13,14,9,5,6,17,19,21,22,10/rA:23CCCCCCCCCOCCCCCCCCCCOOC/rB:s1;s2;s3;s4;s5;s6;d7;s8;s9;s10;d11;d9s12;s6s13;s14;s15;s1s5s16;P17;s2s18;s19;s20;N19;N6;/rC:28.5571,-18.548,0;29.9568,-17.14…
1	Kynurenic acid	C10 H7 N O3	Full match	Full match	Full match	Partial match	Full match	189.043	5.282	Mass Frontier 8/13/2020 10:54:58 PM 2D 14 15 0 0 0 0 0 0 0 0 1 V2000 7.0345 -5.4138 0.0000 C 0 0 0 0 0 0 0 0 0 0 0 0 6.3793 -5.7931 0.0000 C 0 0 0 0 0 0 0 0 0 0 0 0 5.7241 -5.4138 0.0000 C 0 0 0 0 0 0 0 0 0 0 0 0 5.0690 -5.7931 0.0000 C 0 0 0 0 0 0 0 0 0 0 0 0 4.4138 -5.4138 0.0000 C 0 0 0 0 0 0 0 0 0 0 0 0 4.4138 -4.6552 0.0000 C 0 0 0 0 0 0 0 0 0 0 0 0 5.0690 -4.2759 0.0000 C 0 0 0 0 0 0 0 0 0 …	Kynurenic acid	C10 H7 N O3	189.043	90.4	C01717	-2.33196e-05	-0.123356	OC(=O)C1=NC2=CC=CC=C2C(O)=C1	InChI=1S/C10H7NO3/c12-9-5-8(10(13)14)11-7-4-2-1-3-6(7)9/h1-5H,(H,11,12)(H,13,14)_x000D_ AuxInfo=1/1/N:5,6,4,7,1,3,8,10,2,11,9,14,12,13/E:(13,14)/rA:14CCCCCCCCNCCOOO/rB:d1;s2;d3;s4;d5;s6;s3d7;s8;s1d9;s10;s11;d11;s2;/rC:14.3093,-11.0125,0;12.9765,-11.7841,0;11.6437,-11.0125,0;10.3111,-11.7841,0;8.9784,-11.0125,0;8.9784,-9.4694,0;10.3111,-8.6979,0;11.6437,-9.4694,0;12.9765,-8.6979,0;14.3093,-9.4694,…
1	L-(-)-Methionine	C5 H11 N O2 S	Full match	Full match	Full match	Full match	Full match	149.051	0.939	Mass Frontier 8/13/2020 10:54:41 PM 2D 9 8 0 0 0 0 0 0 0 0 1 V2000 3.7241 -6.4138 0.0000 C 0 0 0 0 0 0 0 0 0 0 0 0 4.3793 -6.0345 0.0000 S 0 0 0 0 0 0 0 0 0 0 0 0 5.0345 -6.4138 0.0000 C 0 0 0 0 0 0 0 0 0 0 0 0 5.6897 -6.0345 0.0000 C 0 0 0 0 0 0 0 0 0 0 0 0 6.3448 -6.4138 0.0000 C 0 0 0 0 0 0 0 0 0 0 0 0 7.0000 -6.0345 0.0000 C 0 0 0 0 0 0 0 0 0 0 0 0 7.6552 -6.4138 0.0000 O 0 0 0 0 0 0 0 0 0 0 …	L-(-)-Methionine	C5 H11 N O2 S	149.051	95.1	C00073	1.04136e-05	0.0698662	CSCC[C@H](N)C(O)=O	InChI=1/C5H11NO2S/c1-9-3-2-4(6)5(7)8/h4H,2-3,6H2,1H3,(H,7,8)/t4-/s2_x000D_ AuxInfo=1/1/N:1,4,3,5,6,9,7,8,2/E:(7,8)/rA:9CSCCCCOON/rB:s1;s2;s3;s4;s5;s6;d6;P5;/rC:7.5754,-13.0467,0;8.9082,-12.2751,0;10.241,-13.0467,0;11.5737,-12.2751,0;12.9063,-13.0467,0;14.2391,-12.2751,0;15.5719,-13.0467,0;14.2391,-10.732,0;12.9063,-14.5898,0;
1	L(-)-Pipecolinic acid	C6 H11 N O2	Full match	Full match	Full match	Not the top hit	Full match	129.079	0.624	Mass Frontier 8/13/2020 10:54:43 PM 2D 9 9 0 0 0 0 0 0 0 0 1 V2000 5.6552 -4.2759 0.0000 N 0 0 0 0 0 0 0 0 0 0 0 0 5.0000 -4.6552 0.0000 C 0 0 0 0 0 0 0 0 0 0 0 0 5.0000 -5.4138 0.0000 C 0 0 0 0 0 0 0 0 0 0 0 0 5.6552 -5.7931 0.0000 C 0 0 0 0 0 0 0 0 0 0 0 0 6.3103 -5.4138 0.0000 C 0 0 0 0 0 0 0 0 0 0 0 0 6.3103 -4.6552 0.0000 C 0 0 0 0 0 0 0 0 0 0 0 0 6.9655 -4.2759 0.0000 C 0 0 0 0 0 0 0 0 0 0 …	Pipecolic acid	C6 H11 N O2	129.079	94.5	C00408	1.13545e-05	0.0879656	OC(=O)C1CCCCN1	InChI=1/C6H11NO2/c8-6(9)5-3-1-2-4-7-5/h5,7H,1-4H2,(H,8,9)_x000D_ AuxInfo=1/1/N:4,3,5,2,6,7,1,8,9/E:(8,9)/rA:9NCCCCC.?COO/rB:s1;s2;s3;s4;s1s5;s6;s7;d7;/rC:11.5036,-8.6979,0;10.1708,-9.4694,0;10.1708,-11.0125,0;11.5036,-11.7841,0;12.8361,-11.0125,0;12.8361,-9.4694,0;14.1689,-8.6979,0;15.5017,-9.4694,0;14.1689,-7.1545,0;
1	L-(+)-Citrulline	C6 H13 N3 O3	Full match	Full match	No results	Full match	Full match	175.096	0.705	Mass Frontier 8/13/2020 10:54:45 PM 2D 12 11 0 0 0 0 0 0 0 0 1 V2000 6.8621 -5.8621 0.0000 C 0 0 0 0 0 0 0 0 0 0 0 0 7.5172 -6.2414 0.0000 C 0 0 0 0 0 0 0 0 0 0 0 0 6.2069 -6.2414 0.0000 C 0 0 0 0 0 0 0 0 0 0 0 0 8.1724 -5.8621 0.0000 C 0 0 0 0 0 0 0 0 0 0 0 0 5.5517 -5.8621 0.0000 C 0 0 0 0 0 0 0 0 0 0 0 0 6.2069 -7.0000 0.0000 N 0 0 0 0 0 0 0 0 0 0 0 0 8.8276 -6.2414 0.0000 N 0 0 0 0 0 0 0 0 0 …	L-(+)-Citrulline	C6 H13 N3 O3	175.096	94.2	C00327	-1.04566e-06	-0.00597194	N[C@H](CCCNC(N)=O)C(O)=O	InChI=1/C6H13N3O3/c7-4(5(10)11)2-1-3-9-6(8)12/h4H,1-3,7H2,(H,10,11)(H3,8,9,12)/t4-/s2_x000D_ AuxInfo=1/1/N:2,1,4,3,5,10,6,11,7,8,9,12/E:(10,11)/rA:12CCCCCNNOOCNO/rB:s1;s1;s2;s3;P3;s4;s5;d5;s7;s10;d10;/rC:13.9586,-11.9244,0;15.2912,-12.696,0;12.6258,-12.696,0;16.6239,-11.9244,0;11.293,-11.9244,0;12.6258,-14.2391,0;17.9567,-12.696,0;9.9605,-12.696,0;11.293,-10.3811,0;19.2895,-11.9244,0;20.6221,-12.…
1	Lamotrigine	C9 H7 Cl2 N5	Full match	Full match	Full match	Full match	Full match	255.008	6.507	Mass Frontier 8/13/2020 10:54:53 PM 2D 16 17 0 0 0 0 0 0 0 0 1 V2000 8.5862 -8.9655 0.0000 Cl 0 0 0 0 0 0 0 0 0 0 0 0 9.2414 -8.5862 0.0000 C 0 0 0 0 0 0 0 0 0 0 0 0 9.8966 -8.9655 0.0000 C 0 0 0 0 0 0 0 0 0 0 0 0 10.5517 -8.5862 0.0000 C 0 0 0 0 0 0 0 0 0 0 0 0 10.5517 -7.7931 0.0000 C 0 0 0 0 0 0 0 0 0 0 0 0 9.8966 -7.4138 0.0000 C 0 0 0 0 0 0 0 0 0 0 0 0 9.2414 -7.7931 0.0000 C 0 0 0 0 0 0 0 0…	Lamotrigine	C9 H7 Cl2 N5	255.008	93.9	D00354	-5.59546e-05	-0.219423	NC1=NN=C(C(N)=N1)C1=CC=CC(Cl)=C1Cl	InChI=1S/C9H7Cl2N5/c10-5-3-1-2-4(6(5)11)7-8(12)14-9(13)16-15-7/h1-3H,(H4,12,13,14,16)_x000D_ AuxInfo=1/1/N:5,6,4,7,3,2,8,13,11,15,1,14,16,12,9,10/rA:16ClCCCCCCCNNCNCNClN/rB:s1;d2;s3;d4;s5;s2d6;s7;d8;s9;d10;s11;s8d12;s13;s3;s11;/rC:17.4657,-18.2372,0;18.7985,-17.4657,0;20.1312,-18.2372,0;21.4638,-17.4657,0;21.4638,-15.8524,0;20.1312,-15.0808,0;18.7985,-15.8524,0;17.4657,-15.0808,0;16.0629,-15.8524…
1	L-Glutamic acid	C5 H9 N O4	Full match	Full match	Full match	Full match	Full match	147.053	0.705	Mass Frontier 8/13/2020 10:54:42 PM 2D 10 9 0 0 0 0 0 0 0 0 1 V2000 0.5172 -1.3448 0.0000 O 0 0 0 0 0 0 0 0 0 0 0 0 1.1724 -0.9655 0.0000 C 0 0 0 0 0 0 0 0 0 0 0 0 1.8276 -1.3448 0.0000 C 0 0 0 0 0 0 0 0 0 0 0 0 1.1724 -0.2069 0.0000 O 0 0 0 0 0 0 0 0 0 0 0 0 2.4828 -0.9655 0.0000 C 0 0 0 0 0 0 0 0 0 0 0 0 3.1724 -1.3448 0.0000 C 0 0 0 0 0 0 0 0 0 0 0 0 3.8276 -0.9655 0.0000 C 0 0 0 0 0 0 0 0 0 0…	L-Glutamic acid	C5 H9 N O4	147.053	96.8	C00025	-2.09244e-05	-0.142291	N[C@@H](CCC(O)=O)C(O)=O	InChI=1/C5H9NO4/c6-3(5(9)10)1-2-4(7)8/h3H,1-2,6H2,(H,7,8)(H,9,10)/t3-/s2_x000D_ AuxInfo=1/1/N:5,3,6,2,7,8,1,4,9,10/E:(7,8)(9,10)/rA:10OCCOCCCNOO/rB:s1;s2;d2;s3;s5;s6;P6;s7;d7;/rC:1.0521,-2.7355,0;2.3848,-1.964,0;3.7176,-2.7355,0;2.3848,-.4209,0;5.0504,-1.964,0;6.4532,-2.7355,0;7.7859,-1.964,0;6.4532,-4.2786,0;9.1187,-2.7355,0;7.7859,-.4209,0;
1	L-Kynurenine	C10 H12 N2 O3	Full match	Full match	Full match	Full match	Full match	208.085	2.188	Mass Frontier 8/13/2020 10:54:44 PM 2D 15 15 0 0 0 0 0 0 0 0 1 V2000 0.7241 -0.9655 0.0000 C 0 0 0 0 0 0 0 0 0 0 0 0 1.3793 -1.3448 0.0000 C 0 0 0 0 0 0 0 0 0 0 0 0 1.3793 -2.1034 0.0000 C 0 0 0 0 0 0 0 0 0 0 0 0 0.7241 -2.4828 0.0000 C 0 0 0 0 0 0 0 0 0 0 0 0 0.0690 -2.1034 0.0000 C 0 0 0 0 0 0 0 0 0 0 0 0 0.0690 -1.3448 0.0000 C 0 0 0 0 0 0 0 0 0 0 0 0 0.7241 -0.2069 0.0000 N 0 0 0 0 0 0 0 0 0 …	L-Kynurenine	C10 H12 N2 O3	208.085	91.3	C00328	6.76123e-05	0.324927	N[C@@H](CC(=O)C1=C(N)C=CC=C1)C(O)=O	InChI=1/C10H12N2O3/c11-7-4-2-1-3-6(7)9(13)5-8(12)10(14)15/h1-4,8H,5,11-12H2,(H,14,15)/t8-/s2_x000D_ AuxInfo=1/1/N:4,5,3,6,9,2,1,11,8,12,7,13,10,14,15/E:(14,15)/rA:15CCCCCCNCCOCCNOO/rB:d1;s2;d3;s4;s1d5;s1;s2;s8;d8;s9;s11;N11;s12;d12;/rC:1.4729,-1.964,0;2.8057,-2.7355,0;2.8057,-4.2786,0;1.4729,-5.0504,0;.1404,-4.2786,0;.1404,-2.7355,0;1.4729,-.4209,0;4.1385,-1.964,0;5.5412,-2.7355,0;4.1385,-.4209,0…
1	L-Norleucine	C6 H13 N O2	Full match	Full match	Full match	Not the top hit	Full match	131.095	1.446	Mass Frontier 8/13/2020 10:54:41 PM 2D 9 8 0 0 0 0 0 0 0 0 1 V2000 10.5517 -7.8621 0.0000 C 0 0 0 0 0 0 0 0 0 0 0 0 11.2069 -7.4828 0.0000 C 0 0 0 0 0 0 0 0 0 0 0 0 11.8621 -7.8621 0.0000 C 0 0 0 0 0 0 0 0 0 0 0 0 12.5172 -7.4828 0.0000 C 0 0 0 0 0 0 0 0 0 0 0 0 13.1724 -7.8621 0.0000 C 0 0 0 0 0 0 0 0 0 0 0 0 13.8276 -7.4828 0.0000 C 0 0 0 0 0 0 0 0 0 0 0 0 13.1724 -8.6207 0.0000 N 0 0 0 0 0 0 0…	L-Norleucine	C6 H13 N O2	131.095	97.1	C01933	-6.54484e-05	-0.499245	CCCC[C@H](N)C(O)=O	InChI=1/C6H13NO2/c1-2-3-4-5(7)6(8)9/h5H,2-4,7H2,1H3,(H,8,9)/t5-/s2_x000D_ AuxInfo=1/1/N:1,2,3,4,5,6,7,8,9/E:(8,9)/rA:9CCCCCCNOO/rB:s1;s2;s3;s4;s5;P5;s6;d6;/rC:21.4638,-15.9927,0;22.7966,-15.2212,0;24.1294,-15.9927,0;25.462,-15.2212,0;26.7947,-15.9927,0;28.1275,-15.2212,0;26.7947,-17.5359,0;29.4603,-15.9927,0;28.1275,-13.6779,0;
1	L-Phenylalanine	C9 H11 N O2	Full match	Full match	Full match	Full match	Full match	165.079	2.521	Mass Frontier 8/13/2020 10:54:41 PM 2D 12 12 0 0 0 0 0 0 0 0 1 V2000 1.3448 -2.1034 0.0000 C 0 0 0 0 0 0 0 0 0 0 0 0 0.7241 -2.4483 0.0000 C 0 0 0 0 0 0 0 0 0 0 0 0 0.0690 -2.1034 0.0000 C 0 0 0 0 0 0 0 0 0 0 0 0 0.0690 -1.3448 0.0000 C 0 0 0 0 0 0 0 0 0 0 0 0 0.7241 -0.9310 0.0000 C 0 0 0 0 0 0 0 0 0 0 0 0 1.3448 -1.3448 0.0000 C 0 0 0 0 0 0 0 0 0 0 0 0 2.0000 -0.9310 0.0000 C 0 0 0 0 0 0 0 0 0 …	L-Phenylalanine	C9 H11 N O2	165.079	97.4	C00079	-4.04438e-05	-0.244997	N[C@@H](CC1=CC=CC=C1)C(O)=O	InChI=1/C9H11NO2/c10-8(9(11)12)6-7-4-2-1-3-5-7/h1-5,8H,6,10H2,(H,11,12)/t8-/s2_x000D_ AuxInfo=1/1/N:3,2,4,1,5,7,6,8,9,11,10,12/E:(2,3)(4,5)(11,12)/rA:12CCCCCCCCCONO/rB:d1;s2;d3;s4;s1d5;s6;s7;s8;s9;P8;d9;/rC:2.73,-4.27,0;1.47,-4.9702,0;.1401,-4.27,0;.1401,-2.73,0;1.47,-1.89,0;2.73,-2.73,0;4.0601,-1.89,0;5.3202,-2.73,0;6.6503,-1.89,0;7.9801,-2.73,0;5.3202,-4.27,0;6.6503,-.42,0;
1	L-Pyroglutamic acid	C5 H7 N O3	Full match	Full match	Full match	Full match	Full match	129.043	0.986	Mass Frontier 8/13/2020 10:54:41 PM 2D 9 9 0 0 0 0 0 0 0 0 1 V2000 1.6552 -0.7931 0.0000 N 0 0 0 0 0 0 0 0 0 0 0 0 2.2414 -1.2414 0.0000 C 0 0 0 0 0 0 0 0 0 0 0 0 2.0000 -1.9655 0.0000 C 0 0 0 0 0 0 0 0 0 0 0 0 1.2414 -1.9655 0.0000 C 0 0 0 0 0 0 0 0 0 0 0 0 1.0000 -1.2414 0.0000 C 0 0 0 0 0 0 0 0 0 0 0 0 0.2759 -1.0000 0.0000 O 0 0 0 0 0 0 0 0 0 0 0 0 2.9655 -1.0345 0.0000 C 0 0 0 0 0 0 0 0 0 0 …	L-Pyroglutamic acid	C5 H7 N O3	129.043	94.5	C01879	-5.39379e-06	-0.0417985	OC(=O)[C@@H]1CCC(=O)N1	InChI=1/C5H7NO3/c7-4-2-1-3(6-4)5(8)9/h3H,1-2H2,(H,6,7)(H,8,9)/t3-/s2_x000D_ AuxInfo=1/1/N:3,4,2,5,7,1,6,8,9/E:(8,9)/rA:9NCCCCOCOO/rB:s1;s2;s3;s1s4;d5;N2;d7;s7;/rC:3.3395,-1.6002,0;4.5223,-2.5047,0;4.0352,-3.9656,0;2.5047,-3.9656,0;2.0176,-2.5047,0;.5567,-2.0176,0;5.9832,-2.0872,0;6.3311,-.5567,0;7.0963,-3.1307,0;
1	L-Tyrosine	C9 H11 N O3	Full match	Full match	Full match	Full match	Full match	181.074	1.127	Mass Frontier 8/13/2020 10:54:41 PM 2D 13 13 0 0 0 0 0 0 0 0 1 V2000 10.4828 -3.6897 0.0000 C 0 0 0 0 0 0 0 0 0 0 0 0 9.8276 -4.8276 0.0000 N 0 0 0 0 0 0 0 0 0 0 0 0 9.8276 -4.0690 0.0000 C 0 0 0 0 0 0 0 0 0 0 0 0 9.1724 -3.6897 0.0000 C 0 0 0 0 0 0 0 0 0 0 0 0 8.4828 -4.0690 0.0000 C 0 0 0 0 0 0 0 0 0 0 0 0 8.4828 -4.8276 0.0000 C 0 0 0 0 0 0 0 0 0 0 0 0 7.8276 -5.2069 0.0000 C 0 0 0 0 0 0 0 0 0…	L-Tyrosine	C9 H11 N O3	181.074	98.1	C00082	-4.77629e-06	-0.0263776	N[C@@H](CC1=CC=C(O)C=C1)C(O)=O	InChI=1/C9H11NO3/c10-8(9(12)13)5-6-1-3-7(11)4-2-6/h1-4,8,11H,5,10H2,(H,12,13)/t8-/s2_x000D_ AuxInfo=1/1/N:6,11,7,10,4,5,8,3,1,2,9,12,13/E:(1,2)(3,4)(12,13)/rA:13CNCCCCCCOCCOO/rB:;s1p2;s3;s4;d5;s6;d7;s8;s8;s5d10;d1;s1;/rC:21.3237,-7.5054,0;19.9909,-9.8201,0;19.9909,-8.277,0;18.6581,-7.5054,0;17.2553,-8.277,0;17.2553,-9.8201,0;15.9226,-10.5917,0;14.5898,-9.8201,0;13.257,-10.5917,0;14.5898,-8.277,0;…
1	Metformin	C4 H11 N5	Full match	Full match	Full match	Full match	Full match	129.101	0.796	Mass Frontier 8/13/2020 10:54:47 PM 2D 9 8 0 0 0 0 0 0 0 0 1 V2000 3.7586 -4.8621 0.0000 C 0 0 0 0 0 0 0 0 0 0 0 0 4.4138 -4.4828 0.0000 N 0 0 0 0 0 0 0 0 0 0 0 0 5.0690 -4.8621 0.0000 C 0 0 0 0 0 0 0 0 0 0 0 0 5.7241 -4.4828 0.0000 N 0 0 0 0 0 0 0 0 0 0 0 0 6.3793 -4.8621 0.0000 C 0 0 0 0 0 0 0 0 0 0 0 0 7.0345 -4.4828 0.0000 N 0 0 0 0 0 0 0 0 0 0 0 0 4.4138 -3.7241 0.0000 C 0 0 0 0 0 0 0 0 0 0 …	Metformin	C4 H11 N5	129.101	82.9	C07151	3.04637e-05	0.235968	CN(C)C(=N)NC(N)=N	InChI=1S/C4H11N5/c1-9(2)4(7)8-3(5)6/h1-2H3,(H5,5,6,7,8)_x000D_ AuxInfo=1/1/N:1,7,5,3,6,9,8,4,2/E:(1,2)(5,6)/rA:9CNCNCNCNN/rB:s1;s2;s3;s4;s5;s2;d3;d5;/rC:7.6456,-9.8903,0;8.9784,-9.1187,0;10.3111,-9.8903,0;11.6437,-9.1187,0;12.9765,-9.8903,0;14.3093,-9.1187,0;8.9784,-7.5754,0;10.3111,-11.4334,0;12.9765,-11.4334,0;
1	Methyl dihydrojasmonate	C13 H22 O3	Full match	Full match	Full match	Full match	Not the top hit	226.157	8.899	Mass Frontier 8/13/2020 10:54:36 PM 2D 16 16 0 0 0 0 0 0 0 0 1 V2000 0.6207 -1.8276 0.0000 C 0 0 0 0 0 0 0 0 0 0 0 0 1.2759 -2.2069 0.0000 C 0 0 0 0 0 0 0 0 0 0 0 0 1.9310 -1.8276 0.0000 C 0 0 0 0 0 0 0 0 0 0 0 0 2.5862 -2.2069 0.0000 C 0 0 0 0 0 0 0 0 0 0 0 0 3.2414 -1.8276 0.0000 C 0 0 0 0 0 0 0 0 0 0 0 0 3.8966 -2.2069 0.0000 C 0 0 0 0 0 0 0 0 0 0 0 0 4.0000 -2.9655 0.0000 C 0 0 0 0 0 0 0 0 0 …	Methyl dihydrojasmonate	C13 H22 O3	226.157	71.4		-2.92008e-05	-0.129117	CCCCCC1C(CC(=O)OC)CCC1=O	InChI=1/C13H22O3/c1-3-4-5-6-11-10(7-8-12(11)14)9-13(15)16-2/h10-11H,3-9H2,1-2H3_x000D_ AuxInfo=1/0/N:1,14,2,3,4,5,9,8,11,10,6,7,12,16,15,13/rA:16CCCCCCCCCCCCOCOO/rB:s1;s2;s3;s4;s5;s6;s7;s8;s6s9;s10;s11;s12;s13;d12;d7;/rC:1.2626,-3.7176,0;2.5954,-4.4892,0;3.928,-3.7176,0;5.2607,-4.4892,0;6.5935,-3.7176,0;7.9263,-4.4892,0;8.1366,-6.0323,0;9.6096,-6.383,0;10.3811,-5.0504,0;9.3291,-3.858,0;9.6797,-2.…
1	Methyl indole-3-acetate	C11 H11 N O2	Full match	Full match	Full match	Not the top hit	Full match	189.079	7.304	Mass Frontier 8/13/2020 10:54:47 PM 2D 14 15 0 0 0 0 0 0 0 0 1 V2000 5.7586 -4.3448 0.0000 C 0 0 0 0 0 0 0 0 0 0 0 0 5.1034 -4.7241 0.0000 C 0 0 0 0 0 0 0 0 0 0 0 0 5.1034 -5.4828 0.0000 C 0 0 0 0 0 0 0 0 0 0 0 0 5.7586 -5.8621 0.0000 C 0 0 0 0 0 0 0 0 0 0 0 0 6.4138 -5.4828 0.0000 C 0 0 0 0 0 0 0 0 0 0 0 0 6.4138 -4.7241 0.0000 C 0 0 0 0 0 0 0 0 0 0 0 0 7.1379 -4.4828 0.0000 N 0 0 0 0 0 0 0 0 0 …	Methyl indole-3-acetate	C11 H11 N O2	189.079	84.9	C20635	5.87493e-05	0.310713	COC(=O)CC1=CNC2=CC=CC=C12	InChI=1S/C11H11NO2/c1-14-11(13)6-8-7-12-10-5-3-2-4-9(8)10/h2-5,7,12H,6H2,1H3_x000D_ AuxInfo=1/0/N:13,3,2,4,1,10,8,9,5,6,11,7,14,12/rA:14CCCCCCNCCCCOCO/rB:s1;d2;s3;d4;d1s5;s6;s7;s5d8;s9;s10;s11;s12;d11;/rC:11.6887,-8.819,0;10.3588,-9.5889,0;10.3588,-11.1289,0;11.6887,-11.8988,0;13.0187,-11.1289,0;13.0187,-9.5889,0;14.4884,-9.0991,0;15.3984,-10.3588,0;14.4884,-11.6187,0;14.9784,-13.0887,0;16.5182,-…
1	Methyldienolone	C19 H26 O2	Full match	Full match	Not the top hit	Partial match	Full match	286.193	9.708	Mass Frontier 8/13/2020 10:55:08 PM 2D 21 24 0 0 0 0 0 0 0 0 1 V2000 12.5172 -7.2759 0.0000 O 0 0 0 0 0 0 0 0 0 0 0 0 12.6552 -8.0345 0.0000 C 0 0 0 0 0 0 0 0 0 0 0 0 13.1034 -8.6552 0.0000 C 0 0 0 0 0 0 0 0 0 0 0 0 12.6552 -9.2759 0.0000 C 0 0 0 0 0 0 0 0 0 0 0 0 11.9310 -9.0345 0.0000 C 0 0 0 0 0 0 0 0 0 0 0 0 11.2759 -9.4138 0.0000 C 0 0 0 0 0 0 0 0 0 0 0 0 11.2759 -10.1724 0.0000 C 0 0 0 0 0 …	Methyldienolone	C19 H26 O2	286.193	82.5		-5.55196e-05	-0.193993	C[C@]1(O)CCC2C3CCC4=CC(=O)CCC4=C3CC[C@]12C	InChI=1/C19H26O2/c1-18-9-7-15-14-6-4-13(20)11-12(14)3-5-16(15)17(18)8-10-19(18,2)21/h11,16-17,21H,3-10H2,1-2H3/t16?,17?,18-,19-/s2_x000D_ AuxInfo=1/0/N:19,20,8,12,7,13,16,4,17,3,10,9,11,14,15,6,5,18,2,21,1/rA:21OCCCCCCCCCCCCCCCCCCCO/rB:p1;s2;s3;s4;s5;s6;s7;s8;d9;s10;s11;s12;s9s13;s6d14;s15;s16;s2s5s17;P18;N2;d11;/rC:25.4363,-14.7854,0;25.7167,-16.3269,0;26.6275,-17.5883,0;25.7167,-18.8496,0;24.24…
1	Metronidazole	C6 H9 N3 O3	Full match	Full match	Full match	Full match	Full match	171.064	3.497	Mass Frontier 8/13/2020 10:54:56 PM 2D 12 12 0 0 0 0 0 0 0 0 1 V2000 3.8621 -2.5517 0.0000 O 0 0 0 0 0 0 0 0 0 0 0 0 3.4138 -3.1724 0.0000 C 0 0 0 0 0 0 0 0 0 0 0 0 3.7241 -3.8621 0.0000 C 0 0 0 0 0 0 0 0 0 0 0 0 3.2759 -4.4828 0.0000 N 0 0 0 0 0 0 0 0 0 0 0 0 2.5172 -4.4828 0.0000 C 0 0 0 0 0 0 0 0 0 0 0 0 2.2759 -5.2069 0.0000 N 0 0 0 0 0 0 0 0 0 0 0 0 2.8966 -5.6552 0.0000 C 0 0 0 0 0 0 0 0 0 …	Metronidazole	C6 H9 N3 O3	171.064	83.8	D00409	-2.62461e-05	-0.153428	CC1=NC=C(N1CCO)N(=O)=O	InChI=1S/C6H9N3O3/c1-5-7-4-6(9(11)12)8(5)2-3-10/h4,10H,2-3H2,1H3_x000D_ AuxInfo=1/0/N:11,3,2,7,5,8,6,4,9,1,10,12/E:(11,12)/CRV:9.5/rA:12OCCNCNCCNOCO/rB:s1;s2;s3;s4;d5;s6;s4d7;s8;d9;s5;d9;/rC:7.7688,-5.1328,0;6.867,-6.3814,0;7.4912,-7.7688,0;6.5896,-9.0173,0;5.0634,-9.0173,0;4.5781,-10.4739,0;5.8266,-11.3757,0;7.075,-10.4739,0;8.5317,-10.9595,0;8.8091,-12.416,0;4.1619,-7.7688,0;9.6415,-9.9189,0;
1	Mono(2-ethylhexyl) phthalate (MEHP)	C16 H22 O4	Full match	Full match	Not the top hit	Partial match	Full match	278.152	9.864	Mass Frontier 8/13/2020 10:54:41 PM 2D 20 20 0 0 0 0 0 0 0 0 1 V2000 5.3793 -11.3448 0.0000 C 0 0 0 0 0 0 0 0 0 0 0 0 6.0345 -11.7241 0.0000 C 0 0 0 0 0 0 0 0 0 0 0 0 6.0345 -12.4828 0.0000 C 0 0 0 0 0 0 0 0 0 0 0 0 5.3793 -12.8621 0.0000 C 0 0 0 0 0 0 0 0 0 0 0 0 4.7241 -12.4828 0.0000 C 0 0 0 0 0 0 0 0 0 0 0 0 4.7241 -11.7241 0.0000 C 0 0 0 0 0 0 0 0 0 0 0 0 6.6897 -11.3448 0.0000 C 0 0 0 0 0 0…	Mono(2-ethylhexyl) phthalate (MEHP)	C16 H22 O4	278.152	95.9	C03343	-0.000189565	-0.681517	CCCCC(CC)COC(=O)C1=CC=CC=C1C(O)=O	InChI=1/C16H22O4/c1-3-5-8-12(4-2)11-20-16(19)14-10-7-6-9-13(14)15(17)18/h6-7,9-10,12H,3-5,8,11H2,1-2H3,(H,17,18)_x000D_ AuxInfo=1/1/N:20,17,19,16,18,6,5,15,1,4,13,14,2,3,7,10,8,9,11,12/E:(17,18)/rA:20CCCCCCCOOCOOCCCCCCCC/rB:d1;s2;d3;s4;s1d5;s2;d7;s7;s3;d10;s10;s12;s13;s14;s14;s16;s15;s18;s19;/rC:10.9423,-23.0771,0;12.2751,-23.8487,0;12.2751,-25.392,0;10.9423,-26.1635,0;9.6096,-25.392,0;9.6096,-23…
1	Monoolein	C21 H40 O4	Full match	Full match	Full match	Full match	Not the top hit	356.292	11.242	Mass Frontier 8/13/2020 10:54:44 PM 2D 25 24 0 0 0 0 0 0 0 0 1 V2000 13.0000 -6.4138 0.0000 C 0 0 0 0 0 0 0 0 0 0 0 0 12.3448 -6.0345 0.0000 C 0 0 0 0 0 0 0 0 0 0 0 0 12.3448 -5.2759 0.0000 C 0 0 0 0 0 0 0 0 0 0 0 0 11.6897 -4.8966 0.0000 C 0 0 0 0 0 0 0 0 0 0 0 0 11.6897 -4.1379 0.0000 C 0 0 0 0 0 0 0 0 0 0 0 0 11.0345 -3.7586 0.0000 C 0 0 0 0 0 0 0 0 0 0 0 0 11.0345 -3.0000 0.0000 C 0 0 0 0 0 0…	Monoolein	C21 H40 O4	356.293	92.9		-0.000204322	-0.573467	CCCCCCCC\C=C/CCCCCCCC(=O)OCC(O)CO	InChI=1/C21H40O4/c1-2-3-4-5-6-7-8-9-10-11-12-13-14-15-16-17-21(24)25-19-20(23)18-22/h9-10,20,22-23H,2-8,11-19H2,1H3/b10-9-_x000D_ AuxInfo=1/0/N:1,2,3,4,5,6,7,8,9,10,11,12,13,14,15,16,17,22,20,21,18,23,25,24,19/rA:25CCCCCCCCCCCCCCCCCCOCCCOOO/rB:s1;s2;s3;s4;s5;s6;s7;s8;d-9;s10;s11;s12;s13;s14;s15;s16;s17;s18;s19;s20;s21;s22;d18;s21;/rC:26.444,-13.0467,0;25.1113,-12.2751,0;25.1113,-10.732,0;23.7787,…
1	N3,N4-Dimethyl-L-arginine	C8 H18 N4 O2	Full match	Full match	Full match	Partial match	Full match	202.143	0.773	Mass Frontier 8/13/2020 10:54:45 PM 2D 14 13 0 0 0 0 0 0 0 0 1 V2000 4.6897 -8.3793 0.0000 C 0 0 0 0 0 0 0 0 0 0 0 0 5.3448 -8.7586 0.0000 N 0 0 0 0 0 0 0 0 0 0 0 0 6.0000 -8.3793 0.0000 C 0 0 0 0 0 0 0 0 0 0 0 0 6.6552 -8.7586 0.0000 N 0 0 0 0 0 0 0 0 0 0 0 0 7.3103 -8.3793 0.0000 C 0 0 0 0 0 0 0 0 0 0 0 0 7.9655 -8.7586 0.0000 C 0 0 0 0 0 0 0 0 0 0 0 0 8.6207 -8.3793 0.0000 C 0 0 0 0 0 0 0 0 0 …	N3,N4-Dimethyl-L-arginine	C8 H18 N4 O2	202.143	76.9		2.55769e-05	0.126529	CNC(NC)=NCCC[C@H](N)C(O)=O	InChI=1/C8H18N4O2/c1-10-8(11-2)12-5-3-4-6(9)7(13)14/h6H,3-5,9H2,1-2H3,(H,13,14)(H2,10,11,12)/t6-/s2_x000D_ AuxInfo=1/1/N:1,12,6,7,5,8,9,3,14,2,11,4,10,13/E:(1,2)(10,11)(13,14)/rA:14CNCNCCCCCONCON/rB:s1;s2;d3;s4;s5;s6;s7;s8;s9;s3;s11;d9;P8;/rC:9.5396,-17.0448,0;10.8722,-17.8164,0;12.2049,-17.0448,0;13.5377,-17.8164,0;14.8703,-17.0448,0;16.2031,-17.8164,0;17.5359,-17.0448,0;18.8686,-17.8164,0;20.20…
1	N6-Acetyl-L-lysine	C8 H16 N2 O3	Full match	Full match	Full match	Partial match	Full match	188.116	0.859	Mass Frontier 8/13/2020 10:54:44 PM 2D 13 12 0 0 0 0 0 0 0 0 1 V2000 6.0690 -0.9655 0.0000 O 0 0 0 0 0 0 0 0 0 0 0 0 5.4138 -1.3448 0.0000 C 0 0 0 0 0 0 0 0 0 0 0 0 4.7586 -0.9655 0.0000 C 0 0 0 0 0 0 0 0 0 0 0 0 4.0345 -1.3448 0.0000 C 0 0 0 0 0 0 0 0 0 0 0 0 3.3448 -0.9655 0.0000 C 0 0 0 0 0 0 0 0 0 0 0 0 2.6897 -1.3448 0.0000 C 0 0 0 0 0 0 0 0 0 0 0 0 2.0345 -0.9655 0.0000 C 0 0 0 0 0 0 0 0 0 …	N6-Acetyl-L-lysine	C8 H16 N2 O3	188.116	92.5	C02727	-1.87896e-05	-0.0998832	CC(=O)NCCCC[C@H](N)C(O)=O	InChI=1/C8H16N2O3/c1-6(11)10-5-3-2-4-7(9)8(12)13/h7H,2-5,9H2,1H3,(H,10,11)(H,12,13)/t7-/s2_x000D_ AuxInfo=1/1/N:10,5,6,4,7,9,3,2,11,8,13,1,12/E:(12,13)/rA:13OCCCCCCNCCNOO/rB:s1;s2;s3;s4;s5;s6;s7;s8;s9;N3;d2;d9;/rC:12.3453,-1.964,0;11.0125,-2.7355,0;9.6797,-1.964,0;8.2068,-2.7355,0;6.8038,-1.964,0;5.4713,-2.7355,0;4.1385,-1.964,0;2.8057,-2.7355,0;1.4729,-1.964,0;.1404,-2.7355,0;9.6797,-.4209,0;11.…
1	N-Acetyl-L-carnosine	C11 H16 N4 O4	Full match	Full match	Full match	Not the top hit	Full match	268.117	0.857	Mass Frontier 8/13/2020 10:54:53 PM 2D 19 19 0 0 0 0 0 0 0 0 1 V2000 0.7241 -0.2414 0.0000 C 0 0 0 0 0 0 0 0 0 0 0 0 0.2069 -0.7931 0.0000 N 0 0 0 0 0 0 0 0 0 0 0 0 0.5862 -1.4483 0.0000 C 0 0 0 0 0 0 0 0 0 0 0 0 1.3448 -1.3103 0.0000 N 0 0 0 0 0 0 0 0 0 0 0 0 1.4138 -0.5517 0.0000 C 0 0 0 0 0 0 0 0 0 0 0 0 2.0690 -0.1724 0.0000 C 0 0 0 0 0 0 0 0 0 0 0 0 2.7241 -0.5862 0.0000 C 0 0 0 0 0 0 0 0 0 …	N-Acetyl-L-carnosine	C11 H16 N4 O4	268.117	91.7		-7.54198e-05	-0.281294	CC(=O)NCCC(=O)N[C@H](CC1=CN=CN1)C(O)=O	InChI=1/C11H16N4O4/c1-7(16)13-3-2-10(17)15-9(11(18)19)4-8-5-12-6-14-8/h5-6,9H,2-4H2,1H3,(H,12,14)(H,13,16)(H,15,17)(H,18,19)/t9-/s2_x000D_ AuxInfo=1/1/N:14,10,11,6,1,3,13,5,7,9,15,2,12,4,8,19,18,16,17/E:(18,19)/rA:19CNCNCCCNCCCNCCCOOOO/rB:s1;d2;s3;d1s4;s5;s6;P7;s8;s9;s10;s11;s12;s13;s7;s15;d15;d9;d13;/rC:1.4729,-.491,0;.4209,-1.6133,0;1.1924,-2.9461,0;2.7355,-2.6654,0;2.8759,-1.1222,0;4.2087,-.35…
1	N-Acetylornithine	C7 H14 N2 O3	Full match	Full match	Full match	Partial match	Full match	174.1	0.792	Mass Frontier 8/13/2020 10:54:48 PM 2D 12 11 0 0 0 0 0 0 0 0 1 V2000 3.8276 -2.8966 0.0000 N 0 0 0 0 0 0 0 0 0 0 0 0 4.4828 -2.5172 0.0000 C 0 0 0 0 0 0 0 0 0 0 0 0 5.1379 -2.8966 0.0000 C 0 0 0 0 0 0 0 0 0 0 0 0 5.7931 -2.5172 0.0000 C 0 0 0 0 0 0 0 0 0 0 0 0 6.4483 -2.8966 0.0000 C 0 0 0 0 0 0 0 0 0 0 0 0 7.1034 -2.5172 0.0000 N 0 0 0 0 0 0 0 0 0 0 0 0 7.7586 -2.8966 0.0000 C 0 0 0 0 0 0 0 0 0 …	N-Acetylornithine	C7 H14 N2 O3	174.1	77.3		4.84486e-05	0.278279	CC(=O)NC(CCCN)C(O)=O	InChI=1/C7H14N2O3/c1-5(10)9-6(7(11)12)3-2-4-8/h6H,2-4,8H2,1H3,(H,9,10)(H,11,12)_x000D_ AuxInfo=1/1/N:8,3,4,2,7,5,9,1,6,12,10,11/E:(11,12)/rA:12NCCCCNCCCOOO/rB:s1;s2;s3;s4;s5;s6;s7;s5;s9;d9;d7;/rC:7.7854,-5.8917,0;9.1181,-5.12,0;10.4506,-5.8917,0;11.7833,-5.12,0;13.116,-5.8917,0;14.4485,-5.12,0;15.7812,-5.8917,0;17.1139,-5.12,0;13.116,-7.4348,0;14.4485,-8.2063,0;11.7833,-8.2063,0;15.7812,-7.4348,0;
1	Naproxen	C14 H14 O3	Full match	Full match	Full match	Full match	Full match	230.094	8.763	Mass Frontier 8/13/2020 10:54:45 PM 2D 17 18 0 0 0 0 0 0 0 0 1 V2000 9.0345 -10.6207 0.0000 C 0 0 0 0 0 0 0 0 0 0 0 0 8.3793 -11.0000 0.0000 C 0 0 0 0 0 0 0 0 0 0 0 0 7.6897 -10.6207 0.0000 C 0 0 0 0 0 0 0 0 0 0 0 0 7.0345 -11.0000 0.0000 C 0 0 0 0 0 0 0 0 0 0 0 0 6.3793 -10.6207 0.0000 C 0 0 0 0 0 0 0 0 0 0 0 0 6.3793 -9.8621 0.0000 C 0 0 0 0 0 0 0 0 0 0 0 0 7.0345 -9.4828 0.0000 C 0 0 0 0 0 0 0…	Naproxen	C14 H14 O3	230.094	96	C01517	-1.17338e-05	-0.0509958	COC1=CC=C2C=C(C=CC2=C1)C(C)C(O)=O	InChI=1/C14H14O3/c1-9(14(15)16)10-3-4-12-8-13(17-2)6-5-11(12)7-10/h3-9H,1-2H3,(H,15,16)_x000D_ AuxInfo=1/1/N:16,15,1,2,7,6,9,4,11,10,8,3,5,12,13,17,14/E:(15,16)/rA:17CCCCCCCCCCCCOOCCO/rB:d1;s2;d3;s4;d5;s6;s3d7;s8;s1d9;s10;s11;s12;s5;s14;s11;d12;/rC:18.3776,-21.6042,0;17.0448,-22.3757,0;15.6421,-21.6042,0;14.3093,-22.3757,0;12.9765,-21.6042,0;12.9765,-20.0611,0;14.3093,-19.2895,0;15.6421,-20.0611,…
1	Nicotinamide	C6 H6 N2 O	Full match	Full match	Full match	Partial match	Full match	122.048	1.032	Mass Frontier 8/13/2020 10:54:49 PM 2D 9 9 0 0 0 0 0 0 0 0 1 V2000 5.6897 -4.9655 0.0000 C 0 0 0 0 0 0 0 0 0 0 0 0 5.0345 -4.5862 0.0000 N 0 0 0 0 0 0 0 0 0 0 0 0 4.3793 -4.9655 0.0000 C 0 0 0 0 0 0 0 0 0 0 0 0 4.3793 -5.7241 0.0000 C 0 0 0 0 0 0 0 0 0 0 0 0 5.0345 -6.1034 0.0000 C 0 0 0 0 0 0 0 0 0 0 0 0 5.6897 -5.7241 0.0000 C 0 0 0 0 0 0 0 0 0 0 0 0 6.3448 -6.1034 0.0000 C 0 0 0 0 0 0 0 0 0 0 …	Nicotinamide	C6 H6 N2 O	122.048	83.8	C00153	-4.6812e-05	-0.383554	NC(=O)C1=CC=CN=C1	InChI=1S/C6H6N2O/c7-6(9)5-2-1-3-8-4-5/h1-4H,(H2,7,9)_x000D_ AuxInfo=1/1/N:4,5,3,1,6,7,8,2,9/rA:9CNCCCCCNO/rB:d1;s2;d3;s4;s1d5;s6;s7;d7;/rC:11.5737,-10.1006,0;10.241,-9.3291,0;8.9082,-10.1006,0;8.9082,-11.6437,0;10.241,-12.4153,0;11.5737,-11.6437,0;12.9063,-12.4153,0;14.2391,-11.6437,0;12.9063,-13.9586,0;
1	Nootkatone	C15 H22 O	Full match	Full match	Not the top hit	Full match	Full match	218.167	10.625	Mass Frontier 8/13/2020 10:54:56 PM 2D 16 17 0 0 0 0 0 0 0 0 1 V2000 6.2759 -6.2069 0.0000 C 0 0 0 0 0 0 0 0 0 0 0 0 6.9310 -6.5862 0.0000 C 0 0 0 0 0 0 0 0 0 0 0 0 6.9310 -7.3448 0.0000 C 0 0 0 0 0 0 0 0 0 0 0 0 6.2759 -7.7241 0.0000 C 0 0 0 0 0 0 0 0 0 0 0 0 5.6207 -7.3448 0.0000 C 0 0 0 0 0 0 0 0 0 0 0 0 5.6207 -6.5862 0.0000 C 0 0 0 0 0 0 0 0 0 0 0 0 7.5862 -7.7241 0.0000 C 0 0 0 0 0 0 0 0 0 …	Nootkatone	C15 H22 O	218.167	75.7	C17914	-1.38396e-05	-0.0634358	C[C@@H]1CC(=O)C=C2CCC(C[C@@]12C)C(C)=C	InChI=1/C15H22O/c1-10(2)12-5-6-13-8-14(16)7-11(3)15(13,4)9-12/h8,11-12H,1,5-7,9H2,2-4H3/t11-,12?,15+/s2_x000D_ AuxInfo=1/0/N:13,14,16,15,8,7,6,4,10,12,1,9,3,5,2,11/rA:16CCCCCCCCCCOCCCCC/rB:s1;s2;d3;s4;s1s5;s3;s7;s8;s2s9;d5;s9;d12;s12;P2;P1;/rC:12.7662,-12.6258,0;14.0987,-13.3974,0;14.0987,-14.9405,0;12.7662,-15.712,0;11.4334,-14.9405,0;11.4334,-13.3974,0;15.4315,-15.712,0;16.7643,-14.9405,0;16.76…
1	NP-000124	C12 H20 O4	Full match	Full match	No results	Partial match	Full match	228.136	8.661	Mass Frontier 8/13/2020 10:54:28 PM 2D 16 15 0 0 0 0 0 0 0 0 1 V2000 0.5172 -1.4828 0.0000 C 0 0 0 0 0 0 0 0 0 0 0 0 1.1724 -1.8621 0.0000 O 0 0 0 0 0 0 0 0 0 0 0 0 1.8276 -1.4828 0.0000 C 0 0 0 0 0 0 0 0 0 0 0 0 2.4828 -1.8621 0.0000 C 0 0 0 0 0 0 0 0 0 0 0 0 3.1379 -1.4828 0.0000 C 0 0 0 0 0 0 0 0 0 0 0 0 3.7931 -1.8621 0.0000 C 0 0 0 0 0 0 0 0 0 0 0 0 4.4483 -1.4828 0.0000 C 0 0 0 0 0 0 0 0 0 …	NP-000124	C12 H20 O4	228.136	82.9		4.84543e-05	0.212392	COC(=O)C(=C)CCCCCCCC(O)=O	InChI=1S/C12H20O4/c1-10(12(15)16-2)8-6-4-3-5-7-9-11(13)14/h1,3-9H2,2H3,(H,13,14)_x000D_ AuxInfo=1/1/N:15,1,8,7,9,6,10,5,11,4,12,3,13,16,14,2/E:(13,14)/rA:16COCCCCCCCCCCOOCO/rB:s1;s2;s3;s4;s5;s6;s7;s8;s9;s10;s11;d12;d3;d4;s12;/rC:1.0521,-3.0162,0;2.3848,-3.7878,0;3.7176,-3.0162,0;5.0504,-3.7878,0;6.383,-3.0162,0;7.7158,-3.7878,0;9.0485,-3.0162,0;10.3811,-3.7878,0;11.7139,-3.0162,0;13.0467,-3.7878,…
1	NP-003024	C12 H14 O5	Full match	Full match	No results	Partial match	Not the top hit	238.084	7.016	Mass Frontier 8/13/2020 10:54:31 PM 2D 17 18 0 0 0 0 0 0 0 0 1 V2000 4.4483 -1.8621 0.0000 C 0 0 0 0 0 0 0 0 0 0 0 0 3.7931 -1.4828 0.0000 O 0 0 0 0 0 0 0 0 0 0 0 0 3.1379 -1.8621 0.0000 C 0 0 0 0 0 0 0 0 0 0 0 0 2.4828 -1.4828 0.0000 C 0 0 0 0 0 0 0 0 0 0 0 0 1.8276 -1.8621 0.0000 C 0 0 0 0 0 0 0 0 0 0 0 0 1.1724 -1.4828 0.0000 C 0 0 0 0 0 0 0 0 0 0 0 0 0.5172 -1.8621 0.0000 C 0 0 0 0 0 0 0 0 0 …	NP-003024	C12 H14 O5	238.084	70.7		4.67806e-06	0.0196488	COC1=C(CO)C(O)=C2C(=O)CCC(O)C2=C1	InChI=1/C12H14O5/c1-17-10-4-6-8(14)2-3-9(15)11(6)12(16)7(10)5-13/h4,8,13-14,16H,2-3,5H2,1H3_x000D_ AuxInfo=1/0/N:1,7,8,4,13,5,12,6,9,3,10,11,14,16,17,15,2/rA:17COCCCCCCCCCCCOOOO/rB:s1;s2;s3;d4;s5;s6;s7;s8;s5s9;d10;d3s11;s12;s13;s11;s6;d9;/rC:9.0485,-3.7878,0;7.7158,-3.0162,0;6.383,-3.7878,0;5.0504,-3.0162,0;3.7176,-3.7878,0;2.3848,-3.0162,0;1.0521,-3.7878,0;1.0521,-5.3309,0;2.3848,-6.1025,0;3.717…
1	NP-008274	C15 H20 O4	Full match	Full match	No results	Not the top hit	Full match	264.136	8.304	Mass Frontier 8/13/2020 10:54:32 PM 2D 19 21 0 0 0 0 0 0 0 0 1 V2000 2.3103 -3.3793 0.0000 C 0 0 0 0 0 0 0 0 0 0 0 0 2.3103 -2.6207 0.0000 C 0 0 0 0 0 0 0 0 0 0 0 0 2.9655 -3.0000 0.0000 C 0 0 0 0 0 0 0 0 0 0 0 0 3.6207 -2.6207 0.0000 C 0 0 0 0 0 0 0 0 0 0 0 0 4.3448 -2.8621 0.0000 O 0 0 0 0 0 0 0 0 0 0 0 0 4.7931 -2.2414 0.0000 C 0 0 0 0 0 0 0 0 0 0 0 0 4.3448 -1.6552 0.0000 C 0 0 0 0 0 0 0 0 0 …	NP-008274	C15 H20 O4	264.136	74.5		-1.04161e-05	-0.0394346	CC1=COC2=C1C(=O)C1C(C)(O)CCC(O)C1(C)C2	InChI=1/C15H20O4/c1-8-7-19-9-6-14(2)10(16)4-5-15(3,18)13(14)12(17)11(8)9/h7,10,13,16,18H,4-6H2,1-3H3_x000D_ AuxInfo=1/0/N:18,1,16,13,12,3,6,7,4,14,8,9,10,2,11,15,19,17,5/rA:19CCCCOCCCCCCCCCOCOCO/rB:s1;s2;s3;s4;s5;d6;d4s7;s8;s2s9;s10;s11;s12;s2s13;s14;s11;s11;s7;d9;/rC:4.6995,-6.874,0;4.6995,-5.3309,0;6.0323,-6.1025,0;7.3651,-5.3309,0;8.838,-5.822,0;9.7499,-4.5594,0;8.838,-3.3669,0;7.3651,-3.7878,…
1	NP-011223	C10 H18 O3	Full match	Full match	No results	Partial match	Full match	186.126	10.985	Mass Frontier 8/13/2020 10:54:23 PM 2D 13 13 0 0 0 0 0 0 0 0 1 V2000 0.5172 -3.0000 0.0000 C 0 0 0 0 0 0 0 0 0 0 0 0 1.1724 -2.6207 0.0000 C 0 0 0 0 0 0 0 0 0 0 0 0 1.8276 -3.0000 0.0000 C 0 0 0 0 0 0 0 0 0 0 0 0 2.4828 -2.6207 0.0000 C 0 0 0 0 0 0 0 0 0 0 0 0 3.1379 -3.0000 0.0000 C 0 0 0 0 0 0 0 0 0 0 0 0 3.7931 -2.6207 0.0000 C 0 0 0 0 0 0 0 0 0 0 0 0 4.4483 -3.0000 0.0000 C 0 0 0 0 0 0 0 0 0 …	NP-011223	C10 H18 O3	186.126	75		-5.41978e-05	-0.29119	CCCCCC1CC(O)CC(=O)O1	InChI=1/C10H18O3/c1-2-3-4-5-9-6-8(11)7-10(12)13-9/h8-9,11H,2-7H2,1H3_x000D_ AuxInfo=1/0/N:1,2,3,4,5,7,9,8,6,10,13,11,12/rA:13CCCCCCCCCCOOO/rB:s1;s2;s3;s4;s5;s6;s7;s8;s9;d10;s6s10;s8;/rC:1.0521,-6.1025,0;2.3848,-5.3309,0;3.7176,-6.1025,0;5.0504,-5.3309,0;6.383,-6.1025,0;7.7158,-5.3309,0;9.0485,-6.1025,0;10.3811,-5.3309,0;10.3811,-3.7878,0;9.0485,-3.0162,0;9.0485,-1.4729,0;7.7158,-3.7878,0;11.7139,…
1	NP-016455	C11 H18 N2 O4	Full match	Full match	No results	Partial match	Full match	242.127	5.821	Mass Frontier 8/13/2020 10:54:23 PM 2D 17 17 0 0 0 0 0 0 0 0 1 V2000 0.5172 -4.1379 0.0000 C 0 0 0 0 0 0 0 0 0 0 0 0 1.1724 -3.7586 0.0000 C 0 0 0 0 0 0 0 0 0 0 0 0 1.8276 -4.1379 0.0000 C 0 0 0 0 0 0 0 0 0 0 0 0 2.4828 -3.7586 0.0000 C 0 0 0 0 0 0 0 0 0 0 0 0 3.1379 -4.1379 0.0000 C 0 0 0 0 0 0 0 0 0 0 0 0 3.7931 -3.7586 0.0000 N 0 0 0 0 0 0 0 0 0 0 0 0 3.7931 -3.0000 0.0000 C 0 0 0 0 0 0 0 0 0 …	NP-016455	C11 H18 N2 O4	242.127	86.9		3.53122e-05	0.145842	CC(C)CC1N=C(O)C(CCC(O)=O)N=C1O	InChI=1/C11H18N2O4/c1-6(2)5-8-11(17)12-7(10(16)13-8)3-4-9(14)15/h6-8H,3-5H2,1-2H3,(H,12,17)(H,13,16)(H,14,15)_x000D_ AuxInfo=1/1/N:1,12,8,9,3,2,7,4,10,15,5,6,13,11,17,16,14/E:(1,2)(14,15)/rA:17CCCCCNCCCCOCNOCOO/rB:s1;s2;s3;s4;d5;s6;s7;s8;s9;d10;s2;s4;s5;s7d13;s15;s10;/rC:1.0521,-8.4171,0;2.3848,-7.6456,0;3.7176,-8.4171,0;5.0504,-7.6456,0;6.383,-8.4171,0;7.7158,-7.6456,0;7.7158,-6.1025,0;9.0485,-5…
1	NP-018762	C20 H22 O6	Full match	Full match	No results	Partial match	Not the top hit	358.142	8.014	Mass Frontier 8/13/2020 10:54:23 PM 2D 27 29 0 0 0 0 0 0 0 0 1 V2000 4.9655 -2.0345 0.0000 C 0 0 0 0 0 0 0 0 0 0 0 0 4.6552 -1.3448 0.0000 C 0 0 0 0 0 0 0 0 0 0 0 0 3.8966 -1.2759 0.0000 C 0 0 0 0 0 0 0 0 0 0 0 0 3.4483 -1.8621 0.0000 C 0 0 0 0 0 0 0 0 0 0 0 0 3.7586 -2.5517 0.0000 O 0 0 0 0 0 0 0 0 0 0 0 0 3.3448 -3.1724 0.0000 C 0 0 0 0 0 0 0 0 0 0 0 0 2.5862 -2.9310 0.0000 C 0 0 0 0 0 0 0 0 0 …	NP-018762	C20 H22 O6	358.142	78.2		-7.66469e-05	-0.214013	[H]\C(C)=C(/C)C(=O)OC1CC2(C)OC(=CC2=O)C(=C)CC2OC(=O)C(=C)C12	InChI=1/C20H22O6/c1-6-10(2)18(22)25-15-9-20(5)16(21)8-13(26-20)11(3)7-14-17(15)12(4)19(23)24-14/h6,8,14-15,17H,3-4,7,9H2,1-2,5H3/b10-6-_x000D_ AuxInfo=1/0/N:1,20,24,22,27,2,13,10,7,3,12,16,11,14,6,9,15,4,17,8,26,21,18,23,5,25/rA:27CCCCOCCCCCCCCCCCCOHCOCOCOOC/rB:s1;d2;s3;s4;s5;s6;s7;s8;s9;d10;s11;s12;s13;s6s14;s15;s16;d17;s2;s3;d4;d16;s14s17;d12;s8s11;d9;s8;/rC:10.0802,-4.1301,0;9.4503,-2.73,0;7.9…
1	NP-019374	C10 H18 O4	Full match	Full match	Partial match	Not the top hit	Full match	202.121	7.321	Mass Frontier 8/13/2020 10:54:32 PM 2D 14 13 0 0 0 0 0 0 0 0 1 V2000 7.8966 -1.4828 0.0000 C 0 0 0 0 0 0 0 0 0 0 0 0 7.2414 -1.8621 0.0000 O 0 0 0 0 0 0 0 0 0 0 0 0 6.6207 -1.4828 0.0000 C 0 0 0 0 0 0 0 0 0 0 0 0 5.9655 -1.8621 0.0000 C 0 0 0 0 0 0 0 0 0 0 0 0 5.2759 -1.4828 0.0000 C 0 0 0 0 0 0 0 0 0 0 0 0 4.6207 -1.8621 0.0000 C 0 0 0 0 0 0 0 0 0 0 0 0 4.0000 -1.4828 0.0000 C 0 0 0 0 0 0 0 0 0 …	NP-019374	C10 H18 O4	202.121	84.6		6.66142e-06	0.0329577	COC(=O)CCCCCCCC(O)=O	InChI=1S/C10H18O4/c1-14-10(13)8-6-4-2-3-5-7-9(11)12/h2-8H2,1H3,(H,11,12)_x000D_ AuxInfo=1/1/N:1,7,8,6,9,5,10,4,11,3,12,14,13,2/E:(11,12)/rA:14COCCCCCCCCCOOO/rB:s1;s2;s3;s4;s5;s6;s7;s8;s9;s10;d11;d3;s11;/rC:16.0629,-3.0162,0;14.7301,-3.7878,0;13.4675,-3.0162,0;12.1348,-3.7878,0;10.732,-3.0162,0;9.3992,-3.7878,0;8.1366,-3.0162,0;6.8038,-3.7878,0;5.4011,-3.0162,0;4.1385,-3.7878,0;2.8057,-3.0162,0;1.…
1	NP-019636	C9 H8 O4	Full match	Full match	Partial match	Partial match	Full match	180.042	5.162	Mass Frontier 8/13/2020 10:54:21 PM 2D 13 14 0 0 0 0 0 0 0 0 1 V2000 3.4483 -3.9655 0.0000 C 0 0 0 0 0 0 0 0 0 0 0 0 2.7931 -3.5862 0.0000 O 0 0 0 0 0 0 0 0 0 0 0 0 2.7931 -2.8276 0.0000 C 0 0 0 0 0 0 0 0 0 0 0 0 3.4483 -2.4483 0.0000 C 0 0 0 0 0 0 0 0 0 0 0 0 3.4483 -1.6897 0.0000 C 0 0 0 0 0 0 0 0 0 0 0 0 2.7931 -1.3103 0.0000 C 0 0 0 0 0 0 0 0 0 0 0 0 2.1379 -1.6897 0.0000 C 0 0 0 0 0 0 0 0 0 …	NP-019636	C9 H8 O4	180.042	79		-0.000112158	-0.622953	COC1=CC=CC2=C1C(=O)OC2O	InChI=1/C9H8O4/c1-12-6-4-2-3-5-7(6)9(11)13-8(5)10/h2-4,8,10H,1H3_x000D_ AuxInfo=1/0/N:1,5,6,4,7,3,8,11,9,12,13,2,10/rA:13COCCCCCCCOCOO/rB:s1;s2;d3;s4;d5;s6;s3d7;s8;s9;s7s10;s11;d9;/rC:7.0142,-8.0662,0;5.6814,-7.2947,0;5.6814,-5.7516,0;7.0142,-4.9801,0;7.0142,-3.437,0;5.6814,-2.6653,0;4.3487,-3.437,0;4.3487,-4.9801,0;2.946,-5.4009,0;2.0341,-4.2085,0;2.946,-3.0161,0;2.3848,-1.4729,0;2.3848,-6.944,0;
1	NP-021797	C12 H22 O3	Full match	Full match	No results	Not the top hit	Full match	214.157	10.948	Mass Frontier 8/13/2020 10:54:33 PM 2D 17 16 0 0 0 0 0 0 0 0 1 V2000 0.5172 -4.1379 0.0000 C 0 0 0 0 0 0 0 0 0 0 0 0 1.1724 -3.7586 0.0000 C 0 0 0 0 0 0 0 0 0 0 0 0 1.7931 -4.1379 0.0000 C 0 0 0 0 0 0 0 0 0 0 0 0 2.4828 -3.7586 0.0000 C 0 0 0 0 0 0 0 0 0 0 0 0 3.1379 -4.1379 0.0000 C 0 0 0 0 0 0 0 0 0 0 0 0 3.7931 -3.7586 0.0000 C 0 0 0 0 0 0 0 0 0 0 0 0 4.4138 -4.1379 0.0000 C 0 0 0 0 0 0 0 0 0 …	NP-021797	C12 H22 O3	214.157	78.3		-1.58682e-06	-0.00740961	[H]\C(CCCCCC)=C(/[H])CC(O)CC(O)=O	InChI=1/C12H22O3/c1-2-3-4-5-6-7-8-9-11(13)10-12(14)15/h7-8,11,13H,2-6,9-10H2,1H3,(H,14,15)/b8-7-_x000D_ AuxInfo=1/1/N:1,2,3,4,5,6,7,8,9,11,10,12,16,13,17/E:(14,15)/rA:17CCCCCCCCCCCCOHHOO/rB:s1;s2;s3;s4;s5;s6;d7;s8;s9;s10;s11;d12;s7;s8;s10;s12;/rC:1.0521,-8.4171,0;2.3848,-7.6456,0;3.6474,-8.4171,0;5.0504,-7.6456,0;6.383,-8.4171,0;7.7158,-7.6456,0;8.9784,-8.4171,0;10.3811,-7.6456,0;10.3811,-6.1025,…
1	NP-022451	C15 H18 O3	Full match	Full match	No results	Partial match	Full match	246.126	8.304	Mass Frontier 8/13/2020 10:54:34 PM 2D 18 20 0 0 0 0 0 0 0 0 1 V2000 4.0690 -3.6552 0.0000 C 0 0 0 0 0 0 0 0 0 0 0 0 3.7241 -3.0000 0.0000 C 0 0 0 0 0 0 0 0 0 0 0 0 2.9655 -3.0000 0.0000 C 0 0 0 0 0 0 0 0 0 0 0 0 2.4828 -2.3793 0.0000 C 0 0 0 0 0 0 0 0 0 0 0 0 1.7586 -2.4483 0.0000 O 0 0 0 0 0 0 0 0 0 0 0 0 1.4483 -1.7586 0.0000 C 0 0 0 0 0 0 0 0 0 0 0 0 2.0000 -1.2414 0.0000 C 0 0 0 0 0 0 0 0 0 …	NP-022451	C15 H18 O3	246.126	73.7		4.65962e-05	0.189319	CC1=C2CC3C(CCC3(C)O)=C(C)C=C2OC1=O	InChI=1/C15H18O3/c1-8-6-13-11(9(2)14(16)18-13)7-12-10(8)4-5-15(12,3)17/h6,12,17H,4-5,7H2,1-3H3_x000D_ AuxInfo=1/0/N:1,17,15,12,13,3,9,2,7,11,8,10,4,6,14,18,16,5/rA:18CCCCOCCCCCCCCCCOCO/rB:s1;s2;d3;s4;s5;s6;s4d7;s8;s9;d2s10;s11;s12;s10s13;s14;s14;s7;d6;/rC:8.2851,-7.4425,0;7.5828,-6.1084,0;6.0382,-6.1084,0;5.0554,-4.8446,0;3.5808,-4.9851,0;2.949,-3.5808,0;4.0723,-2.5277,0;5.4064,-3.3702,0;6.8105,-…
1	N-Phenylacetylglutamine	C13 H16 N2 O4	Full match	Full match	Full match	Full match	Full match	264.111	5.357	Mass Frontier 8/13/2020 10:54:44 PM 2D 19 19 0 0 0 0 0 0 0 0 1 V2000 3.3448 -2.1034 0.0000 N 0 0 0 0 0 0 0 0 0 0 0 0 3.3448 -1.3448 0.0000 C 0 0 0 0 0 0 0 0 0 0 0 0 2.6897 -0.9655 0.0000 C 0 0 0 0 0 0 0 0 0 0 0 0 2.0345 -1.3448 0.0000 C 0 0 0 0 0 0 0 0 0 0 0 0 1.3793 -0.9655 0.0000 C 0 0 0 0 0 0 0 0 0 0 0 0 0.7241 -1.3448 0.0000 O 0 0 0 0 0 0 0 0 0 0 0 0 4.0000 -0.9655 0.0000 C 0 0 0 0 0 0 0 0 0 …	N-Phenylacetylglutamine	C13 H16 N2 O4	264.111	96.3	C04148	-1.52618e-05	-0.0577854	NC(=O)CC[C@H](NC(=O)CC1=CC=CC=C1)C(O)=O	InChI=1/C13H16N2O4/c14-11(16)7-6-10(13(18)19)15-12(17)8-9-4-2-1-3-5-9/h1-5,10H,6-8H2,(H2,14,16)(H,15,17)(H,18,19)/t10-/s2_x000D_ AuxInfo=1/1/N:17,16,18,15,19,3,4,13,14,2,5,11,7,10,1,6,12,8,9/E:(2,3)(4,5)(18,19)/rA:19NCCCCOCOONCOCCCCCCC/rB:p1;s2;s3;s4;d5;s2;s7;d7;s5;s1;d11;s11;s13;d14;s15;d16;s17;s14d18;/rC:6.8038,-4.2786,0;6.8038,-2.7355,0;5.4713,-1.964,0;4.1385,-2.7355,0;2.8057,-1.964,0;1.4729,-…
1	Omeprazole sulphone	C17 H19 N3 O4 S	Full match	Full match	Full match	Partial match	Full match	361.11	7.633	Mass Frontier 8/13/2020 10:54:45 PM 2D 25 27 0 0 0 0 0 0 0 0 1 V2000 4.7586 -3.1379 0.0000 N 0 0 0 0 0 0 0 0 0 0 0 0 4.0000 -3.3793 0.0000 C 0 0 0 0 0 0 0 0 0 0 0 0 3.3448 -3.0000 0.0000 C 0 0 0 0 0 0 0 0 0 0 0 0 2.6897 -3.3793 0.0000 C 0 0 0 0 0 0 0 0 0 0 0 0 2.6897 -4.1379 0.0000 C 0 0 0 0 0 0 0 0 0 0 0 0 3.3448 -4.5172 0.0000 C 0 0 0 0 0 0 0 0 0 0 0 0 4.0000 -4.1379 0.0000 C 0 0 0 0 0 0 0 0 0 …	Omeprazole sulphone	C17 H19 N3 O4 S	361.11	89		-1.21338e-05	-0.0336013	COC1=CC=C2N=C(NC2=C1)S(=O)(=O)CC1=NC=C(C)C(OC)=C1C	InChI=1S/C17H19N3O4S/c1-10-8-18-15(11(2)16(10)24-4)9-25(21,22)17-19-13-6-5-12(23-3)7-14(13)20-17/h5-8H,9H2,1-4H3,(H,19,20)_x000D_ AuxInfo=1/1/N:23,18,20,24,5,6,3,14,11,15,17,4,7,2,12,16,9,13,8,1,21,25,19,22,10/E:(21,22)/CRV:25.6/rA:25NCCCCCCNCSCCNCCCCCOCOOCCO/rB:s1;d2;s3;d4;s5;s2d6;s7;s1d8;s9;s10;s11;d12;s13;d14;s15;s12d16;s17;s4;s19;d10;s16;s15;s22;d10;/rC:9.6797,-6.383,0;8.1366,-6.874,0;6.8038,…
1	OPEO	C16 H26 O2	Full match	Full match	No results	Full match	Full match	250.193	11.616	Mass Frontier 8/13/2020 10:54:43 PM 2D 18 18 0 0 0 0 0 0 0 0 1 V2000 7.0690 -1.5517 0.0000 C 0 0 0 0 0 0 0 0 0 0 0 0 6.4138 -1.1724 0.0000 C 0 0 0 0 0 0 0 0 0 0 0 0 5.7586 -0.7931 0.0000 C 0 0 0 0 0 0 0 0 0 0 0 0 5.1034 -1.1724 0.0000 C 0 0 0 0 0 0 0 0 0 0 0 0 4.4483 -1.5517 0.0000 C 0 0 0 0 0 0 0 0 0 0 0 0 3.7931 -1.1724 0.0000 C 0 0 0 0 0 0 0 0 0 0 0 0 3.1379 -1.5517 0.0000 C 0 0 0 0 0 0 0 0 0 …	OPEO	C16 H26 O2	250.193	78.7	D05229	-0.000178292	-0.712617	CC(C)(C)CC(C)(C)C1=CC=C(OCCO)C=C1	InChI=1S/C16H26O2/c1-15(2,3)12-16(4,5)13-6-8-14(9-7-13)18-11-10-17/h6-9,17H,10-12H2,1-5H3_x000D_ AuxInfo=1/0/N:1,17,18,13,14,6,15,7,16,11,10,3,5,8,2,4,12,9/E:(1,2,3)(4,5)(6,7)(8,9)/rA:18CCCCCCCCOCCOCCCCCC/rB:s1;s2;s3;s4;d5;s6;d7;s8;s9;s10;s11;s4;s4;s5;s8d15;s2;s2;/rC:14.3795,-3.1564,0;13.0467,-2.3848,0;11.7139,-1.6133,0;10.3811,-2.3848,0;9.0485,-3.1564,0;7.7158,-2.3848,0;6.383,-3.1564,0;6.383,-4.…
1	Ornithine	C5 H12 N2 O2	Full match	Full match	Full match	Full match	Full match	132.09	0.622	Mass Frontier 8/13/2020 10:54:50 PM 2D 9 8 0 0 0 0 0 0 0 0 1 V2000 3.9310 -4.4828 0.0000 O 0 0 0 0 0 0 0 0 0 0 0 0 4.5862 -4.1034 0.0000 C 0 0 0 0 0 0 0 0 0 0 0 0 5.2414 -4.4828 0.0000 C 0 0 0 0 0 0 0 0 0 0 0 0 5.8966 -4.1034 0.0000 C 0 0 0 0 0 0 0 0 0 0 0 0 6.5517 -4.4828 0.0000 C 0 0 0 0 0 0 0 0 0 0 0 0 7.2069 -4.1034 0.0000 C 0 0 0 0 0 0 0 0 0 0 0 0 7.8621 -4.4828 0.0000 N 0 0 0 0 0 0 0 0 0 0 …	Ornithine	C5 H12 N2 O2	132.09	86.9	C01602	3.62949e-06	0.0274774	NCCCC(N)C(O)=O	InChI=1/C5H12N2O2/c6-3-1-2-4(7)5(8)9/h4H,1-3,6-7H2,(H,8,9)_x000D_ AuxInfo=1/1/N:5,4,6,3,2,7,9,1,8/E:(8,9)/rA:9OCCCCCNON/rB:s1;s2;s3;s4;s5;s6;d2;s3;/rC:7.9957,-9.1181,0;9.3284,-8.3464,0;10.6611,-9.1181,0;11.9938,-8.3464,0;13.3263,-9.1181,0;14.659,-8.3464,0;15.9917,-9.1181,0;9.3284,-6.8034,0;10.6611,-10.6611,0;
1	Oxepanone	C6 H10 O2	Full match	Full match	Partial match	Full match	Full match	114.068	5.475	Mass Frontier 8/13/2020 10:55:06 PM 2D 8 8 0 0 0 0 0 0 0 0 1 V2000 2.6552 -0.7241 0.0000 O 0 0 0 0 0 0 0 0 0 0 0 0 2.0690 -1.2069 0.0000 C 0 0 0 0 0 0 0 0 0 0 0 0 1.3793 -0.8621 0.0000 O 0 0 0 0 0 0 0 0 0 0 0 0 0.6897 -1.2069 0.0000 C 0 0 0 0 0 0 0 0 0 0 0 0 0.5172 -1.9310 0.0000 C 0 0 0 0 0 0 0 0 0 0 0 0 1.0000 -2.5172 0.0000 C 0 0 0 0 0 0 0 0 0 0 0 0 1.7586 -2.5172 0.0000 C 0 0 0 0 0 0 0 0 0 0 …	Oxepanone	C6 H10 O2	114.068	83.4		-1.13201e-05	-0.09924	O=C1CCCCCO1	InChI=1S/C6H10O2/c7-6-4-2-1-3-5-8-6/h1-5H2_x000D_ AuxInfo=1/0/N:6,7,5,8,4,2,1,3/rA:8OCOCCCCC/rB:d1;s2;s3;s4;s5;s6;s2s7;/rC:5.3902,-1.47,0;4.2002,-2.4501,0;2.8001,-1.7501,0;1.4001,-2.4501,0;1.0499,-3.92,0;2.0301,-5.1101,0;3.5701,-5.1101,0;4.5502,-3.92,0;
1	Palmitoleic acid	C16 H30 O2	Full match	Full match	Full match	Full match	Full match	254.224	11.127	Mass Frontier 8/13/2020 10:54:44 PM 2D 18 17 0 0 0 0 0 0 0 0 1 V2000 3.7586 -7.2069 0.0000 C 0 0 0 0 0 0 0 0 0 0 0 0 4.4483 -6.8276 0.0000 C 0 0 0 0 0 0 0 0 0 0 0 0 4.4483 -6.1034 0.0000 C 0 0 0 0 0 0 0 0 0 0 0 0 5.1379 -5.7241 0.0000 C 0 0 0 0 0 0 0 0 0 0 0 0 5.1379 -4.9655 0.0000 C 0 0 0 0 0 0 0 0 0 0 0 0 5.7931 -4.5862 0.0000 C 0 0 0 0 0 0 0 0 0 0 0 0 5.7931 -3.7931 0.0000 C 0 0 0 0 0 0 0 0 0 …	Palmitoleic acid	C16 H30 O2	254.225	91.8	C08362	-0.000114977	-0.452266	CCCCCC\C=C/CCCCCCCC(O)=O	InChI=1S/C16H30O2/c1-2-3-4-5-6-7-8-9-10-11-12-13-14-15-16(17)18/h7-8H,2-6,9-15H2,1H3,(H,17,18)/b8-7-_x000D_ AuxInfo=1/1/N:1,2,3,4,5,6,7,8,9,10,11,12,13,14,15,16,17,18/E:(17,18)/rA:18CCCCCCCCCCCCCCCCOO/rB:s1;s2;s3;s4;s5;s6;d-7;s8;s9;s10;s11;s12;s13;s14;s15;d16;s16;/rC:7.6456,-14.66,0;9.0485,-13.8884,0;9.0485,-12.4153,0;10.4513,-11.6437,0;10.4513,-10.1006,0;11.7841,-9.3291,0;11.7841,-7.7158,0;13.11…
1	Palmitoylcarnitine	C23 H45 N O4	Full match	Full match	Full match	Full match	Full match	399.335	11.231	Mass Frontier 8/13/2020 10:54:43 PM 2D 28 27 0 0 0 0 0 0 0 0 2 V2000 11.5172 -4.8276 0.0000 O 0 0 0 0 0 0 0 0 0 0 0 0 12.1724 -4.4483 0.0000 C 0 0 0 0 0 0 0 0 0 0 0 0 12.1724 -3.6897 0.0000 C 0 0 0 0 0 0 0 0 0 0 0 0 11.5172 -3.3103 0.0000 C 0 0 0 0 0 0 0 0 0 0 0 0 10.8621 -3.6897 0.0000 O 0 0 0 0 0 0 0 0 0 0 0 0 10.2069 -3.3103 0.0000 C 0 0 0 0 0 0 0 0 0 0 0 0 9.5517 -3.6897 0.0000 C 0 0 0 0 0 0 …	Palmitoylcarnitine	C23 H45 N O4	399.335	95.9		-0.000200658	-0.502481	CCCCCCCCCCCCCCCC(=O)OC(CC(O)=O)C[N+](C)(C)C	InChI=1/C23H45NO4/c1-5-6-7-8-9-10-11-12-13-14-15-16-17-18-23(27)28-21(19-22(25)26)20-24(2,3)4/h21H,5-20H2,1-4H3/p+1_x000D_ AuxInfo=1/1/N:21,25,26,27,20,19,18,17,16,15,14,13,12,11,10,9,8,7,3,23,4,2,6,24,1,22,28,5/E:(2,3,4)(25,26)/CRV:24+1,25-1/rA:28OCCCOCCCCCCCCCCCCCCCCOCN+CCCO/rB:s1;s2;s3;s4;s5;s6;s7;s8;s9;s10;s11;s12;s13;s14;s15;s16;s17;s18;s19;s20;d2;s4;s23;s24;s24;s24;d6;/rC:23.4262,-9.8194,0;…
1	Paracetamol	C8 H9 N O2	Full match	Full match	Not the top hit	Full match	Full match	151.063	3.588	Mass Frontier 8/13/2020 10:54:47 PM 2D 11 11 0 0 0 0 0 0 0 0 1 V2000 4.8966 -5.1724 0.0000 C 0 0 0 0 0 0 0 0 0 0 0 0 4.2414 -5.5517 0.0000 C 0 0 0 0 0 0 0 0 0 0 0 0 4.2414 -6.3103 0.0000 C 0 0 0 0 0 0 0 0 0 0 0 0 4.8966 -6.6897 0.0000 C 0 0 0 0 0 0 0 0 0 0 0 0 5.5517 -6.3103 0.0000 C 0 0 0 0 0 0 0 0 0 0 0 0 5.5517 -5.5517 0.0000 C 0 0 0 0 0 0 0 0 0 0 0 0 6.2069 -5.1724 0.0000 N 0 0 0 0 0 0 0 0 0 …	Paracetamol	C8 H9 N O2	151.063	91.6	C06804	7.70811e-05	0.510257	CC(=O)NC1=CC=C(O)C=C1	InChI=1S/C8H9NO2/c1-6(10)9-7-2-4-8(11)5-3-7/h2-5,11H,1H3,(H,9,10)_x000D_ AuxInfo=1/1/N:9,1,5,2,4,8,6,3,7,11,10/E:(2,3)(4,5)/rA:11CCCCCCNCCOO/rB:s1;d2;s3;d4;d1s5;s6;s7;s8;s3;d8;/rC:9.9605,-10.5215,0;8.6277,-11.293,0;8.6277,-12.8361,0;9.9605,-13.6079,0;11.293,-12.8361,0;11.293,-11.293,0;12.6258,-10.5215,0;13.9586,-11.293,0;15.2912,-10.5215,0;7.2949,-13.6079,0;13.9586,-12.8361,0;
1	Paraxanthine	C7 H8 N4 O2	Full match	Full match	Full match	Not the top hit	Full match	180.065	4.974	Mass Frontier 8/13/2020 10:54:42 PM 2D 13 14 0 0 0 0 0 0 0 0 1 V2000 2.0000 -0.2069 0.0000 O 0 0 0 0 0 0 0 0 0 0 0 0 2.0000 -0.9655 0.0000 C 0 0 0 0 0 0 0 0 0 0 0 0 1.3448 -1.3448 0.0000 C 0 0 0 0 0 0 0 0 0 0 0 0 0.6207 -1.1034 0.0000 N 0 0 0 0 0 0 0 0 0 0 0 0 0.1724 -1.7241 0.0000 C 0 0 0 0 0 0 0 0 0 0 0 0 0.6207 -2.3448 0.0000 N 0 0 0 0 0 0 0 0 0 0 0 0 1.3448 -2.1034 0.0000 C 0 0 0 0 0 0 0 0 0 …	Paraxanthine	C7 H8 N4 O2	180.065	91.9	C13747	-3.17856e-05	-0.176523	CN1C=NC2=C1C(=O)N(C)C(=O)N2	InChI=1S/C7H8N4O2/c1-10-3-8-5-4(10)6(12)11(2)7(13)9-5/h3H,1-2H3,(H,9,13)_x000D_ AuxInfo=1/1/N:12,11,5,3,7,2,9,6,8,4,10,1,13/rA:13OCCNCNCNCNCCO/rB:d1;s2;s3;s4;d5;d3s6;s7;s8;s2s9;s10;s4;d9;/rC:4.0601,-.42,0;4.0601,-1.96,0;2.73,-2.73,0;1.2601,-2.24,0;.35,-3.5,0;1.2601,-4.7601,0;2.73,-4.27,0;4.0601,-5.0402,0;5.3902,-4.27,0;5.3902,-2.73,0;6.7201,-1.96,0;.77,-.77,0;6.7201,-5.0402,0;
1	Phthaldialdehyde	C8 H6 O2	Full match	Full match	No results	Full match	Not the top hit	134.037	5.75	Mass Frontier 8/13/2020 10:54:47 PM 2D 10 10 0 0 0 0 0 0 0 0 1 V2000 8.5862 -8.4828 0.0000 O 0 0 0 0 0 0 0 0 0 0 0 0 8.5862 -7.7241 0.0000 C 0 0 0 0 0 0 0 0 0 0 0 0 7.9310 -7.3448 0.0000 C 0 0 0 0 0 0 0 0 0 0 0 0 7.2759 -7.7241 0.0000 C 0 0 0 0 0 0 0 0 0 0 0 0 6.6207 -7.3448 0.0000 C 0 0 0 0 0 0 0 0 0 0 0 0 6.6207 -6.5862 0.0000 C 0 0 0 0 0 0 0 0 0 0 0 0 7.2759 -6.2069 0.0000 C 0 0 0 0 0 0 0 0 0 …	Phthaldialdehyde	C8 H6 O2	134.037	75.8	D03470	-6.98023e-06	-0.052077	O=CC1=CC=CC=C1C=O	InChI=1S/C8H6O2/c9-5-7-3-1-2-4-8(7)6-10/h1-6H_x000D_ AuxInfo=1/0/N:5,6,4,7,2,9,3,8,1,10/E:(1,2)(3,4)(5,6)(7,8)(9,10)/rA:10OCCCCCCCCO/rB:d1;s2;d3;s4;d5;s6;s3d7;s8;d9;/rC:17.4657,-17.2553,0;17.4657,-15.712,0;16.1329,-14.9405,0;14.8003,-15.712,0;13.4675,-14.9405,0;13.4675,-13.3974,0;14.8003,-12.6258,0;16.1329,-13.3974,0;17.4657,-12.6258,0;18.7985,-13.3974,0;
1	Phthalic acid	C8 H6 O4	Full match	Full match	Full match	Full match	Not the top hit	166.027	9.864	Mass Frontier 8/13/2020 10:54:41 PM 2D 12 12 0 0 0 0 0 0 0 0 1 V2000 8.6552 -5.2069 0.0000 O 0 0 0 0 0 0 0 0 0 0 0 0 7.9655 -4.8276 0.0000 C 0 0 0 0 0 0 0 0 0 0 0 0 7.3103 -5.2069 0.0000 C 0 0 0 0 0 0 0 0 0 0 0 0 6.6552 -4.8276 0.0000 C 0 0 0 0 0 0 0 0 0 0 0 0 6.0000 -5.2069 0.0000 C 0 0 0 0 0 0 0 0 0 0 0 0 6.0000 -5.9655 0.0000 C 0 0 0 0 0 0 0 0 0 0 0 0 6.6552 -6.3448 0.0000 C 0 0 0 0 0 0 0 0 0 …	Phthalic acid	C8 H6 O4	166.027	88.6	C01606	-8.52224e-05	-0.513306	OC(=O)C1=CC=CC=C1C(O)=O	InChI=1S/C8H6O4/c9-7(10)5-3-1-2-4-6(5)8(11)12/h1-4H,(H,9,10)(H,11,12)_x000D_ AuxInfo=1/1/N:5,6,4,7,3,8,2,9,1,11,10,12/E:(1,2)(3,4)(5,6)(7,8)(9,10,11,12)/gE:(1,2)/rA:12OCCCCCCCCOOO/rB:s1;s2;d3;s4;d5;s6;s3d7;s8;s9;d2;d9;/rC:17.606,-10.5917,0;16.2031,-9.8201,0;14.8703,-10.5917,0;13.5377,-9.8201,0;12.2049,-10.5917,0;12.2049,-12.1348,0;13.5377,-12.9063,0;14.8703,-12.1348,0;16.2031,-12.9063,0;17.606,-1…
1	Pipecolic acid	C6 H11 N O2	Full match	Full match	Full match	Not the top hit	Full match	129.079	0.767	Mass Frontier 8/13/2020 10:54:43 PM 2D 9 9 0 0 0 0 0 0 0 0 1 V2000 5.6552 -4.2759 0.0000 N 0 0 0 0 0 0 0 0 0 0 0 0 5.0000 -4.6552 0.0000 C 0 0 0 0 0 0 0 0 0 0 0 0 5.0000 -5.4138 0.0000 C 0 0 0 0 0 0 0 0 0 0 0 0 5.6552 -5.7931 0.0000 C 0 0 0 0 0 0 0 0 0 0 0 0 6.3103 -5.4138 0.0000 C 0 0 0 0 0 0 0 0 0 0 0 0 6.3103 -4.6552 0.0000 C 0 0 0 0 0 0 0 0 0 0 0 0 6.9655 -4.2759 0.0000 C 0 0 0 0 0 0 0 0 0 0 …	Pipecolic acid	C6 H11 N O2	129.079	94.5	C00408	1.05727e-05	0.0819088	OC(=O)C1CCCCN1	InChI=1/C6H11NO2/c8-6(9)5-3-1-2-4-7-5/h5,7H,1-4H2,(H,8,9)_x000D_ AuxInfo=1/1/N:4,3,5,2,6,7,1,8,9/E:(8,9)/rA:9NCCCCC.?COO/rB:s1;s2;s3;s4;s1s5;s6;s7;d7;/rC:11.5036,-8.6979,0;10.1708,-9.4694,0;10.1708,-11.0125,0;11.5036,-11.7841,0;12.8361,-11.0125,0;12.8361,-9.4694,0;14.1689,-8.6979,0;15.5017,-9.4694,0;14.1689,-7.1545,0;
1	Piperine	C17 H19 N O3	Full match	Full match	Full match	Partial match	Full match	285.136	9.288	Mass Frontier 8/13/2020 10:54:45 PM 2D 21 23 0 0 0 0 0 0 0 0 1 V2000 5.5172 -5.0345 0.0000 C 0 0 0 0 0 0 0 0 0 0 0 0 4.8621 -5.4138 0.0000 C 0 0 0 0 0 0 0 0 0 0 0 0 4.2069 -5.0345 0.0000 C 0 0 0 0 0 0 0 0 0 0 0 0 4.2069 -4.2759 0.0000 C 0 0 0 0 0 0 0 0 0 0 0 0 4.8621 -3.8966 0.0000 C 0 0 0 0 0 0 0 0 0 0 0 0 5.5172 -4.2759 0.0000 N 0 0 0 0 0 0 0 0 0 0 0 0 6.1724 -3.8966 0.0000 C 0 0 0 0 0 0 0 0 0 …	Piperine	C17 H19 N O3	285.136	95.6	C03882	-1.6377e-05	-0.0574355	O=C(\C=C\C=C\C1=CC2=C(OCO2)C=C1)N1CCCCC1	InChI=1S/C17H19NO3/c19-17(18-10-4-1-5-11-18)7-3-2-6-14-8-9-15-16(12-14)21-13-20-15/h2-3,6-9,12H,1,4-5,10-11,13H2/b6-2+,7-3+_x000D_ AuxInfo=1/0/N:3,10,9,2,4,11,8,20,19,1,5,13,16,12,18,14,7,6,21,17,15/E:(4,5)(10,11)/rA:21CCCCCNCCCCCCCCOCOCCCO/rB:s1;s2;s3;s4;s1s5;s6;s7;d8;s9;d10;s+11;d12;s13;s14;s15;s16;d14s17;s18;s12d19;d7;/rC:11.2229,-10.241,0;9.8903,-11.0125,0;8.5575,-10.241,0;8.5575,-8.6979,0;9.…
1	Prolylleucine	C11 H20 N2 O3	Full match	Full match	Full match	Partial match	Full match	228.147	0.981	Mass Frontier 8/13/2020 10:54:43 PM 2D 16 16 0 0 0 0 0 0 0 0 1 V2000 2.6897 -4.7241 0.0000 N 0 0 0 0 0 0 0 0 0 0 0 0 1.9310 -4.7241 0.0000 C 0 0 0 0 0 0 0 0 0 0 0 0 1.6897 -5.4483 0.0000 C 0 0 0 0 0 0 0 0 0 0 0 0 2.3103 -5.8966 0.0000 C 0 0 0 0 0 0 0 0 0 0 0 0 2.9310 -5.4483 0.0000 C 0 0 0 0 0 0 0 0 0 0 0 0 3.6552 -5.6897 0.0000 C 0 0 0 0 0 0 0 0 0 0 0 0 3.7931 -6.4138 0.0000 N 0 0 0 0 0 0 0 0 0 …	Prolylleucine	C11 H20 N2 O3	228.147	82.3		3.94319e-05	0.172835	CC(C)CC(NC(=O)C1CCCN1)C(O)=O	InChI=1/C11H20N2O3/c1-7(2)6-9(11(15)16)13-10(14)8-4-3-5-12-8/h7-9,12H,3-6H2,1-2H3,(H,13,14)(H,15,16)_x000D_ AuxInfo=1/1/N:11,16,3,4,2,9,10,5,8,6,13,1,7,12,14,15/E:(1,2)(15,16)/rA:16NCCCC.?CNCCCCOCOOC/rB:s1;s2;s3;s1s4;s5;s6;s7;s8;s9;s10;d6;s8;s13;d13;s10;/rC:5.4268,-9.5314,0;3.896,-9.5314,0;3.4092,-10.9925,0;4.6613,-11.897,0;5.9136,-10.9925,0;7.3748,-11.4796,0;7.653,-12.9406,0;9.114,-13.4276,0;10.…
1	Propionylcarnitine	C10 H19 N O4	Full match	Full match	Full match	Partial match	Full match	217.131	1.551	Mass Frontier 8/13/2020 10:54:44 PM 2D 15 14 0 0 0 0 0 0 0 0 2 V2000 4.7586 -4.7931 0.0000 C 0 0 0 0 0 0 0 0 0 0 0 0 5.4138 -4.4138 0.0000 C 0 0 0 0 0 0 0 0 0 0 0 0 6.0690 -4.7931 0.0000 C 0 0 0 0 0 0 0 0 0 0 0 0 6.7241 -4.4138 0.0000 O 0 0 0 0 0 0 0 0 0 0 0 0 7.3793 -4.7931 0.0000 C 0 0 0 0 0 0 0 0 0 0 0 0 8.0345 -4.4138 0.0000 C 0 0 0 0 0 0 0 0 0 0 0 0 8.0345 -3.6552 0.0000 N 0 0 0 0 0 0 0 0 0 …	Propionylcarnitine	C10 H19 N O4	217.131	94.8	C03017	7.14657e-05	0.329136	CCC(=O)OC(CC(O)=O)C[N+](C)(C)C	InChI=1/C10H19NO4/c1-5-10(14)15-8(6-9(12)13)7-11(2,3)4/h8H,5-7H2,1-4H3/p+1_x000D_ AuxInfo=1/1/N:1,8,11,12,2,10,6,5,13,3,7,14,15,9,4/E:(2,3,4)(12,13)/CRV:11+1,12-1/rA:15CCCOCCN+COCCCCOO/rB:s1;s2;s3;s4;s5;s6;s7;d3;s5;s7;s7;s10;s13;d13;/rC:9.6797,-9.7499,0;11.0125,-8.9784,0;12.3453,-9.7499,0;13.6779,-8.9784,0;15.0107,-9.7499,0;16.3434,-8.9784,0;16.3434,-7.4353,0;14.8003,-7.4353,0;12.3453,-11.293,0;1…
1	Sedanolide	C12 H18 O2	Full match	Full match	No results	Partial match	Not the top hit	194.131	9.513	Mass Frontier 8/13/2020 10:54:45 PM 2D 14 15 0 0 0 0 0 0 0 0 1 V2000 9.7586 -14.0345 0.0000 O 0 0 0 0 0 0 0 0 0 0 0 0 9.5172 -14.7586 0.0000 C 0 0 0 0 0 0 0 0 0 0 0 0 8.7931 -15.0000 0.0000 C 0 0 0 0 0 0 0 0 0 0 0 0 8.1379 -14.6207 0.0000 C 0 0 0 0 0 0 0 0 0 0 0 0 7.4828 -15.0000 0.0000 C 0 0 0 0 0 0 0 0 0 0 0 0 7.4828 -15.7586 0.0000 C 0 0 0 0 0 0 0 0 0 0 0 0 8.1379 -16.1379 0.0000 C 0 0 0 0 0 0…	Sedanolide	C12 H18 O2	194.131	75.1		1.82864e-05	0.0941965	CCCCC1OC(=O)C2=CCCCC12	InChI=1/C12H18O2/c1-2-3-8-11-9-6-4-5-7-10(9)12(13)14-11/h7,9,11H,2-6,8H2,1H3_x000D_ AuxInfo=1/0/N:13,12,11,6,5,7,4,10,8,3,9,2,1,14/rA:14OCCCCCCCCCCCCO/rB:d1;s2;d3;s4;s5;s6;s3s7;s8;s9;s10;s11;s12;s2s9;/rC:19.6891,-28.3162,0;19.202,-29.7771,0;17.7411,-30.2642,0;16.4191,-29.4989,0;15.0974,-30.2642,0;15.0974,-31.7947,0;16.4191,-32.56,0;17.7411,-31.7947,0;19.202,-32.2818,0;19.6891,-33.7427,0;21.2196,-…
1	Stearamide	C18 H37 N O	Full match	Full match	No results	Partial match	Full match	283.287	11.539	Mass Frontier 8/13/2020 10:54:49 PM 2D 20 19 0 0 0 0 0 0 0 0 1 V2000 12.3448 -1.8621 0.0000 N 0 0 0 0 0 0 0 0 0 0 0 0 11.6897 -1.4828 0.0000 C 0 0 0 0 0 0 0 0 0 0 0 0 11.0345 -1.8621 0.0000 C 0 0 0 0 0 0 0 0 0 0 0 0 10.3793 -1.4828 0.0000 C 0 0 0 0 0 0 0 0 0 0 0 0 9.7241 -1.8621 0.0000 C 0 0 0 0 0 0 0 0 0 0 0 0 9.0690 -1.4828 0.0000 C 0 0 0 0 0 0 0 0 0 0 0 0 8.4138 -1.8621 0.0000 C 0 0 0 0 0 0 0 …	Stearamide	C18 H37 N O	283.288	94.8	C13846	-0.000170154	-0.600641	CCCCCCCCCCCCCCCCCC(N)=O	InChI=1S/C18H37NO/c1-2-3-4-5-6-7-8-9-10-11-12-13-14-15-16-17-18(19)20/h2-17H2,1H3,(H2,19,20)_x000D_ AuxInfo=1/1/N:19,18,17,16,15,14,13,12,11,10,9,8,7,6,5,4,3,2,1,20/rA:20NCCCCCCCCCCCCCCCCCCO/rB:s1;s2;s3;s4;s5;s6;s7;s8;s9;s10;s11;s12;s13;s14;s15;s16;s17;s18;d2;/rC:25.1113,-3.7878,0;23.7787,-3.0162,0;22.4459,-3.7878,0;21.1131,-3.0162,0;19.7803,-3.7878,0;18.4478,-3.0162,0;17.115,-3.7878,0;15.7822,-3…
1	Sulfamethoxazole	C10 H11 N3 O3 S	Full match	Full match	Full match	Full match	Full match	253.052	5.924	Mass Frontier 8/13/2020 10:54:50 PM 2D 17 18 0 0 0 0 0 0 0 0 1 V2000 8.6207 -10.7931 0.0000 C 0 0 0 0 0 0 0 0 0 0 0 0 7.9655 -11.1724 0.0000 C 0 0 0 0 0 0 0 0 0 0 0 0 7.9655 -11.9310 0.0000 C 0 0 0 0 0 0 0 0 0 0 0 0 8.6207 -12.3103 0.0000 C 0 0 0 0 0 0 0 0 0 0 0 0 9.2759 -11.9310 0.0000 C 0 0 0 0 0 0 0 0 0 0 0 0 9.2759 -11.1724 0.0000 C 0 0 0 0 0 0 0 0 0 0 0 0 9.9310 -10.7931 0.0000 S 0 0 0 0 0 0…	Sulfamethoxazole	C10 H11 N3 O3 S	253.052	97.3	D00285	-2.58313e-05	-0.102079	CC1=CC(NS(=O)(=O)C2=CC=C(N)C=C2)=NO1	InChI=1S/C10H11N3O3S/c1-7-6-10(12-16-7)13-17(14,15)9-4-2-8(11)3-5-9/h2-6H,11H2,1H3,(H,12,13)_x000D_ AuxInfo=1/1/N:15,2,4,1,5,13,12,3,6,9,14,10,8,16,17,11,7/E:(2,3)(4,5)(14,15)/CRV:17.6/rA:17CCCCCCSNCNOCCNCOO/rB:s1;d2;s3;d4;d1s5;s6;s7;s8;d9;s10;s11;s9d12;s3;s12;d7;d7;/rC:17.5359,-21.9549,0;16.2031,-22.7264,0;16.2031,-24.2695,0;17.5359,-25.0411,0;18.8686,-24.2695,0;18.8686,-22.7264,0;20.2012,-21.95…
1	Testosterone	C19 H28 O2	Full match	Full match	Full match	Full match	Full match	288.209	9.274	Mass Frontier 8/13/2020 10:55:12 PM 2D 21 24 0 0 0 0 0 0 0 0 1 V2000 7.9310 -5.8621 0.0000 C 0 0 0 0 0 0 0 0 0 0 0 0 8.5862 -6.2414 0.0000 C 0 0 0 0 0 0 0 0 0 0 0 0 8.5862 -7.0000 0.0000 C 0 0 0 0 0 0 0 0 0 0 0 0 7.9310 -7.3793 0.0000 C 0 0 0 0 0 0 0 0 0 0 0 0 7.2759 -7.0000 0.0000 C 0 0 0 0 0 0 0 0 0 0 0 0 7.2759 -6.2414 0.0000 C 0 0 0 0 0 0 0 0 0 0 0 0 9.2414 -7.3793 0.0000 C 0 0 0 0 0 0 0 0 0 …	Testosterone	C19 H28 O2	288.209	85.8	C00535	-4.99984e-05	-0.17348	CC12CCC3C(CCC4=CC(=O)CCC34C)C1CCC2O	InChI=1/C19H28O2/c1-18-9-7-13(20)11-12(18)3-4-14-15-5-6-17(21)19(15,2)10-8-16(14)18/h11,14-17,21H,3-10H2,1-2H3_x000D_ AuxInfo=1/0/N:19,20,7,8,15,16,6,11,1,12,4,3,5,9,14,10,17,2,13,18,21/rA:21CCCCCCCCCCCCCCCCCOCCO/rB:s1;s2;d3;s4;s1s5;s3;s7;s8;s2s9;s10;s11;s12;s9s13;s14;s15;s13s16;d5;s2;s13;s17;/rC:16.1329,-11.9244,0;17.4657,-12.696,0;17.4657,-14.2391,0;16.1329,-15.0107,0;14.8003,-14.2391,0;14.8003…
1	Testosterone propionate	C22 H32 O3	Full match	Full match	Partial match	Full match	Full match	344.235	9.669	Mass Frontier 8/13/2020 10:54:48 PM 2D 25 28 0 0 0 0 0 0 0 0 1 V2000 7.9310 -5.8621 0.0000 C 0 0 0 0 0 0 0 0 0 0 0 0 8.5862 -6.2414 0.0000 C 0 0 0 0 0 0 0 0 0 0 0 0 8.5862 -7.0000 0.0000 C 0 0 0 0 0 0 0 0 0 0 0 0 7.9310 -7.3793 0.0000 C 0 0 0 0 0 0 0 0 0 0 0 0 7.2759 -7.0000 0.0000 C 0 0 0 0 0 0 0 0 0 0 0 0 7.2759 -6.2414 0.0000 C 0 0 0 0 0 0 0 0 0 0 0 0 9.2414 -7.3793 0.0000 C 0 0 0 0 0 0 0 0 0 …	Testosterone propionate	C22 H32 O3	344.235	78.1	C08158	-1.53807e-05	-0.0446807	CCC(=O)O[C@H]1CCC2C3CCC4=CC(=O)CC[C@]4(C)C3CC[C@]12C	InChI=1/C22H32O3/c1-4-20(24)25-19-8-7-17-16-6-5-14-13-15(23)9-11-21(14,2)18(16)10-12-22(17,19)3/h13,16-19H,4-12H2,1-3H3/t16?,17?,18?,19-,21-,22-/s2_x000D_ AuxInfo=1/0/N:25,19,20,23,7,8,15,16,6,11,1,12,4,3,5,9,14,10,17,22,2,13,18,24,21/rA:25CCCCCCCCCCCCCCCCCOCCOCCOC/rB:s1;s2;d3;s4;s1s5;s3;s7;s8;s2s9;s10;s11;s12;s9s13;s14;s15;s13s16;d5;P2;P13;P17;s21;s22;d22;s23;/rC:16.1004,-11.9004,0;17.4305,-12.6…
1	Tetrahydrocortisone	C21 H32 O5	Full match	Full match	No results	Full match	Full match	364.225	8.07	Mass Frontier 8/13/2020 10:54:47 PM 2D 26 29 0 0 0 0 0 0 0 0 1 V2000 16.7931 -8.7586 0.0000 O 0 0 0 0 0 0 0 0 0 0 0 0 16.2069 -9.2759 0.0000 C 0 0 0 0 0 0 0 0 0 0 0 0 15.4828 -9.0690 0.0000 C 0 0 0 0 0 0 0 0 0 0 0 0 14.9310 -9.5517 0.0000 C 0 0 0 0 0 0 0 0 0 0 0 0 15.3448 -10.1379 0.0000 C 0 0 0 0 0 0 0 0 0 0 0 0 14.9310 -10.7586 0.0000 C 0 0 0 0 0 0 0 0 0 0 0 0 14.2069 -10.5172 0.0000 C 0 0 0 0 …	Tetrahydrocortisone	C21 H32 O5	364.225	85.5	C05470	9.136e-05	0.250834	C[C@]12CC(=O)C3C(CCC4C[C@H](O)CC[C@]34C)C1CC[C@]2(O)C(=O)CO	InChI=1/C21H32O5/c1-19-7-5-13(23)9-12(19)3-4-14-15-6-8-21(26,17(25)11-22)20(15,2)10-16(24)18(14)19/h12-15,18,22-23,26H,3-11H2,1-2H3/t12?,13-,14?,15?,18?,19+,20+,21+/s2_x000D_ AuxInfo=1/0/N:24,21,10,9,14,6,15,5,12,19,2,11,13,8,7,18,3,17,16,20,4,1,26,25,22,23/rA:26OCCCCCCCCCCCCCCCCCCCCOOCOO/rB:s1;s2;p3;s4;s5;s6;s7;s8;s9;s10;s11;s12;s13;s14;s11s15;s8s16;s17;s18;s4s7s19;P20;d3;N4;P16;d18;N13;/rC:34.1…
1	Theobromine	C7 H8 N4 O2	Full match	Full match	Full match	Not the top hit	Full match	180.065	4.497	Mass Frontier 8/13/2020 10:54:42 PM 2D 13 14 0 0 0 0 0 0 0 0 1 V2000 7.6552 -5.0690 0.0000 C 0 0 0 0 0 0 0 0 0 0 0 0 8.3103 -5.4483 0.0000 C 0 0 0 0 0 0 0 0 0 0 0 0 8.3103 -6.2069 0.0000 C 0 0 0 0 0 0 0 0 0 0 0 0 7.6552 -6.5862 0.0000 N 0 0 0 0 0 0 0 0 0 0 0 0 7.0000 -6.2069 0.0000 C 0 0 0 0 0 0 0 0 0 0 0 0 7.0000 -5.4483 0.0000 N 0 0 0 0 0 0 0 0 0 0 0 0 9.0345 -6.4483 0.0000 N 0 0 0 0 0 0 0 0 0 …	Theobromine	C7 H8 N4 O2	180.065	96.2	C07480	-3.45612e-05	-0.191938	CN1C=NC2=C1C(=O)NC(=O)N2C	InChI=1S/C7H8N4O2/c1-10-3-8-5-4(10)6(12)9-7(13)11(5)2/h3H,1-2H3,(H,9,12,13)_x000D_ AuxInfo=1/1/N:13,12,8,2,3,1,5,7,6,9,4,10,11/rA:13CCCNCNNCNOOCC/rB:s1;d2;s3;s4;s1s5;s3;d7;s2s8;d1;d5;s4;s9;/rC:15.5405,-10.2904,0;16.8704,-11.0604,0;16.8704,-12.6004,0;15.5405,-13.3704,0;14.2104,-12.6004,0;14.2104,-11.0604,0;18.3405,-13.0904,0;19.2506,-11.8304,0;18.3405,-10.5703,0;15.5405,-8.7501,0;12.8803,-13.3704,…
1	Theophylline	C7 H8 N4 O2	Full match	Full match	Not the top hit	Full match	Full match	180.065	5.059	Mass Frontier 8/13/2020 10:54:42 PM 2D 13 14 0 0 0 0 0 0 0 0 1 V2000 2.0000 -0.2069 0.0000 O 0 0 0 0 0 0 0 0 0 0 0 0 2.0000 -0.9655 0.0000 C 0 0 0 0 0 0 0 0 0 0 0 0 1.3448 -1.3448 0.0000 C 0 0 0 0 0 0 0 0 0 0 0 0 0.6207 -1.1034 0.0000 N 0 0 0 0 0 0 0 0 0 0 0 0 0.1724 -1.7241 0.0000 C 0 0 0 0 0 0 0 0 0 0 0 0 0.6207 -2.3448 0.0000 N 0 0 0 0 0 0 0 0 0 0 0 0 1.3448 -2.1034 0.0000 C 0 0 0 0 0 0 0 0 0 …	Theophylline	C7 H8 N4 O2	180.065	89.9	C07130	-1.67449e-05	-0.0929939	CN1C2=C(N=CN2)C(=O)N(C)C1=O	InChI=1S/C7H8N4O2/c1-10-5-4(8-3-9-5)6(12)11(2)7(10)13/h3H,1-2H3,(H,8,9)_x000D_ AuxInfo=1/1/N:12,11,5,3,7,2,9,4,6,8,10,1,13/rA:13OCCNCNCNCNCCO/rB:d1;s2;s3;d4;s5;d3s6;s7;s8;s2s9;s10;s8;d9;/rC:4.0601,-.42,0;4.0601,-1.96,0;2.73,-2.73,0;1.2601,-2.24,0;.35,-3.5,0;1.2601,-4.7601,0;2.73,-4.27,0;4.0601,-5.0402,0;5.3902,-4.27,0;5.3902,-2.73,0;6.7201,-1.96,0;4.0601,-6.5802,0;6.7201,-5.0402,0;
1	Trazodone	C19 H22 Cl N5 O	Full match	Full match	Full match	Full match	Full match	371.151	7.113	Mass Frontier 8/13/2020 10:55:06 PM 2D 26 29 0 0 0 0 0 0 0 0 1 V2000 7.3793 -3.7931 0.0000 O 0 0 0 0 0 0 0 0 0 0 0 0 7.1724 -4.5172 0.0000 C 0 0 0 0 0 0 0 0 0 0 0 0 6.4138 -4.7241 0.0000 N 0 0 0 0 0 0 0 0 0 0 0 0 5.7586 -4.3448 0.0000 C 0 0 0 0 0 0 0 0 0 0 0 0 5.1034 -4.7586 0.0000 C 0 0 0 0 0 0 0 0 0 0 0 0 5.1034 -5.4828 0.0000 C 0 0 0 0 0 0 0 0 0 0 0 0 5.7586 -5.8621 0.0000 C 0 0 0 0 0 0 0 0 0 …	Trazodone	C19 H22 Cl N5 O	371.151	91.3	C07156	9.15263e-05	0.246601	ClC1=CC=CC(=C1)N1CCN(CCCN2N=C3C=CC=CN3C2=O)CC1	InChI=1S/C19H22ClN5O/c20-16-5-3-6-17(15-16)23-13-11-22(12-14-23)8-4-10-25-19(26)24-9-2-1-7-18(24)21-25/h1-3,5-7,9,15H,4,8,10-14H2_x000D_ AuxInfo=1/0/N:6,5,22,12,21,23,7,13,4,11,15,25,16,24,19,20,18,8,2,26,9,14,17,3,10,1/E:(11,12)(13,14)/rA:26OCNCCCCCNNCCCNCCNCCCCCCCCCl/rB:d1;s2;s3;d4;s5;d6;s3s7;d8;s2s9;s10;s11;s12;s13;s14;s15;s16;s17;d18;s19;d20;s21;s18d22;s17;s14s24;s20;/rC:15.0107,-7.7158,0;14.…
1	Trigonelline	C7 H7 N O2	Full match	Full match	Full match	Not the top hit	Full match	137.048	0.741	Mass Frontier 8/13/2020 10:54:46 PM 2D 10 10 0 0 0 0 0 0 0 0 2 V2000 7.7931 -5.5517 0.0000 N 0 0 0 0 0 0 0 0 0 0 0 0 8.4483 -5.9310 0.0000 C 0 0 0 0 0 0 0 0 0 0 0 0 8.4483 -6.6897 0.0000 C 0 0 0 0 0 0 0 0 0 0 0 0 7.7931 -7.0690 0.0000 C 0 0 0 0 0 0 0 0 0 0 0 0 7.1379 -6.6897 0.0000 C 0 0 0 0 0 0 0 0 0 0 0 0 7.1379 -5.9310 0.0000 C 0 0 0 0 0 0 0 0 0 0 0 0 7.7931 -4.7931 0.0000 C 0 0 0 0 0 0 0 0 0 …	Trigonelline	C7 H7 N O2	137.048	93.3	C01004	1.95157e-05	0.142401	C[N+]1=CC(=CC=C1)C(O)=O	InChI=1S/C7H7NO2/c1-8-4-2-3-6(5-8)7(9)10/h2-5H,1H3/p+1_x000D_ AuxInfo=1/1/N:7,5,4,6,2,3,8,1,9,10/E:(9,10)/CRV:8+1,9-1/rA:10N+CCCCCCCOO/rB:d1;s2;d3;s4;s1d5;s1;s3;s8;d8;/rC:15.8524,-11.293,0;17.1852,-12.0646,0;17.1852,-13.6079,0;15.8524,-14.3795,0;14.5196,-13.6079,0;14.5196,-12.0646,0;15.8524,-9.7499,0;18.5177,-14.3795,0;19.8505,-13.6079,0;18.5177,-15.9226,0;
1	Trimethoprim	C14 H18 N4 O3	Full match	Full match	Full match	Partial match	Full match	290.138	5.673	Mass Frontier 8/13/2020 10:55:13 PM 2D 21 22 0 0 0 0 0 0 0 0 1 V2000 5.3448 -4.8966 0.0000 N 0 0 0 0 0 0 0 0 0 0 0 0 4.6897 -4.5172 0.0000 C 0 0 0 0 0 0 0 0 0 0 0 0 4.0345 -4.8966 0.0000 N 0 0 0 0 0 0 0 0 0 0 0 0 3.4138 -4.5172 0.0000 C 0 0 0 0 0 0 0 0 0 0 0 0 3.4138 -3.7586 0.0000 N 0 0 0 0 0 0 0 0 0 0 0 0 4.0345 -3.3793 0.0000 C 0 0 0 0 0 0 0 0 0 0 0 0 4.6897 -3.7586 0.0000 C 0 0 0 0 0 0 0 0 0 …	Trimethoprim	C14 H18 N4 O3	290.138	93.3	C01965	-5.83122e-05	-0.200981	COC1=CC(CC2=C(N)N=C(N)N=C2)=CC(OC)=C1OC	InChI=1S/C14H18N4O3/c1-19-10-5-8(6-11(20-2)12(10)21-3)4-9-7-17-14(16)18-13(9)15/h5-7H,4H2,1-3H3,(H4,15,16,17,18)_x000D_ AuxInfo=1/1/N:15,21,19,8,17,10,6,9,7,13,11,12,2,4,1,16,5,3,14,20,18/E:(1,2)(5,6)(10,11)(19,20)/rA:21NCNCNCCCCCCCCOCNCOCOC/rB:s1;s2;d3;s4;d5;d2s6;s7;s8;s9;d10;s11;d12;s13;s14;s4;d9s13;s12;s18;s11;s20;/rC:10.8722,-9.9605,0;9.5396,-9.1887,0;8.2068,-9.9605,0;6.9442,-9.1887,0;6.9442,…
1	Uracil	C4 H4 N2 O2	Full match	Full match	Full match	Full match	Full match	112.027	1.035	Mass Frontier 8/13/2020 10:54:45 PM 2D 8 8 0 0 0 0 0 0 0 0 1 V2000 9.4138 -5.7241 0.0000 N 0 0 0 0 0 0 0 0 0 0 0 0 10.0345 -5.3448 0.0000 C 0 0 0 0 0 0 0 0 0 0 0 0 10.7241 -5.7241 0.0000 C 0 0 0 0 0 0 0 0 0 0 0 0 10.7241 -6.4828 0.0000 C 0 0 0 0 0 0 0 0 0 0 0 0 10.1034 -6.8621 0.0000 N 0 0 0 0 0 0 0 0 0 0 0 0 9.4138 -6.4828 0.0000 C 0 0 0 0 0 0 0 0 0 0 0 0 8.7586 -6.8621 0.0000 O 0 0 0 0 0 0 0 0 …	Uracil	C4 H4 N2 O2	112.027	90.4	C00106	-6.58288e-05	-0.587614	O=C1NC=CC(=O)N1	InChI=1S/C4H4N2O2/c7-3-1-2-5-4(8)6-3/h1-2H,(H2,5,6,7,8)_x000D_ AuxInfo=1/1/N:3,4,2,6,5,1,8,7/rA:8NCCCNCOO/rB:s1;s2;d3;s4;s1s5;d6;d2;/rC:19.108,-11.6187,0;20.3679,-10.8488,0;21.7676,-11.6187,0;21.7676,-13.1587,0;20.5078,-13.9286,0;19.108,-13.1587,0;17.7781,-13.9286,0;20.3679,-9.309,0;
1	Uric acid	C5 H4 N4 O3	Full match	Full match	Full match	Full match	Full match	168.028	0.91	Mass Frontier 8/13/2020 10:54:41 PM 2D 12 13 0 0 0 0 0 0 0 0 1 V2000 11.1034 -4.3103 0.0000 C 0 0 0 0 0 0 0 0 0 0 0 0 11.7586 -4.6897 0.0000 C 0 0 0 0 0 0 0 0 0 0 0 0 11.7586 -5.4483 0.0000 C 0 0 0 0 0 0 0 0 0 0 0 0 11.1034 -5.8276 0.0000 N 0 0 0 0 0 0 0 0 0 0 0 0 10.4483 -5.4483 0.0000 C 0 0 0 0 0 0 0 0 0 0 0 0 10.4483 -4.6897 0.0000 N 0 0 0 0 0 0 0 0 0 0 0 0 12.4828 -5.6897 0.0000 N 0 0 0 0 0 0…	Uric acid	C5 H4 N4 O3	168.028	93.7	C00366	-7.29531e-05	-0.434172	O=C1NC2=C(N1)C(=O)NC(=O)N2	InChI=1S/C5H4N4O3/c10-3-1-2(7-4(11)6-1)8-5(12)9-3/h(H4,6,7,8,9,10,11,12)_x000D_ AuxInfo=1/1/N:2,3,1,8,5,9,7,4,6,10,12,11/rA:12CCCNCNNCNOOO/rB:s1;d2;s3;s4;s1s5;s3;s7;s2s8;d1;d5;d8;/rC:22.5405,-8.7501,0;23.8706,-9.5204,0;23.8706,-11.0604,0;22.5405,-11.8304,0;21.2106,-11.0604,0;21.2106,-9.5204,0;25.3408,-11.5504,0;26.2506,-10.2904,0;25.3408,-9.0303,0;22.5405,-7.2101,0;19.8805,-11.8304,0;27.7908,-10.…
1	Valine	C5 H11 N O2	Full match	Full match	Full match	Full match	Full match	117.079	0.862	Mass Frontier 8/13/2020 10:54:41 PM 2D 8 7 0 0 0 0 0 0 0 0 1 V2000 4.9310 -6.0345 0.0000 C 0 0 0 0 0 0 0 0 0 0 0 0 5.5862 -5.6552 0.0000 C 0 0 0 0 0 0 0 0 0 0 0 0 6.2414 -6.0345 0.0000 C 0 0 0 0 0 0 0 0 0 0 0 0 6.8966 -5.6552 0.0000 C 0 0 0 0 0 0 0 0 0 0 0 0 7.5517 -6.0345 0.0000 O 0 0 0 0 0 0 0 0 0 0 0 0 6.8966 -4.8966 0.0000 O 0 0 0 0 0 0 0 0 0 0 0 0 6.2414 -6.7931 0.0000 N 0 0 0 0 0 0 0 0 0 0 …	Valine	C5 H11 N O2	117.079	96.5	C00183	-0.000128009	-1.09335	CC(C)C(N)C(O)=O	InChI=1/C5H11NO2/c1-3(2)4(6)5(7)8/h3-4H,6H2,1-2H3,(H,7,8)_x000D_ AuxInfo=1/1/N:1,8,2,3,4,7,5,6/E:(1,2)(7,8)/rA:8CCCCOONC/rB:s1;s2;s3;s4;d4;s3;s2;/rC:10.0304,-12.2751,0;11.3632,-11.5036,0;12.696,-12.2751,0;14.0288,-11.5036,0;15.3613,-12.2751,0;14.0288,-9.9605,0;12.696,-13.8182,0;11.3632,-9.9605,0;
1	Valsartan	C24 H29 N5 O3	Full match	Full match	Full match	Full match	Full match	435.227	9.041	Mass Frontier 8/13/2020 10:54:43 PM 2D 32 34 0 0 0 0 0 0 0 0 1 V2000 15.7241 -7.6552 0.0000 C 0 0 0 0 0 0 0 0 0 0 0 0 15.0690 -8.0345 0.0000 C 0 0 0 0 0 0 0 0 0 0 0 0 14.4138 -7.6552 0.0000 C 0 0 0 0 0 0 0 0 0 0 0 0 13.7586 -8.0345 0.0000 C 0 0 0 0 0 0 0 0 0 0 0 0 13.1034 -7.6552 0.0000 C 0 0 0 0 0 0 0 0 0 0 0 0 13.1034 -6.8966 0.0000 O 0 0 0 0 0 0 0 0 0 0 0 0 12.4483 -8.0345 0.0000 N 0 0 0 0 0 0…	Valsartan	C24 H29 N5 O3	435.227	93.8	D00400	-3.18834e-05	-0.0732569	CCCCC(=O)N(CC1=CC=C(C=C1)C1=C(C=CC=C1)C1=NN=NN1)C(C(C)C)C(O)=O	InChI=1/C24H29N5O3/c1-4-5-10-21(30)29(22(16(2)3)24(31)32)15-17-11-13-18(14-12-17)19-8-6-7-9-20(19)23-25-27-28-26-23/h6-9,11-14,16,22H,4-5,10,15H2,1-3H3,(H,31,32)(H,25,26,27,28)_x000D_ AuxInfo=1/1/N:1,28,29,2,3,19,18,20,17,4,10,14,11,13,8,27,9,12,15,16,5,26,21,30,22,25,23,24,7,6,31,32/E:(2,3)(11,12)(13,14)(25,26)(27,28)(31,32)/rA:32CCCCCONCCCCCCCCCCCCCCNNNNCCCCCOO/rB:s1;s2;s3;s4;d5;s5;s7;s8;d9;s10…
1	?-Aspartylphenylalanine	C13 H16 N2 O5	Full match	Full match	Full match	Full match	Full match	280.106	4.913	Mass Frontier 8/13/2020 10:54:45 PM 2D 20 20 0 0 0 0 0 0 0 0 1 V2000 1.3793 -2.1724 0.0000 C 0 0 0 0 0 0 0 0 0 0 0 0 0.7241 -2.5517 0.0000 C 0 0 0 0 0 0 0 0 0 0 0 0 0.0690 -2.1724 0.0000 C 0 0 0 0 0 0 0 0 0 0 0 0 0.0690 -1.4138 0.0000 C 0 0 0 0 0 0 0 0 0 0 0 0 0.7241 -1.0345 0.0000 C 0 0 0 0 0 0 0 0 0 0 0 0 1.3793 -1.4138 0.0000 C 0 0 0 0 0 0 0 0 0 0 0 0 2.0345 -1.0345 0.0000 C 0 0 0 0 0 0 0 0 0 …	?-Aspartylphenylalanine	C13 H16 N2 O5	280.106	81.8		-5.80061e-07	-0.00207086	N[C@@H](CC(O)=O)C(=O)N[C@@H](CC1=CC=CC=C1)C(O)=O	InChI=1/C13H16N2O5/c14-9(7-11(16)17)12(18)15-10(13(19)20)6-8-4-2-1-3-5-8/h1-5,9-10H,6-7,14H2,(H,15,18)(H,16,17)(H,19,20)/t9-,10-/s2_x000D_ AuxInfo=1/1/N:3,2,4,1,5,7,12,6,11,8,13,10,15,19,9,14,20,18,16,17/E:(2,3)(4,5)(16,17)(19,20)/rA:20CCCCCCCCNCCCCOCOOONO/rB:d1;s2;d3;s4;s1d5;s6;s7;P8;s9;s10;s11;s12;s13;s8;s15;d15;d10;N11;d13;/rC:2.8057,-4.419,0;1.4729,-5.1906,0;.1404,-4.419,0;.1404,-2.8759,0;1.4…
1	?-Linolenic acid	C18 H30 O2	Full match	Full match	Full match	Full match	Full match	278.224	11.243	Mass Frontier 8/13/2020 10:54:41 PM 2D 20 19 0 0 0 0 0 0 0 0 1 V2000 1.1724 -1.8621 0.0000 O 0 0 0 0 0 0 0 0 0 0 0 0 1.8276 -1.4828 0.0000 C 0 0 0 0 0 0 0 0 0 0 0 0 2.4828 -1.8621 0.0000 C 0 0 0 0 0 0 0 0 0 0 0 0 3.1379 -1.4828 0.0000 C 0 0 0 0 0 0 0 0 0 0 0 0 3.7931 -1.8621 0.0000 C 0 0 0 0 0 0 0 0 0 0 0 0 4.4483 -1.4828 0.0000 C 0 0 0 0 0 0 0 0 0 0 0 0 5.1034 -1.8621 0.0000 C 0 0 0 0 0 0 0 0 0 …	?-Linolenic acid	C18 H30 O2	278.225	95.6	C06427	-0.000123834	-0.445085	CC\C=C/C\C=C/C\C=C/CCCCCCCC(O)=O	InChI=1S/C18H30O2/c1-2-3-4-5-6-7-8-9-10-11-12-13-14-15-16-17-18(19)20/h3-4,6-7,9-10H,2,5,8,11-17H2,1H3,(H,19,20)/b4-3-,7-6-,10-9-_x000D_ AuxInfo=1/1/N:19,18,17,16,15,14,13,12,11,10,9,8,7,6,5,4,3,2,1,20/E:(19,20)/rA:20OCCCCCCCCCCCCCCCCCCO/rB:s1;s2;s3;s4;s5;s6;s7;s8;s9;d10;s-11;s12;d13;s-14;s15;d16;s-17;s18;d2;/rC:2.3848,-3.7878,0;3.7176,-3.0162,0;5.0504,-3.7878,0;6.383,-3.0162,0;7.7158,-3.7878,0;9…
1	?-Alanine	C3 H7 N O2	Full match	Full match	Not the top hit	Partial match	Not the top hit	89.0476	0.693	Mass Frontier 8/13/2020 10:54:42 PM 2D 6 5 0 0 0 0 0 0 0 0 1 V2000 5.6552 -3.8621 0.0000 O 0 0 0 0 0 0 0 0 0 0 0 0 6.3103 -3.4828 0.0000 C 0 0 0 0 0 0 0 0 0 0 0 0 6.9655 -3.8621 0.0000 C 0 0 0 0 0 0 0 0 0 0 0 0 6.3103 -2.7241 0.0000 O 0 0 0 0 0 0 0 0 0 0 0 0 7.6207 -3.4828 0.0000 C 0 0 0 0 0 0 0 0 0 0 0 0 8.2759 -3.8621 0.0000 N 0 0 0 0 0 0 0 0 0 0 0 0 1 2 1 0 0 0 0 2 3 1 0 0 0 0 2 4 2 0 0 0 0 3 …	?-Alanine	C3 H7 N O2	89.0477	74.5	C00099	-4.22529e-05	-0.474497	NCCC(O)=O	InChI=1S/C3H7NO2/c4-2-1-3(5)6/h1-2,4H2,(H,5,6)_x000D_ AuxInfo=1/1/N:3,5,2,6,1,4/E:(5,6)/rA:6OCCOCN/rB:s1;s2;d2;s3;s5;/rC:11.5036,-7.8561,0;12.8361,-7.0846,0;14.1689,-7.8561,0;12.8361,-5.5412,0;15.5017,-7.0846,0;16.8345,-7.8561,0;
1	?-Valerolactam	C5 H9 N O	Full match	Full match	No results	Partial match	Partial match	99.0684	3.226	Mass Frontier 8/13/2020 10:54:42 PM 2D 7 7 0 0 0 0 0 0 0 0 1 V2000 7.4828 -4.0690 0.0000 N 0 0 0 0 0 0 0 0 0 0 0 0 6.8276 -4.4483 0.0000 C 0 0 0 0 0 0 0 0 0 0 0 0 6.8276 -5.2069 0.0000 C 0 0 0 0 0 0 0 0 0 0 0 0 7.4828 -5.5862 0.0000 C 0 0 0 0 0 0 0 0 0 0 0 0 8.1379 -5.2069 0.0000 C 0 0 0 0 0 0 0 0 0 0 0 0 8.1379 -4.4483 0.0000 C 0 0 0 0 0 0 0 0 0 0 0 0 8.8276 -4.0690 0.0000 O 0 0 0 0 0 0 0 0 0 0 …	?-Valerolactam	C5 H9 N O	99.0684	86.8		-4.32345e-05	-0.43641	O=C1CCCCN1	InChI=1S/C5H9NO/c7-5-3-1-2-4-6-5/h1-4H2,(H,6,7)_x000D_ AuxInfo=1/1/N:4,3,5,2,6,1,7/rA:7NCCCCCO/rB:s1;s2;s3;s4;s1s5;d6;/rC:15.2212,-8.277,0;13.8884,-9.0485,0;13.8884,-10.5917,0;15.2212,-11.3632,0;16.5538,-10.5917,0;16.5538,-9.0485,0;17.9567,-8.277,0;
1	?-L-Glutamyl-L-glutamic acid	C10 H16 N2 O7	Full match	Full match	Full match	Not the top hit	Full match	276.096	0.801	Mass Frontier 8/13/2020 10:54:48 PM 2D 19 18 0 0 0 0 0 0 0 0 1 V2000 3.3103 -8.1724 0.0000 O 0 0 0 0 0 0 0 0 0 0 0 0 3.9655 -7.7931 0.0000 C 0 0 0 0 0 0 0 0 0 0 0 0 4.6207 -8.1724 0.0000 C 0 0 0 0 0 0 0 0 0 0 0 0 5.2759 -7.7931 0.0000 C 0 0 0 0 0 0 0 0 0 0 0 0 5.9310 -8.1724 0.0000 C 0 0 0 0 0 0 0 0 0 0 0 0 6.5862 -7.7931 0.0000 N 0 0 0 0 0 0 0 0 0 0 0 0 7.2414 -8.1724 0.0000 C 0 0 0 0 0 0 0 0 0 …	?-L-Glutamyl-L-glutamic acid	C10 H16 N2 O7	276.096	90.1	C05282	1.36291e-05	0.0493636	N[C@@H](CCC(=O)N[C@@H](CCC(O)=O)C(O)=O)C(O)=O	InChI=1/C10H16N2O7/c11-5(9(16)17)1-3-7(13)12-6(10(18)19)2-4-8(14)15/h5-6H,1-4,11H2,(H,12,13)(H,14,15)(H,16,17)(H,18,19)/t5-,6-/s2_x000D_ AuxInfo=1/1/N:9,4,8,3,10,5,7,2,11,16,15,6,19,1,13,12,14,17,18/E:(14,15)(16,17)(18,19)/rA:19OCCCCNCCCCCOOONCOOO/rB:s1;s2;s3;s4;N5;s6;s7;s8;s9;s10;d11;d2;s11;N10;s5;d16;s16;d7;/rC:6.7337,-16.6239,0;8.0664,-15.8524,0;9.3992,-16.6239,0;10.732,-15.8524,0;12.0646,-16.…
